# Supplementary material for: An antagonistic epigenetic mechanism regulating gene expression in pollen revealed through single-nucleus multiomics
Source: bioRxiv. 2025 Oct 15:2025.10.13.682236. Preprint. [Version 1] doi: 10.1101/2025.10.13.682236 (PMC12632923; doi:10.1101/2025.10.13.682236)
Supplement: Supplement 3 — Nuclei are indexed by experiment (1, 2, or 3), genotype (Col-0, mbd5/6, mbd7, mbd5/6/7), plate (1–8) and well (A-P1–24). Additionally, each plate has one row indicating the number of reads from that plate that could not be assigned to any barcode/nucleus. The ‘RNA STATISTICS’ section gives per-nucleus total reads mapping to the transcriptome, genes detected, and reads not overlapping features, as well as a pass/fail column indicating if the nucleus passed basic filters for RNA-seq data quality (see methods). The ‘WGBS COVERAGE’ section indicates the percentage of 1,000 bp non-overlapping bins tiled genome-wide that contained at least one cytosine in the indicated sequence context with at least one overlapping WGBS read, as well as a pass/fail column for WGBS data quality (see methods). The ‘FINAL ASSIGNMENT’ section indicates which nuclei passed the basic initial filtering (pass = both RNA and WGBS portions passed), coverage-based doublet filtering (Fig. S2a,e), filtering based on elevated mitochondrial/chloroplast RNA reads, overall status (pass/fail) of the nucleus, as well as the cluster ID to which this nucleus was assigned based on Seurat analysis of RNA-seq data. The ‘CHLOROPLAST METHYLATION AVERAGES’ section indicates, for each nucleus with sufficient quality WGBS data, the average number of sites with data and average methylation in indicated sequence context, only over the chloroplast. Additionally, nuclei censored due to low conversion rates, based on elevated chloroplast methylation, are indicated here. The ‘GENOME-WIDE METHYLATION AVERAGES’ section is the same as the chloroplast section, but instead over the entire genome excluding the mitochondrial and chloroplast genomes. A second tab lists the number of nuclei assigned to each cluster by experiment and genotype. [file media-3.xlsx]

## Sheet: snmCT-seq per nucleus metadata
WELL METADATA								RNA STATISTICS						WGBS COVERAGE					FINAL ASSIGNMENT						CHLOROPLAST METHYLATION AVERAGES								GENOME-WIDE METHYLATION AVERAGES
expt	genotype	plate	well	index	reads sequenced	percent of pool		genes detected	total RNA counts	avg counts per gene	reads not overlapping features	RNA status		percent genome cov mCG	percent genome cov mCHG	percent genome cov mCHH	WGBS status		basic quality filtering	doublet filtering	>10% RNA from ChrC/M	final status	cluster ID		incomplete conversion censor	N CpG sites	avg frac mCpG	N CHG sites	avg frac mCHG	N CHH sites	avg frac mCHH		N CpG sites	avg frac mCpG	N CHG sites	avg frac mCHG	N CHH sites	avg frac mCHH
1	Col-0	1	A1	ACGATCAG	36273	0.000540825		40	48	1.2	26	fail		0.00065	0.00073	0.00351	fail		fail			fail	NA		NA	NA	NA	NA	NA	NA	NA		NA	NA	NA	NA	NA	NA
1	Col-0	1	A10	ACGGTACA	65495	0.00097652		11	11	1	4	fail		1e-05	2e-05	0.00093	fail		fail			fail	NA		NA	NA	NA	NA	NA	NA	NA		NA	NA	NA	NA	NA	NA
1	Col-0	1	A11	CCTTGGAA	236651	0.00352843		645	1272	2	376	pass		0.02218	0.02698	0.09138	pass		pass	pass	pass	pass	VN2		0	45	0	40	0	167	0.030303		33779	0.218749	37365	0.082226	178574	0.0286561
1	Col-0	1	A12	CTCGACTT	356812	0.00532001		1876	3040	1.6	1752	pass		0.042	0.05149	0.15843	pass		pass	pass	pass	pass	GN		0	1204	0.0130854	1060	0.0200772	5715	0.00999855		61604	0.240555	68798	0.071984	326826	0.0194134
1	Col-0	1	A13	ATCATGCG	175072	0.0026103		1331	2684	2	678	pass		0.05688	0.06966	0.21795	pass		pass	pass	pass	pass	VN2		0	875	0.0138889	751	0.00915332	3886	0.0081087		85418	0.222142	96394	0.0859809	447542	0.0174322
1	Col-0	1	A14	ACAACGTG	203014	0.00302691		907	2643	2.9	470	pass		0.03785	0.04633	0.14774	pass		pass	pass	pass	pass	SN		0	2518	0.0108443	2117	0.0103406	11794	0.010324		56924	0.263949	63184	0.0871304	295309	0.01495
1	Col-0	1	A15	TGTTCCGT	75807	0.00113027		11	12	1.1	4	fail		3e-05	6e-05	0.00146	fail		fail			fail	NA		NA	NA	NA	NA	NA	NA	NA		NA	NA	NA	NA	NA	NA
1	Col-0	1	A16	TGCTGTGA	249103	0.00371409		1504	4427	2.9	839	pass		0.01566	0.01996	0.06992	pass		pass	pass	pass	pass	VN1		0	1	0	0	NA	4	0		25148	0.250667	28773	0.108806	135336	0.0238793
1	Col-0	1	A17	ATTAGCCG	284144	0.00423654		1121	1816	1.6	751	pass		0.07885	0.09613	0.27451	pass		pass	pass	pass	pass	GN		0	1722	0.0161713	1503	0.0160804	8127	0.0112962		115299	0.220967	129224	0.0668905	591471	0.012417
1	Col-0	1	A18	CCAAGTAG	279114	0.00416155		902	1947	2.2	492	pass		0.03298	0.04043	0.11691	pass		pass	pass	pass	pass	MNtoVN		0	2095	0.0131626	1794	0.00965018	9630	0.0103846		47667	0.200091	53704	0.0539097	242018	0.0162541
1	Col-0	1	A19	CGATCGAT	332191	0.00495291		1482	3449	2.3	764	pass		0.05564	0.06789	0.20413	pass		pass	pass	pass	pass	MNtoVN		0	701	0.0176101	609	0.012931	3219	0.0116634		82454	0.257315	93145	0.0911673	432349	0.0129911
1	Col-0	1	A2	TGATAGGC	82599	0.00123154		10	10	1	8	fail		4e-05	6e-05	0.00113	fail		fail			fail	NA		NA	NA	NA	NA	NA	NA	NA		NA	NA	NA	NA	NA	NA
1	Col-0	1	A20	AACTGAGG	363508	0.00541985		1103	1950	1.8	760	pass		0.0552	0.06761	0.203	pass		pass	pass	pass	pass	GN		0	1405	0.0106742	1237	0.0222363	6247	0.0116279		81741	0.261137	91507	0.0929247	424256	0.0133438
1	Col-0	1	A21	GATCTTGC	371120	0.00553334		283	342	1.2	282	fail		0.02168	0.02696	0.09156	pass		fail			fail	NA		NA	NA	NA	NA	NA	NA	NA		NA	NA	NA	NA	NA	NA
1	Col-0	1	A22	AGGTAGGA	60571	0.000903104		5	5	1	7	fail		1e-05	2e-05	0.00077	fail		fail			fail	NA		NA	NA	NA	NA	NA	NA	NA		NA	NA	NA	NA	NA	NA
1	Col-0	1	A23	AGGATAGC	34409	0.000513033		5	6	1.2	2	fail		0	0	0.00041	fail		fail			fail	NA		NA	NA	NA	NA	NA	NA	NA		NA	NA	NA	NA	NA	NA
1	Col-0	1	A24	TTCGCCAT	103390	0.00154153		15	16	1.1	16	fail		2e-05	0	0.0016	fail		fail			fail	NA		NA	NA	NA	NA	NA	NA	NA		NA	NA	NA	NA	NA	NA
1	Col-0	1	A3	TCGAGAGT	202004	0.00301185		1806	4418	2.4	957	pass		0.07118	0.08792	0.25738	pass		pass	pass	pass	pass	VN1		0	987	0.0138169	858	0.00883219	4705	0.0104523		105411	0.222497	119584	0.0736969	547162	0.0162314
1	Col-0	1	A4	CATCCAAG	201564	0.00300529		1503	3830	2.5	742	pass		0.03196	0.03957	0.12803	pass		pass	pass	pass	pass	VN1		0	1611	0.0111488	1415	0.00990644	7268	0.0113769		48152	0.241613	54668	0.0942178	254398	0.0195345
1	Col-0	1	A5	CTAGCTCA	194964	0.00290688		1545	4094	2.6	886	pass		0.04669	0.05668	0.17748	pass		pass	pass	pass	pass	VN2		0	325	0.034188	264	0.00358423	1351	0.0170532		69742	0.246968	78706	0.0852574	370293	0.0170319
1	Col-0	1	A6	GTGAGACT	54363	0.000810544		10	10	1	5	fail		6e-05	3e-05	0.00113	fail		fail			fail	NA		NA	NA	NA	NA	NA	NA	NA		NA	NA	NA	NA	NA	NA
1	Col-0	1	A7	ATCGTCTC	217582	0.00324411		1272	3300	2.6	617	pass		0.01748	0.02205	0.07671	pass		pass	pass	pass	pass	VN1		0	493	0.00530035	384	0.00898876	1938	0.00735971		27231	0.252224	31022	0.102193	150017	0.0246689
1	Col-0	1	A8	CTGATGAG	176203	0.00262716		286	380	1.3	214	fail		0.01466	0.01829	0.06168	pass		fail			fail	NA		NA	NA	NA	NA	NA	NA	NA		NA	NA	NA	NA	NA	NA
1	Col-0	1	A9	TCGACAAG	121145	0.00180625		10	10	1	16	fail		2e-05	3e-05	0.00081	fail		fail			fail	NA		NA	NA	NA	NA	NA	NA	NA		NA	NA	NA	NA	NA	NA
1	Col-0	1	B1	GAACGAAG	132674	0.00197815		626	1103	1.8	415	pass		0.03181	0.0386	0.12438	pass		pass	pass	pass	pass	GN		0	5	0.2	1	0	17	0.117647		48684	0.190263	54312	0.0717786	248773	0.0146347
1	Col-0	1	B10	TTACCGAC	36782	0.000548414		8	9	1.1	3	fail		2e-05	3e-05	0.00084	fail		fail			fail	NA		NA	NA	NA	NA	NA	NA	NA		NA	NA	NA	NA	NA	NA
1	Col-0	1	B11	TGTCAGTG	147743	0.00220282		1025	2098	2	497	pass		0.02715	0.03296	0.10881	pass		pass	pass	pass	pass	VN1		0	93	0.00943396	82	0.0315789	393	0.00456621		41647	0.214609	46669	0.0831275	207619	0.0147994
1	Col-0	1	B12	ACCTTCGA	150150	0.00223871		1516	4653	3.1	796	pass		0.01679	0.02114	0.07155	pass		pass	pass	pass	pass	VN1		0	27	0.037037	21	0	152	0.0197368		26030	0.259667	29655	0.112641	142215	0.0242412
1	Col-0	1	B13	GACTACGA	55776	0.000831611		6	8	1.3	8	fail		3e-05	2e-05	0.00084	fail		fail			fail	NA		NA	NA	NA	NA	NA	NA	NA		NA	NA	NA	NA	NA	NA
1	Col-0	1	B14	ACGCTTCT	133753	0.00199424		1363	4215	3.1	619	pass		0.01546	0.01963	0.0676	pass		pass	pass	pass	pass	VN1		0	418	0.0268456	363	0.00524934	1875	0.0116751		24281	0.247717	27180	0.108294	130695	0.0187041
1	Col-0	1	B15	TTACGTGC	221773	0.0033066		3347	7006	2.1	2529	pass		0.09768	0.11783	0.32517	pass		pass	pass	pass	pass	VN1		0	2585	0.0123937	2224	0.016398	11953	0.0119877		140704	0.235661	157427	0.0803849	727315	0.0178936
1	Col-0	1	B16	GAGTAGAG	115218	0.00171788		704	1529	2.2	316	pass		0.01684	0.02095	0.06924	pass		pass	pass	pass	pass	VN2		0	149	0.0175439	117	0.0384615	542	0.0146104		26524	0.194118	29568	0.0697742	131487	0.0212467
1	Col-0	1	B17	ACTGCTTG	125275	0.00186783		17	18	1.1	9	fail		2e-05	2e-05	0.00114	fail		fail			fail	NA		NA	NA	NA	NA	NA	NA	NA		NA	NA	NA	NA	NA	NA
1	Col-0	1	B18	ATGCCTAG	191519	0.00285552		466	931	2	296	pass		0.02046	0.02503	0.08445	pass		pass	pass	pass	pass	SN		0	363	0.00519481	324	0.00289855	1685	0.0122154		31654	0.264548	35153	0.0873251	164072	0.0149616
1	Col-0	1	B19	GCCTATGT	398192	0.00593698		1477	2685	1.8	1135	pass		0.05442	0.06581	0.19579	pass		pass	pass	pass	pass	Soma		0	1930	0.0128983	1578	0.0147398	8698	0.00932381		79421	0.238625	88717	0.0841772	413289	0.01761
1	Col-0	1	B2	AGGCAATG	43485	0.000648354		8	8	1	6	fail		2e-05	2e-05	0.00052	fail		fail			fail	NA		NA	NA	NA	NA	NA	NA	NA		NA	NA	NA	NA	NA	NA
1	Col-0	1	B20	CAACTCCA	305145	0.00454966		1800	4468	2.5	1066	pass		0.04686	0.05746	0.17755	pass		pass	pass	pass	pass	MNtoVN		1	57	0.0701754	54	0	285	0.0208333		70236	0.263011	79152	0.106541	375075	0.0151866
1	Col-0	1	B21	GTACCACA	87115	0.00129887		6	7	1.2	11	fail		0	0	0.0008	fail		fail			fail	NA		NA	NA	NA	NA	NA	NA	NA		NA	NA	NA	NA	NA	NA
1	Col-0	1	B22	AAGTCCTC	240163	0.00358079		1042	2109	2	560	pass		0.06796	0.08301	0.2411	pass		pass	pass	pass	pass	VNandSN		0	2606	0.00879397	2215	0.0100402	11999	0.00908851		98802	0.236479	111401	0.0807891	518186	0.012714
1	Col-0	1	B23	TAGTGGTG	172094	0.00256589		1345	2489	1.9	730	pass		0.00362	0.00391	0.01577	fail		fail			fail	NA		NA	NA	NA	NA	NA	NA	NA		NA	NA	NA	NA	NA	NA
1	Col-0	1	B24	GTCGATTG	63570	0.000947819		16	18	1.1	7	fail		3e-05	2e-05	0.00066	fail		fail			fail	NA		NA	NA	NA	NA	NA	NA	NA		NA	NA	NA	NA	NA	NA
1	Col-0	1	B3	ACCTAGAC	184504	0.00275093		737	1464	2	567	pass		0.04119	0.05137	0.16131	pass		pass	pass	pass	pass	VNandSN		0	1930	0.0103175	1657	0.016129	8935	0.0109834		61840	0.244558	69479	0.0901369	327259	0.0138359
1	Col-0	1	B4	TCACCTAG	193280	0.00288177		2212	4129	1.9	2152	pass		0.05554	0.06739	0.19642	pass		pass	pass	pass	pass	Soma		0	3688	0.014282	3145	0.0134208	16840	0.011032		80324	0.253388	89883	0.0776885	423470	0.0200103
1	Col-0	1	B5	TACGACGT	21514	0.00032077		2	2	1	2	fail		0	0	0.00036	fail		fail			fail	NA		NA	NA	NA	NA	NA	NA	NA		NA	NA	NA	NA	NA	NA
1	Col-0	1	B6	CATACGGA	97314	0.00145094		969	2326	2.4	432	pass		0.01636	0.02065	0.07107	pass		pass	pass	pass	pass	VN1		0	116	0.025	115	0.00819672	575	0.00822368		25862	0.260779	29295	0.103857	136924	0.0152399
1	Col-0	1	B7	TTGAGCTC	122584	0.00182771		501	761	1.5	356	pass		0.03229	0.04069	0.13422	pass		pass	pass	pass	pass	VNandSN		0	35	0	24	0	217	0.012987		51377	0.197578	57873	0.0652127	261496	0.0228788
1	Col-0	1	B8	GTCATCGT	220728	0.00329102		2171	3884	1.8	1882	pass		0.05976	0.07323	0.21656	pass		pass	pass	pass	pass	Soma		0	2674	0.0171249	2238	0.0227863	11691	0.0130332		87291	0.242636	97911	0.0761576	457327	0.0194433
1	Col-0	1	B9	AGTACACG	252776	0.00376885		3775	5913	1.6	3672	pass		0.1063	0.12767	0.34704	pass		pass	pass	pass	pass	Soma		0	1874	0.0138719	1553	0.0157518	8155	0.0114634		152013	0.240015	171366	0.0888657	796770	0.0188085
1	Col-0	1	C1	GTAGCGTA	32193	0.000479992		2	2	1	2	fail		0	0	0.00043	fail		fail			fail	NA		NA	NA	NA	NA	NA	NA	NA		NA	NA	NA	NA	NA	NA
1	Col-0	1	C10	GTCAGTCA	140774	0.00209892		324	558	1.7	200	pass		0.01432	0.01728	0.05861	pass		pass	pass	pass	pass	GN		0	383	0.00485437	347	0.00821918	1790	0.0115607		21131	0.223275	23569	0.0972335	112431	0.0264251
1	Col-0	1	C11	GCTCAGTT	112821	0.00168214		1067	2577	2.4	477	pass		0.029	0.03637	0.11819	pass		pass	pass	pass	pass	VN2		0	37	0	42	0	173	0		44438	0.208565	50179	0.0773045	229497	0.0215684
1	Col-0	1	C12	CACGTCTA	198625	0.00296147		1483	3274	2.2	814	pass		0.04672	0.05599	0.17078	pass		pass	pass	pass	pass	VN2		0	2156	0.0164647	1880	0.0135229	9938	0.0113667		67252	0.211312	75125	0.0758472	350275	0.0190189
1	Col-0	1	C13	GTCCTAAG	55957	0.00083431		473	1149	2.4	104	pass		2e-05	2e-05	0.00061	fail		fail			fail	NA		NA	NA	NA	NA	NA	NA	NA		NA	NA	NA	NA	NA	NA
1	Col-0	1	C14	AATTCCGG	204753	0.00305283		2298	5726	2.5	1323	pass		0.07822	0.09559	0.27099	pass		pass	pass	pass	pass	MNtoVN		0	1935	0.0167619	1692	0.0179274	9006	0.0126323		113740	0.246752	127770	0.0993385	590199	0.0158816
1	Col-0	1	C15	TATGGCAC	114675	0.00170979		603	1127	1.9	283	pass		0.02115	0.02559	0.0869	pass		pass	pass	pass	pass	GN		0	369	0.00497512	332	0.00558659	1760	0.00847458		32149	0.234426	35925	0.0922311	170278	0.0183465
1	Col-0	1	C16	TCTAGGAG	164989	0.00245996		1375	2219	1.6	1210	pass		0.05232	0.06398	0.19232	pass		pass	pass	fail	fail	NA		NA	NA	NA	NA	NA	NA	NA		NA	NA	NA	NA	NA	NA
1	Col-0	1	C17	TCGGATTC	146783	0.00218851		984	2051	2.1	546	pass		0.04825	0.05707	0.16897	pass		pass	pass	pass	pass	VNandSN		0	2190	0.00930521	1924	0.00885269	10009	0.00947254		69592	0.197446	77161	0.0703617	349403	0.0173178
1	Col-0	1	C18	ATCCGTTG	205945	0.00307061		666	1284	1.9	412	pass		0.03705	0.0454	0.14927	pass		pass	pass	pass	pass	SN		0	0	NA	0	NA	0	NA		57806	0.251049	64629	0.0941814	302231	0.0141722
1	Col-0	1	C19	AACAGCGA	147768	0.0022032		850	1223	1.4	730	pass		0.02498	0.02925	0.09264	pass		pass	pass	pass	pass	GN		0	1603	0.0179961	1357	0.014518	7263	0.0137795		35683	0.257711	39451	0.0800557	181573	0.024763
1	Col-0	1	C2	CAGGTAAG	62552	0.00093264		389	643	1.7	96	pass		0.00074	0.00089	0.00407	fail		fail			fail	NA		NA	NA	NA	NA	NA	NA	NA		NA	NA	NA	NA	NA	NA
1	Col-0	1	C20	GATAGCCA	345298	0.00514834		1067	1598	1.5	954	pass		0.06722	0.08352	0.24533	pass		pass	pass	pass	pass	MN		0	1508	0.0125204	1309	0.0111663	6581	0.00883414		99510	0.2508	112832	0.0990221	528288	0.014624
1	Col-0	1	C21	CCAACGAA	36517	0.000544463		5	5	1	4	fail		2e-05	1e-05	0.00048	fail		fail			fail	NA		NA	NA	NA	NA	NA	NA	NA		NA	NA	NA	NA	NA	NA
1	Col-0	1	C22	TATGACCG	241022	0.0035936		1377	2061	1.5	1452	pass		0.0524	0.06475	0.19003	pass		pass	pass	pass	pass	GN		0	3390	0.0117039	2918	0.0117456	15721	0.00974639		76716	0.250535	86354	0.0974769	397453	0.0144737
1	Col-0	1	C23	CAGTGCTT	38107	0.000568169		6	6	1	6	fail		2e-05	1e-05	0.00073	fail		fail			fail	NA		NA	NA	NA	NA	NA	NA	NA		NA	NA	NA	NA	NA	NA
1	Col-0	1	C24	CGATTGGA	53111	0.000791877		10	10	1	5	fail		2e-05	0	0.00069	fail		fail			fail	NA		NA	NA	NA	NA	NA	NA	NA		NA	NA	NA	NA	NA	NA
1	Col-0	1	C3	AGAGTCCA	101889	0.00151915		1430	3895	2.7	615	pass		0.01615	0.02067	0.0698	pass		pass	pass	pass	pass	VN1		0	77	0.0125	73	0	337	0.00815217		25551	0.229947	28899	0.088521	135543	0.0205482
1	Col-0	1	C4	GTATCGAG	143393	0.00213797		628	1225	2	403	pass		0.03671	0.04478	0.14193	pass		pass	pass	pass	pass	SN		0	1522	0.00998424	1341	0.00807848	7023	0.0117714		54641	0.246095	61190	0.0837174	276977	0.013283
1	Col-0	1	C5	GCTACTCT	255073	0.0038031		2351	4326	1.8	1566	pass		0.15156	0.18032	0.44622	pass		pass	pass	pass	pass	MN		0	1426	0.0117188	1282	0.0117793	6744	0.00829679		213583	0.229368	238331	0.0854692	1105903	0.0120353
1	Col-0	1	C6	TTCACGGA	98622	0.00147044		1224	3254	2.7	537	pass		0.01629	0.02083	0.06947	pass		pass	pass	pass	pass	VN1		0	1140	0.0126488	1029	0.0112812	5234	0.0122369		24831	0.247381	28122	0.0955001	131958	0.0171388
1	Col-0	1	C7	CTCTGGAT	35166	0.000524319		10	10	1	7	fail		7e-05	6e-05	0.00102	fail		fail			fail	NA		NA	NA	NA	NA	NA	NA	NA		NA	NA	NA	NA	NA	NA
1	Col-0	1	C8	GAGCTCTA	249463	0.00371945		2327	5380	2.3	1329	pass		0.09257	0.11117	0.30945	pass		pass	pass	pass	pass	MNtoVN		0	3883	0.0144592	3293	0.00980008	17696	0.0106329		132605	0.227768	148343	0.0872791	686901	0.0153121
1	Col-0	1	C9	AGATCGTC	288437	0.00430055		1908	2789	1.5	1218	pass		0.17815	0.21341	0.49489	pass		pass	fail		fail	NA		NA	NA	NA	NA	NA	NA	NA		NA	NA	NA	NA	NA	NA
1	Col-0	1	D1	ATACGCAG	132813	0.00198022		1410	4468	3.2	734	pass		0.03172	0.04024	0.13114	pass		pass	pass	pass	pass	VN2		0	976	0.0139494	917	0.00554529	4727	0.0108186		49030	0.201606	55533	0.0751104	258479	0.0227499
1	Col-0	1	D10	AAGGAGAC	196045	0.002923		1075	1499	1.4	1027	pass		0.05091	0.0625	0.18817	pass		pass	pass	pass	pass	GN		0	318	0.039039	232	0.02	1257	0.0292135		76180	0.26419	84975	0.100398	396325	0.0142387
1	Col-0	1	D11	TTGGTGCA	164530	0.00245312		576	2567	4.5	325	pass		0.01584	0.0201	0.06838	pass		pass	pass	pass	pass	SN		0	0	NA	0	NA	0	NA		25168	0.267015	28348	0.091818	134260	0.0161214
1	Col-0	1	D12	TGTCGACT	160525	0.0023934		1340	2114	1.6	1136	pass		0.03604	0.04329	0.12919	pass		pass	pass	pass	pass	Soma		0	1105	0.015295	971	0.00996678	4898	0.0122237		52192	0.236542	57677	0.106937	274145	0.022778
1	Col-0	1	D13	CCTGTCAA	152814	0.00227843		705	1330	1.9	465	pass		0.03222	0.03984	0.13555	pass		pass	pass	pass	pass	GN		0	773	0.0228571	703	0.0113065	3420	0.00969883		50233	0.253798	56301	0.107679	269979	0.0161141
1	Col-0	1	D14	TCAATCCG	205236	0.00306004		1317	2290	1.7	897	pass		0.09291	0.11461	0.31776	pass		pass	pass	pass	pass	VNandSN		0	2182	0.0150931	1917	0.0151625	10090	0.00994189		135526	0.255928	153408	0.0958499	710399	0.012008
1	Col-0	1	D15	CTATGCCT	158532	0.00236369		1630	6239	3.8	841	pass		0.01683	0.02071	0.0717	pass		pass	pass	pass	pass	VN1		0	41	0	44	0	225	0.0222222		26255	0.247938	29453	0.0869722	141286	0.0231357
1	Col-0	1	D16	GACTTGTG	65342	0.000974239		8	10	1.2	7	fail		2e-05	1e-05	0.00083	fail		fail			fail	NA		NA	NA	NA	NA	NA	NA	NA		NA	NA	NA	NA	NA	NA
1	Col-0	1	D17	TTCGGCTA	145953	0.00217614		1076	4002	3.7	380	pass		0.0206	0.02486	0.08438	pass		pass	pass	pass	pass	VN5		0	132	0	107	0.00862069	537	0.00706714		31763	0.192228	35047	0.0693821	165473	0.0261878
1	Col-0	1	D18	CCGATGTA	88457	0.00131888		9	10	1.1	8	fail		2e-05	0	0.00097	fail		fail			fail	NA		NA	NA	NA	NA	NA	NA	NA		NA	NA	NA	NA	NA	NA
1	Col-0	1	D19	ACCGACAA	261654	0.00390122		3796	6429	1.7	3783	pass		0.06682	0.08068	0.2431	pass		pass	pass	pass	pass	Soma		0	3245	0.0180855	2782	0.014214	15283	0.0124641		98301	0.23372	109352	0.0926955	524501	0.0265175
1	Col-0	1	D2	GCGTTAGA	162776	0.00242696		1635	4120	2.5	764	pass		0.03912	0.04809	0.15306	pass		pass	pass	pass	pass	VN1		0	2164	0.0139442	1920	0.011537	9855	0.0111349		58526	0.21454	65844	0.0861034	304526	0.0186221
1	Col-0	1	D20	TAGGAGCT	135233	0.0020163		1137	3494	3.1	569	pass		0.02075	0.02636	0.08658	pass		pass	pass	pass	pass	VN4		0	115	0.008	103	0.0265487	453	0.00420168		32801	0.190439	37037	0.0650798	170068	0.0228912
1	Col-0	1	D21	CGTAGATG	109951	0.00163935		8	8	1	12	fail		6e-05	2e-05	0.00109	fail		fail			fail	NA		NA	NA	NA	NA	NA	NA	NA		NA	NA	NA	NA	NA	NA
1	Col-0	1	D22	CAACGAGT	68419	0.00102012		16	16	1	14	fail		1e-05	0	0.00104	fail		fail			fail	NA		NA	NA	NA	NA	NA	NA	NA		NA	NA	NA	NA	NA	NA
1	Col-0	1	D23	CTGTATGC	75973	0.00113275		12	12	1	8	fail		3e-05	1e-05	0.0012	fail		fail			fail	NA		NA	NA	NA	NA	NA	NA	NA		NA	NA	NA	NA	NA	NA
1	Col-0	1	D24	TGTGTCAG	98201	0.00146416		379	590	1.6	169	pass		0.01698	0.02166	0.07028	pass		pass	pass	pass	pass	VNandSN		0	115	0.0165289	102	0	535	0.0175439		26146	0.216702	29752	0.0765538	134791	0.0168277
1	Col-0	1	D3	AAGACCGT	143961	0.00214644		1374	3644	2.7	647	pass		0.03157	0.03902	0.1296	pass		pass	pass	pass	pass	VN1to2		0	0	NA	0	NA	2	0.5		48863	0.223549	55308	0.0800223	253161	0.0211558
1	Col-0	1	D4	TTGCGAGA	187847	0.00280077		2164	3360	1.6	1794	pass		0.08238	0.09925	0.28247	pass		pass	pass	pass	pass	Soma		0	1553	0.0213505	1394	0.0126443	7030	0.0135634		119307	0.246049	133902	0.0774293	621334	0.0165249
1	Col-0	1	D5	CTCCAATC	114412	0.00170586		794	1747	2.2	519	pass		0.01977	0.02427	0.07887	pass		pass	pass	pass	pass	VNandSN		0	2057	0.0114572	1737	0.0184124	9312	0.0126096		28419	0.252702	31715	0.120066	152275	0.0205734
1	Col-0	1	D6	ACACCGAT	166430	0.00248144		577	2000	3.5	373	pass		0.02106	0.02618	0.09056	pass		pass	pass	pass	pass	SN		0	13	0	5	0	47	0		33083	0.275373	37418	0.0867077	179416	0.0134693
1	Col-0	1	D7	TCTGGACA	239439	0.00357		1924	6315	3.3	1187	pass		0.04465	0.05437	0.17152	pass		pass	pass	pass	pass	MNtoVN		0	2783	0.0154592	2266	0.0168475	12517	0.00935162		65915	0.243027	73988	0.098538	350030	0.0153517
1	Col-0	1	D8	CGTATCTC	299225	0.0044614		4226	6621	1.6	3933	pass		0.15474	0.18313	0.45068	pass		pass	pass	pass	pass	Soma		0	3173	0.013834	2702	0.0146392	14911	0.0124168		218060	0.241859	242126	0.0941919	1136631	0.0181573
1	Col-0	1	D9	AACACTGG	324293	0.00483516		2571	7527	2.9	1803	pass		0.10388	0.1256	0.33713	pass		pass	pass	pass	pass	VN1to2		0	2344	0.01329	2060	0.00926845	10490	0.00851202		148672	0.229306	168026	0.0739794	782417	0.0146226
1	Col-0	1	E1	GATCAAGG	128964	0.00192283		1185	2779	2.3	540	pass		0.03418	0.04202	0.13303	pass		pass	pass	pass	pass	MNtoVN		0	79	0.0121951	61	0	376	0.0153061		52348	0.230039	58340	0.093334	263703	0.0151532
1	Col-0	1	E10	TCAGACAC	159691	0.00238097		1078	1775	1.6	968	pass		0.03499	0.04344	0.13962	pass		pass	pass	pass	pass	GN		0	2542	0.0148128	2107	0.0114577	11471	0.00985279		52366	0.260334	59613	0.104591	283759	0.0158833
1	Col-0	1	E11	AATGACGC	207069	0.00308737		1951	3533	1.8	1400	pass		0.09933	0.11903	0.31995	pass		pass	pass	pass	pass	GN		0	1853	0.0118367	1605	0.012981	8593	0.00969602		141091	0.22335	157807	0.0860153	738769	0.0137523
1	Col-0	1	E12	CGAAGTCA	165729	0.00247099		770	1396	1.8	519	pass		0.04557	0.05564	0.16781	pass		pass	pass	pass	pass	GN		0	2109	0.0104348	1810	0.0123654	9577	0.00910254		65428	0.234125	74159	0.066253	346194	0.012428
1	Col-0	1	E13	TACCGGAT	298391	0.00444896		2862	8717	3	1385	pass		0.07882	0.09593	0.28028	pass		pass	pass	pass	pass	VN1		0	338	0.00842697	295	0.0127389	1509	0.0137931		116839	0.218588	131515	0.0815653	608731	0.0193233
1	Col-0	1	E14	GTGATCCA	243382	0.00362879		3826	5949	1.6	3506	pass		0.12519	0.15067	0.38807	pass		pass	pass	pass	pass	Soma		0	1343	0.00784077	1164	0.00904662	6143	0.0110065		178167	0.187031	200214	0.0690796	924971	0.018607
1	Col-0	1	E15	TTGCAACG	128200	0.00191144		1099	3134	2.9	535	pass		0.02237	0.02828	0.09189	pass		pass	pass	pass	pass	VN2		0	4	0	4	0	20	0		34804	0.200996	39682	0.0739871	182272	0.0226092
1	Col-0	1	E16	ACTGGTGT	153266	0.00228517		1163	2431	2.1	671	pass		0.03837	0.04702	0.1497	pass		pass	pass	pass	pass	MN		0	1307	0.0128913	1119	0.022017	5711	0.0109921		57896	0.24907	64933	0.0998053	299697	0.0141663
1	Col-0	1	E17	CACTTCAC	33353	0.000497288		8	8	1	6	fail		2e-05	0	0.0004	fail		fail			fail	NA		NA	NA	NA	NA	NA	NA	NA		NA	NA	NA	NA	NA	NA
1	Col-0	1	E18	CTAACCTG	216921	0.00323426		1989	5689	2.9	1084	pass		0.04669	0.05719	0.17688	pass		pass	pass	pass	pass	VN1		0	1272	0.0136808	1102	0.0111773	5998	0.00972627		69329	0.208328	78426	0.0805681	366401	0.0185114
1	Col-0	1	E19	TAGCCATG	133242	0.00198662		1106	4217	3.8	357	pass		4e-05	2e-05	0.00148	fail		fail			fail	NA		NA	NA	NA	NA	NA	NA	NA		NA	NA	NA	NA	NA	NA
1	Col-0	1	E2	ACAAGCTC	146220	0.00218012		1778	4714	2.7	999	pass		0.04215	0.05112	0.16304	pass		pass	pass	pass	pass	MNtoVN		0	1419	0.0205214	1229	0.0110246	6761	0.0121496		62613	0.242807	70162	0.0916819	331609	0.016916
1	Col-0	1	E20	AGCCAACT	220377	0.00328579		541	1591	2.9	365	pass		0.00342	0.00362	0.0139	fail		fail			fail	NA		NA	NA	NA	NA	NA	NA	NA		NA	NA	NA	NA	NA	NA
1	Col-0	1	E21	ACAGGCAT	41559	0.000619638		8	9	1.1	4	fail		1e-05	0	0.00057	fail		fail			fail	NA		NA	NA	NA	NA	NA	NA	NA		NA	NA	NA	NA	NA	NA
1	Col-0	1	E22	CCAGTTGA	137261	0.00204654		20	23	1.1	25	fail		7e-05	0.0001	0.002	fail		fail			fail	NA		NA	NA	NA	NA	NA	NA	NA		NA	NA	NA	NA	NA	NA
1	Col-0	1	E23	AGGTGTTG	25585	0.000381468		6	6	1	3	fail		2e-05	0	0.00028	fail		fail			fail	NA		NA	NA	NA	NA	NA	NA	NA		NA	NA	NA	NA	NA	NA
1	Col-0	1	E24	AAGTGCAG	217832	0.00324784		2701	4686	1.7	2038	pass		0.07776	0.09463	0.26265	pass		pass	pass	pass	pass	GN		0	2488	0.00780409	2057	0.00753769	10978	0.00932178		110876	0.223465	124355	0.0810681	569268	0.0183985
1	Col-0	1	E3	TCTTCGAC	179720	0.0026796		1439	4053	2.8	826	pass		0.04245	0.05186	0.1637	pass		pass	pass	pass	pass	MNtoVN		0	164	0.0176471	143	0	797	0.00830368		63668	0.2604	71960	0.100058	338643	0.0156116
1	Col-0	1	E4	GAACCTTC	150257	0.00224031		1230	3624	2.9	695	pass		0.03586	0.04416	0.1468	pass		pass	pass	pass	pass	VN3		0	985	0.00535714	833	0.00826446	4513	0.00989907		55654	0.199808	62457	0.0681685	295293	0.0247299
1	Col-0	1	E5	ATCGTGGT	110381	0.00164576		1246	2499	2	450	pass		0.02982	0.03599	0.11659	pass		pass	pass	pass	pass	MNtoVN		0	610	0.0116279	562	0.0141066	2972	0.00823422		45299	0.237661	50165	0.0883954	224867	0.012419
1	Col-0	1	E6	AGCGAGAT	173598	0.00258832		1351	3167	2.3	710	pass		0.05665	0.07078	0.21057	pass		pass	pass	pass	pass	VN3		0	900	0.0141777	746	0.013245	4149	0.0120605		85450	0.223601	96794	0.075465	441888	0.0146256
1	Col-0	1	E7	CGGTAATC	153161	0.00228361		589	1099	1.9	307	pass		0.02158	0.02768	0.09041	pass		pass	pass	pass	pass	GN		0	192	0.0149254	155	0.0121212	821	0.00564972		33128	0.244376	37882	0.0918867	178153	0.0147866
1	Col-0	1	E8	CCGTAACT	277602	0.004139		1908	3419	1.8	1403	pass		0.11911	0.14317	0.38358	pass		pass	pass	pass	pass	GN		0	1930	0.0145383	1646	0.0203344	8987	0.00958893		170238	0.252647	191460	0.0950405	903606	0.0140442
1	Col-0	1	E9	AGTTGTGC	86259	0.00128611		371	604	1.6	219	pass		0.01697	0.01978	0.06616	pass		pass	pass	fail	fail	NA		NA	NA	NA	NA	NA	NA	NA		NA	NA	NA	NA	NA	NA
1	Col-0	1	F1	GTTGCTGT	842382	0.0125598		33	42	1.3	64	fail		5e-05	3e-05	0.00178	fail		fail			fail	NA		NA	NA	NA	NA	NA	NA	NA		NA	NA	NA	NA	NA	NA
1	Col-0	1	F10	CACAGACT	222673	0.00332002		2207	3691	1.7	2400	pass		0.05166	0.06269	0.19452	pass		pass	pass	pass	pass	GN		0	3657	0.0175759	3140	0.0202922	17163	0.0130559		76670	0.23002	85508	0.0669185	409888	0.0221171
1	Col-0	1	F11	AGTGACCT	98728	0.00147202		1289	2771	2.1	632	pass		0.0084	0.00977	0.03586	fail		fail			fail	NA		NA	NA	NA	NA	NA	NA	NA		NA	NA	NA	NA	NA	NA
1	Col-0	1	F12	TCGAACCT	204195	0.00304451		2623	4180	1.6	2600	pass		0.05601	0.06772	0.20814	pass		pass	pass	pass	pass	Soma		0	2838	0.0200172	2433	0.0199901	13154	0.0141382		82248	0.246755	91754	0.0874622	439995	0.02129
1	Col-0	1	F13	CGAATTGC	72886	0.00108672		235	347	1.5	82	fail		0.00193	0.00241	0.00969	fail		fail			fail	NA		NA	NA	NA	NA	NA	NA	NA		NA	NA	NA	NA	NA	NA
1	Col-0	1	F14	GCATAGTC	140471	0.0020944		1196	3851	3.2	600	pass		0.03696	0.04573	0.14913	pass		pass	pass	pass	pass	VN5		0	1551	0.0158406	1356	0.0123596	7185	0.0105054		56242	0.195652	63744	0.0639122	294278	0.0223182
1	Col-0	1	F15	CAAGAAGC	139189	0.00207529		1462	9813	6.7	664	pass		0.00185	0.00232	0.00961	fail		fail			fail	NA		NA	NA	NA	NA	NA	NA	NA		NA	NA	NA	NA	NA	NA
1	Col-0	1	F16	CTCCTGAA	232960	0.0034734		1439	7147	5	872	pass		0.03258	0.0398	0.12783	pass		pass	pass	pass	pass	VN5		0	1299	0.0141388	1078	0.0115652	5761	0.0120029		48192	0.198447	54320	0.0747139	258089	0.0280835
1	Col-0	1	F17	CACCAGTT	261780	0.0039031		2160	5369	2.5	1301	pass		0.1015	0.12423	0.33666	pass		pass	pass	pass	pass	MN		0	1408	0.0126147	1248	0.00768738	6670	0.0079739		146012	0.236315	165447	0.0859357	774138	0.0130838
1	Col-0	1	F18	AACGCACA	180940	0.00269779		1868	6845	3.7	954	pass		0.02025	0.02465	0.08039	pass		pass	pass	pass	pass	MNtoVN		0	2096	0.0143813	1857	0.0155598	9936	0.0122423		29311	0.24764	32925	0.0947427	157052	0.0165459
1	Col-0	1	F19	GTATTCCG	267358	0.00398627		1687	3192	1.9	1093	pass		0.1015	0.1236	0.33936	pass		pass	pass	pass	pass	VNandSN		0	1165	0.0100503	964	0.0144804	5303	0.00855898		147871	0.233628	166869	0.0818036	769179	0.0160826
1	Col-0	1	F2	CTAGGTTG	144289	0.00215133		557	1453	2.6	308	pass		0.0214	0.02613	0.08685	pass		pass	pass	pass	pass	SN		0	0	NA	1	0	3	0		33010	0.253083	37517	0.0915878	171489	0.0147401
1	Col-0	1	F20	TAGTCTCG	113580	0.00169346		421	649	1.5	261	pass		0.00803	0.00979	0.03396	fail		fail			fail	NA		NA	NA	NA	NA	NA	NA	NA		NA	NA	NA	NA	NA	NA
1	Col-0	1	F21	TTCGAAGC	55975	0.000834578		11	11	1	6	fail		2e-05	2e-05	0.00061	fail		fail			fail	NA		NA	NA	NA	NA	NA	NA	NA		NA	NA	NA	NA	NA	NA
1	Col-0	1	F22	ACTCTGAG	191886	0.00286099		1086	1566	1.4	1062	pass		0.04524	0.05553	0.17152	pass		pass	pass	pass	pass	Soma		0	583	0.0216718	529	0.00519031	2854	0.0110167		67865	0.248138	75961	0.0925145	355430	0.0145218
1	Col-0	1	F23	AGACCTTG	109302	0.00162968		32	38	1.2	23	fail		0.00012	0.00013	0.00159	fail		fail			fail	NA		NA	NA	NA	NA	NA	NA	NA		NA	NA	NA	NA	NA	NA
1	Col-0	1	F24	GTTATGGC	63652	0.000949041		6	7	1.2	4	fail		1e-05	2e-05	0.00106	fail		fail			fail	NA		NA	NA	NA	NA	NA	NA	NA		NA	NA	NA	NA	NA	NA
1	Col-0	1	F3	AGAACCAG	254679	0.00379722		2511	6829	2.7	1306	pass		0.10898	0.13047	0.35166	pass		pass	pass	pass	pass	VN4		0	1586	0.0115053	1392	0.00873362	7510	0.00852705		155627	0.233929	174039	0.0870722	808854	0.0173411
1	Col-0	1	F4	GTGTCCTT	784698	0.0116997		2497	4041	1.6	2199	pass		0.0849	0.10201	0.28854	pass		pass	pass	pass	pass	Soma		0	2644	0.0177486	2299	0.0208619	12072	0.012306		122292	0.2325	137758	0.0710489	636249	0.0190414
1	Col-0	1	F5	GATGTCGA	130455	0.00194506		420	746	1.8	277	pass		0.02275	0.02807	0.09301	pass		pass	pass	pass	pass	GN		0	92	0.0322581	87	0.0224719	422	0.00680272		34858	0.251597	39197	0.097394	179774	0.0124179
1	Col-0	1	F6	TACCTGCA	143891	0.00214539		1212	4195	3.5	644	pass		0.01841	0.02321	0.07749	pass		pass	pass	pass	pass	VN2		0	179	0.0208333	131	0.0142857	780	0.0142857		28278	0.244846	31975	0.103036	152073	0.0243272
1	Col-0	1	F7	AGGAGGTT	148003	0.0022067		797	1629	2	486	pass		0.03953	0.04833	0.14861	pass		pass	pass	pass	pass	GN		0	1359	0.0162791	1184	0.0160107	6234	0.010621		58430	0.213229	65378	0.0818125	295573	0.0148662
1	Col-0	1	F8	CCTTAGGT	628069	0.00936441		3333	8838	2.7	2233	pass		0.09976	0.12163	0.32838	pass		pass	pass	pass	pass	MNtoVN		0	3557	0.0135116	3033	0.0114847	16052	0.00879474		143592	0.236903	162427	0.0922442	749751	0.0172009
1	Col-0	1	F9	AATCGCTG	239664	0.00357335		1249	2522	2	757	pass		0.05287	0.06482	0.19564	pass		pass	pass	pass	pass	VNandSN		0	2894	0.00827301	2428	0.0125981	13022	0.0103079		78126	0.243771	87844	0.0916748	406106	0.0168202
1	Col-0	1	G1	CAGTCACA	21604	0.000322112		3	3	1	4	fail		1e-05	0	0.00039	fail		fail			fail	NA		NA	NA	NA	NA	NA	NA	NA		NA	NA	NA	NA	NA	NA
1	Col-0	1	G10	AACACCAC	145715	0.00217259		1349	4591	3.4	695	pass		0.02026	0.02391	0.07623	pass		pass	pass	pass	pass	VN1		0	1617	0.00742574	1465	0.00701944	7663	0.010175		28133	0.219104	31272	0.0826677	149114	0.0188795
1	Col-0	1	G11	AACAACCG	142950	0.00213136		922	1455	1.6	762	pass		0.03846	0.04763	0.1485	pass		pass	pass	pass	pass	GN		0	1755	0.0245161	1541	0.0261248	7955	0.0238522		56676	0.272437	64102	0.118179	305419	0.0418753
1	Col-0	1	G12	GTAAGCAC	400191	0.00596678		659	2038	3.1	448	pass		0.03192	0.03852	0.12569	pass		pass	pass	pass	pass	SN		0	1803	0.0109756	1512	0.0111004	8019	0.0109101		47150	0.241036	52617	0.0818746	247082	0.0150443
1	Col-0	1	G13	ACCTCAGT	157453	0.0023476		2572	11971	4.7	1278	pass		0.03899	0.0486	0.15379	pass		pass	pass	pass	pass	VNandSN		0	1002	0.0236686	887	0.0215962	4576	0.0181955		59357	0.230898	67117	0.0850589	314425	0.0202169
1	Col-0	1	G14	GTCCTTGA	215460	0.00321247		2330	5102	2.2	1774	pass		0.07391	0.08972	0.25194	pass		pass	pass	pass	pass	VNandSN		0	3366	0.00998157	2938	0.0105154	15520	0.00958588		107048	0.229113	120374	0.0846111	555070	0.0204254
1	Col-0	1	G15	CGTCTTCA	14371	0.000214269		2	2	1	3	fail		0	0	0.00027	fail		fail			fail	NA		NA	NA	NA	NA	NA	NA	NA		NA	NA	NA	NA	NA	NA
1	Col-0	1	G16	CAGGTTCA	271116	0.0040423		2236	5039	2.3	1430	pass		0.12396	0.15052	0.3953	pass		pass	pass	pass	pass	MN		0	0	NA	0	NA	1	0		179522	0.245211	202034	0.0832933	941617	0.0133892
1	Col-0	1	G17	TGCGTAAC	177911	0.00265262		2416	4138	1.7	1962	pass		0.07197	0.08768	0.25721	pass		pass	pass	pass	pass	GN		0	3721	0.010761	3167	0.0114035	16716	0.00981843		105843	0.21785	118975	0.0878038	548805	0.0218635
1	Col-0	1	G18	CCAACACT	170048	0.00253539		1359	4994	3.7	709	pass		0.01862	0.0231	0.07984	pass		pass	pass	pass	pass	VN2		0	11	0	6	0	42	0		29368	0.219896	32868	0.0784314	157979	0.0261245
1	Col-0	1	G19	AACACGCT	231617	0.00345337		1380	2787	2	995	pass		0.06557	0.08051	0.23235	pass		pass	pass	pass	pass	MN		0	3327	0.0147569	2797	0.0129173	15055	0.0111348		95385	0.257042	108008	0.0876768	506411	0.0129059
1	Col-0	1	G2	AACCGTGT	209275	0.00312026		1850	3702	2	1002	pass		0.08835	0.10632	0.30538	pass		pass	pass	pass	pass	VN1to2		0	1987	0.0100784	1733	0.0140068	9272	0.0105631		128420	0.230657	143901	0.0896976	658753	0.015847
1	Col-0	1	G20	GAGAGTAC	190828	0.00284522		1652	4859	2.9	789	pass		0.04117	0.05032	0.16274	pass		pass	pass	pass	pass	VN1to2		0	0	NA	0	NA	0	NA		63511	0.211064	70855	0.0740806	330490	0.0220564
1	Col-0	1	G21	ACTCGATC	162535	0.00242337		621	1006	1.6	442	pass		0.04038	0.05006	0.15016	pass		pass	pass	pass	pass	GN		0	1307	0.0153159	1160	0.0121429	6033	0.0106771		59128	0.249904	66537	0.098598	306271	0.0112762
1	Col-0	1	G22	AGATACGG	218882	0.0032635		1342	3365	2.5	713	pass		0.03571	0.04511	0.14081	pass		pass	pass	pass	pass	MNtoVN		0	5	0	2	0	9	0		55593	0.261166	62796	0.100063	286440	0.0147768
1	Col-0	1	G23	TGAGCTGT	23051	0.000343687		1	1	1	3	fail		1e-05	0	0.00023	fail		fail			fail	NA		NA	NA	NA	NA	NA	NA	NA		NA	NA	NA	NA	NA	NA
1	Col-0	1	G24	GTTCTTCG	225542	0.0033628		3091	4943	1.6	2957	pass		0.0842	0.10085	0.27317	pass		pass	pass	pass	pass	Soma		0	1692	0.0154125	1459	0.0131579	7984	0.0102895		119014	0.216592	133500	0.0803176	619528	0.0175523
1	Col-0	1	G3	TCGATGAC	56585	0.000843673		392	661	1.7	163	pass		0.00293	0.00404	0.01396	fail		fail			fail	NA		NA	NA	NA	NA	NA	NA	NA		NA	NA	NA	NA	NA	NA
1	Col-0	1	G4	CGCGTATT	44575	0.000664606		9	10	1.1	6	fail		1e-05	1e-05	0.0009	fail		fail			fail	NA		NA	NA	NA	NA	NA	NA	NA		NA	NA	NA	NA	NA	NA
1	Col-0	1	G5	GAAGTGCT	142297	0.00212163		675	892	1.3	459	pass		0.07556	0.0916	0.26108	pass		pass	pass	pass	pass	GN		0	132	0.0220588	138	0.00680272	708	0.00807537		112172	0.22093	124238	0.0636986	553625	0.0107079
1	Col-0	1	G6	AGTTCGCA	205308	0.00306111		2531	5334	2.1	1988	pass		0.06575	0.07875	0.22506	pass		pass	pass	pass	pass	GN		0	3966	0.013262	3353	0.0133905	18516	0.00989115		95198	0.236192	105221	0.0850316	493298	0.0166306
1	Col-0	1	G7	CTTCCTTC	33909	0.000505578		9	9	1	9	fail		2e-05	1e-05	0.00055	fail		fail			fail	NA		NA	NA	NA	NA	NA	NA	NA		NA	NA	NA	NA	NA	NA
1	Col-0	1	G8	TAGTCAGC	98660	0.001471		224	423	1.9	108	fail		0.0048	0.00641	0.02226	fail		fail			fail	NA		NA	NA	NA	NA	NA	NA	NA		NA	NA	NA	NA	NA	NA
1	Col-0	1	G9	CGAACAAC	141926	0.00211609		774	1825	2.4	447	pass		0.02532	0.03099	0.10325	pass		pass	pass	pass	pass	GN		0	1105	0.0111029	901	0.0156394	4805	0.010185		38216	0.260049	42803	0.106366	206047	0.0148674
1	Col-0	1	H1	CCAAGGTT	52105	0.000776877		12	12	1	15	fail		2e-05	1e-05	0.00137	fail		fail			fail	NA		NA	NA	NA	NA	NA	NA	NA		NA	NA	NA	NA	NA	NA
1	Col-0	1	H10	CGCAACTA	128435	0.00191495		164	334	2	95	fail		0.00015	0.00012	0.00178	fail		fail			fail	NA		NA	NA	NA	NA	NA	NA	NA		NA	NA	NA	NA	NA	NA
1	Col-0	1	H11	AGCGTGTA	186771	0.00278473		947	1485	1.6	538	pass		0.06759	0.08342	0.24007	pass		pass	pass	pass	pass	VNandSN		0	3475	0.0108865	2969	0.0117119	15824	0.00971762		99254	0.223759	111143	0.0711055	504999	0.0130358
1	Col-0	1	H12	TCCGATCA	106248	0.00158414		1234	3670	3	526	pass		0.00404	0.00414	0.0173	fail		fail			fail	NA		NA	NA	NA	NA	NA	NA	NA		NA	NA	NA	NA	NA	NA
1	Col-0	1	H13	TCTACGCA	134926	0.00201173		1452	4868	3.4	816	pass		0.0288	0.03578	0.12382	pass		pass	pass	pass	pass	VN3		0	108	0.00909091	101	0.00980392	471	0.00414938		45942	0.217127	51317	0.0732022	245527	0.0232041
1	Col-0	1	H14	CAACTTGG	282922	0.00421832		3167	5701	1.8	2841	pass		0.09325	0.11183	0.29907	pass		pass	pass	pass	pass	VNandSN		0	2098	0.0131716	1853	0.0121855	10017	0.0091643		132623	0.256161	149348	0.0912912	697696	0.0215878
1	Col-0	1	H15	TGGCTCTT	192854	0.00287542		1861	7216	3.9	1030	pass		0.0426	0.05209	0.16448	pass		pass	pass	pass	pass	VN2		0	1435	0.0151261	1331	0.0130409	6827	0.0123124		63022	0.21055	70743	0.0756794	329575	0.0193974
1	Col-0	1	H16	TCAGTAGG	128417	0.00191468		582	1520	2.6	306	pass		0.03562	0.04408	0.14216	pass		pass	pass	pass	pass	SN		0	0	NA	0	NA	4	0.25		56014	0.240786	62873	0.074784	278813	0.0124286
1	Col-0	1	H17	CCTTCCAT	201426	0.00300323		3095	6945	2.2	2775	pass		0.07711	0.09344	0.25089	pass		pass	pass	pass	pass	SN		0	3851	0.0150193	3290	0.0154993	17668	0.0116198		109641	0.200016	125159	0.0589638	582567	0.0172627
1	Col-0	1	H18	ACAGCAAG	135123	0.00201466		605	1143	1.9	394	pass		0.03625	0.04568	0.14493	pass		pass	pass	pass	pass	GN		0	0	NA	0	NA	3	0.333333		56932	0.19959	64069	0.0613414	294411	0.0133653
1	Col-0	1	H19	ATACTGGC	218875	0.00326339		414	589	1.4	204	pass		0.01362	0.01659	0.05853	pass		pass	pass	pass	pass	GN		0	0	NA	0	NA	0	NA		21253	0.246956	23311	0.104536	114593	0.0254582
1	Col-0	1	H2	CTCGGTAA	115448	0.00172131		804	1870	2.3	372	pass		0.02137	0.02586	0.08737	pass		pass	pass	pass	pass	VN2		0	438	0.00635593	378	0.0169903	2115	0.0101188		32206	0.220362	36157	0.0851443	169090	0.0266302
1	Col-0	1	H20	GAATGGCA	130075	0.0019394		572	1167	2	316	pass		0.01774	0.02229	0.07388	pass		pass	pass	pass	pass	VN2		0	0	NA	0	NA	0	NA		28021	0.229988	31243	0.0881551	146309	0.0240248
1	Col-0	1	H21	AACCTACG	305714	0.00455815		27	29	1.1	33	fail		2e-05	2e-05	0.00141	fail		fail			fail	NA		NA	NA	NA	NA	NA	NA	NA		NA	NA	NA	NA	NA	NA
1	Col-0	1	H22	CGGATCAA	589358	0.00878723		765	1623	2.1	535	pass		0.05082	0.0627	0.19169	pass		pass	pass	pass	pass	GN		0	2976	0.0102747	2511	0.014886	13747	0.00902985		75105	0.257271	84188	0.0777974	395629	0.0128961
1	Col-0	1	H23	CATACTCG	118203	0.00176239		8	8	1	8	fail		6e-05	4e-05	0.0012	fail		fail			fail	NA		NA	NA	NA	NA	NA	NA	NA		NA	NA	NA	NA	NA	NA
1	Col-0	1	H24	ACTGCACT	215665	0.00321553		621	1071	1.7	619	pass		0.02412	0.02934	0.09838	pass		pass	pass	pass	pass	SN		0	2	0	4	0	23	0		36617	0.253405	40907	0.0923511	197313	0.0141677
1	Col-0	1	H3	ACGTATGG	201679	0.003007		1769	4413	2.5	852	pass		0.04502	0.0545	0.17032	pass		pass	pass	pass	pass	MN		0	632	0.0327635	552	0.0197694	2956	0.0149985		66976	0.261027	75245	0.0970325	344849	0.0139146
1	Col-0	1	H4	TACAGAGC	113130	0.00168675		685	1175	1.7	379	pass		0.03947	0.04821	0.15164	pass		pass	pass	pass	pass	GN		0	716	0.0148699	614	0.0158046	3174	0.0114302		59369	0.261876	66343	0.0914439	306076	0.0131772
1	Col-0	1	H5	AAGGACCA	187706	0.00279867		2740	4252	1.6	2601	pass		0.06723	0.08042	0.24456	pass		pass	pass	pass	pass	Soma		0	1574	0.00914634	1328	0.0121581	7014	0.008897		99066	0.237974	110213	0.0767066	521232	0.0211581
1	Col-0	1	H6	GCATAACG	225744	0.00336581		1389	3283	2.4	883	pass		0.09381	0.11502	0.32056	pass		pass	pass	pass	pass	SN		0	1056	0.00915332	914	0.0149912	4805	0.00925314		137936	0.25311	155152	0.0845635	720797	0.0128846
1	Col-0	1	H7	TATGCGGT	191538	0.0028558		752	1846	2.5	433	pass		0.03668	0.04548	0.14732	pass		pass	pass	pass	pass	VNandSN		0	44	0	47	0	230	0.00816327		57080	0.205699	64025	0.0638377	294409	0.0214819
1	Col-0	1	H8	GATCAGAC	160597	0.00239448		1008	3268	3.2	521	pass		0.01139	0.0134	0.04194	fail		fail			fail	NA		NA	NA	NA	NA	NA	NA	NA		NA	NA	NA	NA	NA	NA
1	Col-0	1	H9	AAGGAAGG	135995	0.00202766		496	774	1.6	283	pass		0.03276	0.04042	0.12747	pass		pass	pass	pass	pass	GN		0	625	0.00716332	550	0.00809061	2807	0.00832799		49079	0.212935	55145	0.0815646	246234	0.014095
1	Col-0	1	I1	TACTGCTC	122592	0.00182783		1316	3180	2.4	721	pass		0.03682	0.04503	0.14356	pass		pass	pass	pass	pass	MN		0	8	0	6	0	34	0		56298	0.265412	63089	0.0919589	295274	0.0138996
1	Col-0	1	I10	ATGCGTCA	121011	0.00180425		503	643	1.3	359	pass		0.05049	0.06194	0.19239	pass		pass	pass	pass	pass	GN		0	440	0.0102249	383	0.0071599	1872	0.0100334		76568	0.221927	85827	0.0721081	388502	0.0122387
1	Col-0	1	I11	GTCAACAG	96625	0.00144066		911	2333	2.6	385	pass		0.01248	0.01578	0.05274	pass		pass	pass	pass	pass	VN1to2		0	498	0.0183486	427	0.010917	2330	0.0125441		18983	0.224347	21411	0.0864076	101055	0.0222214
1	Col-0	1	I12	TACATCGG	89645	0.00133659		403	1043	2.6	150	pass		0.01706	0.02067	0.06805	pass		pass	pass	pass	pass	SN		0	32	0	19	0	113	0.0176991		25394	0.232687	28756	0.0660586	130676	0.0131597
1	Col-0	1	I13	GTGGTATG	77430	0.00115447		1002	2555	2.5	432	pass		0.01152	0.01488	0.05018	pass		pass	pass	pass	pass	VN3		0	476	0.0190114	434	0.0297872	2191	0.0181665		17840	0.190939	20329	0.0532083	90792	0.0209638
1	Col-0	1	I14	ACTGCGAA	201773	0.0030084		1557	7410	4.8	590	pass		0.00075	0.00078	0.00432	fail		fail			fail	NA		NA	NA	NA	NA	NA	NA	NA		NA	NA	NA	NA	NA	NA
1	Col-0	1	I15	CCAACTTC	181981	0.00271331		947	1480	1.6	610	pass		0.07813	0.0973	0.27572	pass		pass	pass	pass	pass	GN		0	531	0.00684932	471	0.0135135	2525	0.0102602		115578	0.249119	130719	0.0797661	606174	0.0115619
1	Col-0	1	I16	TCTGTCGT	117591	0.00175326		1257	3399	2.7	617	pass		0.03517	0.0427	0.13673	pass		pass	pass	pass	pass	VN5		0	1518	0.0148936	1339	0.0137313	6695	0.0101517		53664	0.172883	59110	0.0532174	267459	0.0204563
1	Col-0	1	I17	GACGTCAT	21052	0.000313882		2	3	1.5	6	fail		2e-05	0	0.00042	fail		fail			fail	NA		NA	NA	NA	NA	NA	NA	NA		NA	NA	NA	NA	NA	NA
1	Col-0	1	I18	CTCAAGCT	258235	0.00385024		2472	5832	2.4	1762	pass		0.10383	0.1257	0.34387	pass		pass	pass	pass	pass	MN		0	2186	0.0121498	1884	0.0148233	10018	0.0113249		149568	0.224873	168616	0.0880302	794366	0.0137057
1	Col-0	1	I19	ACGTCCAA	48406	0.000721726		3	3	1	7	fail		0	0	0.00057	fail		fail			fail	NA		NA	NA	NA	NA	NA	NA	NA		NA	NA	NA	NA	NA	NA
1	Col-0	1	I2	ATTCCGCT	167624	0.00249925		1955	7784	4	1128	pass		0.02063	0.02591	0.08874	pass		pass	pass	pass	pass	VN1to2		0	344	0.00273224	323	0.00295858	1687	0.00790068		32485	0.225284	36846	0.0865179	174804	0.0240195
1	Col-0	1	I20	AACCACTC	195615	0.00291659		959	1982	2.1	579	pass		0.03922	0.04872	0.15388	pass		pass	pass	pass	pass	GN		0	1752	0.0121567	1460	0.0137639	8014	0.0114017		58880	0.244771	66575	0.111176	313041	0.0194904
1	Col-0	1	I21	GATCCACT	79474	0.00118494		32	53	1.7	17	fail		3e-05	2e-05	0.00067	fail		fail			fail	NA		NA	NA	NA	NA	NA	NA	NA		NA	NA	NA	NA	NA	NA
1	Col-0	1	I22	CTTACAGC	173163	0.00258183		322	920	2.9	131	pass		0.00069	0.00071	0.00328	fail		fail			fail	NA		NA	NA	NA	NA	NA	NA	NA		NA	NA	NA	NA	NA	NA
1	Col-0	1	I23	AGCCTATC	95682	0.0014266		235	537	2.3	59	pass		4e-05	5e-05	0.00131	fail		fail			fail	NA		NA	NA	NA	NA	NA	NA	NA		NA	NA	NA	NA	NA	NA
1	Col-0	1	I24	AGTCTTGG	204209	0.00304472		921	1873	2	367	pass		0.01559	0.0191	0.06806	pass		pass	pass	pass	pass	VN3		0	0	NA	0	NA	0	NA		24986	0.193049	27734	0.0695299	127192	0.0290364
1	Col-0	1	I3	GACGAACT	118580	0.00176801		1298	4173	3.2	536	pass		0.01748	0.0218	0.07448	pass		pass	pass	pass	pass	VN1to2		1	11	0.272727	13	0.0666667	60	0.057971		27474	0.235879	31222	0.0987792	148706	0.0233138
1	Col-0	1	I4	AAGCTCAC	29254	0.000436172		6	6	1	3	fail		0	0	0.00055	fail		fail			fail	NA		NA	NA	NA	NA	NA	NA	NA		NA	NA	NA	NA	NA	NA
1	Col-0	1	I5	CTTCGCAA	110259	0.00164394		1004	3670	3.7	506	pass		0.01846	0.02229	0.07495	pass		pass	pass	pass	pass	VNandSN		0	1549	0.00976362	1334	0.00998238	6890	0.00833333		27059	0.203072	30514	0.0719251	143728	0.0251318
1	Col-0	1	I6	TGATCACG	192709	0.00287326		2517	6085	2.4	1622	pass		0.06685	0.07963	0.22368	pass		pass	pass	pass	pass	GN		0	1378	0.017452	1171	0.0150171	6242	0.00817265		95405	0.206281	107249	0.0699318	499280	0.0170511
1	Col-0	1	I7	ATGGCGAT	124348	0.00185401		486	1046	2.2	286	pass		0.02222	0.02718	0.09189	pass		pass	pass	pass	pass	GN		0	407	0.00921659	348	0.013369	1784	0.015625		34788	0.248485	38668	0.0857666	178781	0.013827
1	Col-0	1	I8	CAATGCGA	264964	0.00395057		2064	4490	2.2	1431	pass		0.09312	0.11483	0.31103	pass		pass	pass	pass	pass	SN		0	2169	0.0111041	1821	0.0129678	9771	0.0116279		135333	0.240907	153986	0.078923	713765	0.0151231
1	Col-0	1	I9	ACATGCCA	182289	0.0027179		1153	2650	2.3	677	pass		0.04313	0.05251	0.16565	pass		pass	pass	pass	pass	GN		0	1440	0.0192757	1205	0.0145833	6392	0.0120685		64297	0.23402	71986	0.0679009	343262	0.0123083
1	Col-0	1	J1	TGCACTTG	75826	0.00113055		20	25	1.2	27	fail		2e-05	1e-05	0.00105	fail		fail			fail	NA		NA	NA	NA	NA	NA	NA	NA		NA	NA	NA	NA	NA	NA
1	Col-0	1	J10	ACCTCTTC	179804	0.00268085		2540	4422	1.7	2247	pass		0.04122	0.05077	0.15777	pass		pass	pass	pass	pass	Soma		0	3280	0.00920296	2802	0.0123767	15106	0.00962277		61359	0.260117	68687	0.089582	322283	0.0131527
1	Col-0	1	J11	TAGCTGAG	152383	0.00227201		593	1343	2.3	340	pass		0.01584	0.01993	0.06463	pass		pass	pass	pass	pass	GN		0	703	0.00465116	644	0.00910273	2972	0.00998613		23157	0.252837	26595	0.121699	122721	0.0184119
1	Col-0	1	J12	CATTCGTC	130990	0.00195304		666	2788	4.2	382	pass		0.0202	0.02565	0.08476	pass		pass	pass	pass	pass	SN		0	296	0.0291545	242	0.0252708	1375	0.0148387		31242	0.260402	35669	0.0936313	166893	0.0167972
1	Col-0	1	J13	AGAGCAGA	150643	0.00224606		811	2260	2.8	330	pass		0.01766	0.02192	0.07516	pass		pass	pass	pass	pass	VN5		0	23	0	23	0	70	0.0131579		27875	0.184619	31328	0.067336	144233	0.0226647
1	Col-0	1	J14	TTCCTCCT	119362	0.00177967		714	2047	2.9	474	pass		0.02027	0.02496	0.07831	pass		pass	pass	fail	fail	NA		NA	NA	NA	NA	NA	NA	NA		NA	NA	NA	NA	NA	NA
1	Col-0	1	J15	CTTCGGTT	39401	0.000587463		10	11	1.1	14	fail		2e-05	3e-05	0.00087	fail		fail			fail	NA		NA	NA	NA	NA	NA	NA	NA		NA	NA	NA	NA	NA	NA
1	Col-0	1	J16	GCTGTAAG	132666	0.00197803		1291	3424	2.7	670	pass		0.03676	0.0455	0.1445	pass		pass	pass	pass	pass	VN3		0	210	0.0045045	157	0.0121951	925	0.0110999		56607	0.194839	63417	0.0663774	283573	0.0189984
1	Col-0	1	J17	ACAACAGC	35650	0.000531536		16	17	1.1	13	fail		1e-05	2e-05	0.00065	fail		fail			fail	NA		NA	NA	NA	NA	NA	NA	NA		NA	NA	NA	NA	NA	NA
1	Col-0	1	J18	GACATCTC	184975	0.00275795		1106	1818	1.6	755	pass		0.08476	0.10456	0.2974	pass		pass	pass	pass	pass	GN		0	72	0.0133333	64	0.0441176	308	0.0342679		125667	0.258427	141644	0.0804117	662531	0.0130219
1	Col-0	1	J19	AGCCGTAA	97896	0.00145961		17	17	1	15	fail		2e-05	2e-05	0.00146	fail		fail			fail	NA		NA	NA	NA	NA	NA	NA	NA		NA	NA	NA	NA	NA	NA
1	Col-0	1	J2	CCTAAGTC	162211	0.00241854		2257	5435	2.4	1590	pass		0.04984	0.0603	0.1789	pass		pass	pass	pass	pass	MNtoVN		0	2156	0.0146819	1867	0.0104287	10188	0.0103064		71457	0.238563	80984	0.0911642	380739	0.0199743
1	Col-0	1	J20	CAACCGTA	250289	0.00373177		984	2895	2.9	651	pass		0.04492	0.05521	0.17453	pass		pass	pass	pass	pass	SN		0	1537	0.00902256	1287	0.00683654	7004	0.00967999		66842	0.260257	75272	0.0898114	357812	0.0145503
1	Col-0	1	J21	CTCTTGTC	239047	0.00356415		1228	3279	2.7	731	pass		0.05439	0.06667	0.20065	pass		pass	pass	pass	pass	VNandSN		0	2502	0.00900662	2197	0.00619104	11646	0.00697901		80360	0.235588	90281	0.0710832	425021	0.0165297
1	Col-0	1	J22	TGCGATAG	154790	0.00230789		1160	2959	2.6	581	pass		0.0303	0.03791	0.12129	pass		pass	pass	pass	pass	VN1		0	0	NA	0	NA	0	NA		46877	0.224673	52749	0.0853966	241824	0.0172327
1	Col-0	1	J23	CAGATCCT	69854	0.00104151		11	11	1	13	fail		1e-05	1e-05	0.00095	fail		fail			fail	NA		NA	NA	NA	NA	NA	NA	NA		NA	NA	NA	NA	NA	NA
1	Col-0	1	J24	TGGTTCGA	218412	0.00325649		943	1525	1.6	691	pass		0.06077	0.07495	0.21856	pass		pass	pass	pass	pass	MN		0	341	0.0217984	300	0.028481	1654	0.0129432		89147	0.24976	100476	0.0985624	466812	0.0150803
1	Col-0	1	J3	TCACTCGA	270608	0.00403472		2143	4126	1.9	1579	pass		0.13371	0.16217	0.41727	pass		pass	pass	pass	pass	SN		0	27	0	21	0	120	0.0166667		192043	0.256652	217647	0.0962409	1015790	0.0138326
1	Col-0	1	J4	TTCGTACG	207914	0.00309996		1932	3349	1.7	1897	pass		0.05772	0.06916	0.20659	pass		pass	pass	pass	pass	Soma		0	3236	0.0169753	2749	0.0176742	14922	0.012006		84075	0.249107	94097	0.0905587	440611	0.0159177
1	Col-0	1	J5	CACTGTAG	308563	0.00460063		2654	6862	2.6	1470	pass		0.10656	0.12948	0.3523	pass		pass	pass	pass	pass	MN		0	1754	0.0104076	1516	0.0104738	8241	0.0123285		153512	0.24084	172976	0.0901668	796798	0.0142608
1	Col-0	1	J6	TCCTGGTA	251527	0.00375023		2660	5318	2	2257	pass		0.05311	0.0651	0.20542	pass		pass	pass	pass	pass	SN		0	593	0.00907716	528	0.00503356	2879	0.0105853		80506	0.269376	90734	0.0987592	425769	0.0147825
1	Col-0	1	J7	GTACGATC	348488	0.0051959		724	1169	1.6	505	pass		0.0418	0.05208	0.16577	pass		pass	pass	pass	pass	GN		0	5	0	4	0	14	0		64312	0.255433	72610	0.100093	341272	0.0148774
1	Col-0	1	J8	CATTGACG	170697	0.00254507		1802	6374	3.5	848	pass		0.01868	0.02372	0.07953	pass		pass	pass	pass	pass	VN1		0	298	0.0060423	253	0.0181818	1307	0.00905292		28676	0.260023	32884	0.0969418	155384	0.0240525
1	Col-0	1	J9	TGGTGAAG	147613	0.00220089		1282	3573	2.8	558	pass		0.02644	0.03342	0.1079	pass		pass	pass	pass	pass	VN1to2		0	426	0.025974	413	0.0153509	2040	0.0106904		40752	0.210014	46364	0.0740032	208932	0.0217983
1	Col-0	1	K1	AGCTACCA	41752	0.000622516		10	10	1	9	fail		1e-05	0	0.00075	fail		fail			fail	NA		NA	NA	NA	NA	NA	NA	NA		NA	NA	NA	NA	NA	NA
1	Col-0	1	K10	CACAGGAA	247897	0.0036961		1849	3382	1.8	1616	pass		0.05331	0.06572	0.19223	pass		pass	pass	pass	pass	GN		0	2894	0.015342	2530	0.0152653	13489	0.0116274		77299	0.244861	87367	0.0862973	409238	0.0185516
1	Col-0	1	K11	GACCGATA	263261	0.00392518		2640	8470	3.2	1394	pass		0.0443	0.05425	0.17002	pass		pass	pass	pass	pass	VN1		0	647	0.00557103	550	0.0180328	2894	0.00963565		65656	0.259124	73869	0.102275	353180	0.0170442
1	Col-0	1	K12	ACTCAACG	189296	0.00282237		1667	5587	3.4	807	pass		0.02534	0.03205	0.10426	pass		pass	pass	pass	pass	VN1to2		0	11	0	8	0	72	0		39178	0.22971	43983	0.0922348	209218	0.0250848
1	Col-0	1	K13	CAGACGTT	207523	0.00309413		1567	4973	3.2	1109	pass		0.07703	0.09518	0.27612	pass		pass	pass	pass	pass	SN		0	3488	0.0142857	3031	0.013624	16181	0.011703		113304	0.248583	128928	0.0905899	595159	0.013648
1	Col-0	1	K14	AAGCGACT	50600	0.000754438		331	530	1.6	156	pass		0.01185	0.01421	0.05125	pass		pass	pass	pass	pass	GN		0	540	0.00831947	465	0.0171103	2540	0.00988352		17978	0.239848	19854	0.0935075	89831	0.0140417
1	Col-0	1	K15	CTGAACGT	173356	0.00258471		2589	9079	3.5	1344	pass		0.03922	0.04873	0.15142	pass		pass	pass	pass	pass	VNandSN		0	999	0.0077187	812	0.00825593	4428	0.00866943		58677	0.219379	66143	0.0804373	307279	0.0224195
1	Col-0	1	K16	CCTACCTA	135838	0.00202532		527	1118	2.1	284	pass		0.02254	0.02599	0.08568	pass		pass	pass	pass	pass	MN		0	488	0.0149254	410	0.0152174	2404	0.0173062		32788	0.316923	35930	0.149747	175439	0.0186028
1	Col-0	1	K17	TTGGACTG	211716	0.00315665		2200	8139	3.7	1167	pass		0.06148	0.07674	0.22904	pass		pass	pass	pass	pass	SN		0	1131	0.00739645	1014	0.00907591	5099	0.00983284		92344	0.240095	104478	0.0863436	481220	0.0161836
1	Col-0	1	K18	ATCTCCTG	229668	0.00342431		794	2360	3	483	pass		0.01913	0.0244	0.07559	pass		pass	pass	pass	pass	VNandSN		0	1745	0.00997732	1485	0.012023	7937	0.0103164		27673	0.185935	31609	0.0685149	148025	0.0224769
1	Col-0	1	K19	GTCTGCAA	198568	0.00296062		632	1074	1.7	472	pass		0.04444	0.0548	0.16845	pass		pass	pass	pass	pass	GN		0	247	0.011583	218	0.0252101	1074	0.0105171		66151	0.178496	75680	0.055842	347828	0.0122417
1	Col-0	1	K2	CACGCAAT	224394	0.00334568		2348	11626	5	1594	pass		0.05872	0.07159	0.21684	pass		pass	pass	pass	pass	VN5		0	1195	0.0138026	1031	0.0110672	5571	0.00908414		87116	0.224249	98620	0.0803773	467434	0.022526
1	Col-0	1	K20	TCACGATG	273923	0.00408415		2324	6268	2.7	1488	pass		0.07024	0.08478	0.24146	pass		pass	pass	pass	pass	MN		0	2797	0.0164921	2407	0.0139064	12975	0.0114332		101403	0.22893	113669	0.0925903	527238	0.0152767
1	Col-0	1	K21	CCACATTG	310336	0.00462706		1940	5547	2.9	1170	pass		0.07279	0.0906	0.26288	pass		pass	pass	pass	pass	MNtoVN		1	21	0.0833333	16	0	76	0.045977		108822	0.247013	123109	0.0910198	570914	0.0138975
1	Col-0	1	K22	CCACAACA	316301	0.004716		5023	7998	1.6	5113	pass		0.14943	0.17817	0.4477	pass		pass	fail		fail	NA		NA	NA	NA	NA	NA	NA	NA		NA	NA	NA	NA	NA	NA
1	Col-0	1	K23	GATGGAGT	74951	0.00111751		8	8	1	2	fail		2e-05	3e-05	0.00091	fail		fail			fail	NA		NA	NA	NA	NA	NA	NA	NA		NA	NA	NA	NA	NA	NA
1	Col-0	1	K24	AGGTCTGT	178363	0.00265936		1054	1781	1.7	924	pass		0.0251	0.03092	0.10142	pass		pass	pass	pass	pass	Soma		0	2892	0.00851152	2511	0.00879069	12949	0.0107106		37378	0.235377	41922	0.092155	193563	0.0195832
1	Col-0	1	K3	AGATTGCG	54744	0.000816224		4	4	1	2	fail		2e-05	1e-05	0.00071	fail		fail			fail	NA		NA	NA	NA	NA	NA	NA	NA		NA	NA	NA	NA	NA	NA
1	Col-0	1	K4	AGCTTCAG	240213	0.00358154		1326	2000	1.5	951	pass		0.10574	0.12782	0.34123	pass		pass	pass	pass	pass	GN		0	19	0	26	0	94	0		153604	0.228735	171949	0.0838137	787002	0.0130816
1	Col-0	1	K5	CACACATC	125959	0.00187803		10	11	1.1	13	fail		1e-05	0	0.00058	fail		fail			fail	NA		NA	NA	NA	NA	NA	NA	NA		NA	NA	NA	NA	NA	NA
1	Col-0	1	K6	CCTCGTTA	167818	0.00250214		1258	3314	2.6	632	pass		0.03112	0.03881	0.1279	pass		pass	pass	pass	pass	MNtoVN		0	617	0.0128023	528	0.0202361	2873	0.0128755		48186	0.244098	54774	0.0888768	254152	0.0188408
1	Col-0	1	K7	GAGCAATC	156926	0.00233974		716	1866	2.6	301	pass		0.01419	0.01734	0.05957	pass		pass	pass	pass	pass	VN2		0	571	0.0113086	526	0.0053286	2634	0.00926586		21168	0.242252	23892	0.0942204	115210	0.0271173
1	Col-0	1	K8	TGAGACGA	202075	0.00301291		1812	5859	3.2	946	pass		0.0247	0.02941	0.09509	pass		pass	pass	pass	pass	VN1		0	1864	0.0129345	1615	0.0154335	8443	0.00966616		35532	0.240795	39643	0.0848508	186308	0.0227575
1	Col-0	1	K9	ATAGAGCG	118332	0.00176431		166	245	1.5	81	fail		0.00974	0.01292	0.04343	fail		fail			fail	NA		NA	NA	NA	NA	NA	NA	NA		NA	NA	NA	NA	NA	NA
1	Col-0	1	L1	GATGCTAC	47801	0.000712705		12	18	1.5	12	fail		4e-05	2e-05	0.00104	fail		fail			fail	NA		NA	NA	NA	NA	NA	NA	NA		NA	NA	NA	NA	NA	NA
1	Col-0	1	L10	AGTGCATC	130928	0.00195212		1265	3311	2.6	562	pass		0.01944	0.02342	0.07668	pass		pass	pass	pass	pass	VN1		0	1011	0.0103004	846	0.0132518	4709	0.00858209		28341	0.227691	31400	0.0864001	147179	0.0169938
1	Col-0	1	L11	AACCAGAG	159561	0.00237903		322	504	1.6	297	pass		0.02156	0.02675	0.08753	pass		pass	pass	pass	pass	VNandSN		0	0	NA	0	NA	0	NA		33019	0.264149	37641	0.0920215	174158	0.0148994
1	Col-0	1	L12	GCATTGGT	252859	0.00377009		484	962	2	286	pass		0.02302	0.02834	0.09214	pass		pass	pass	pass	pass	GN		0	1283	0.0109961	1083	0.00911854	5891	0.0104137		33891	0.256147	37911	0.0969602	176904	0.0181685
1	Col-0	1	L13	CGACCTAA	155623	0.00232031		653	1508	2.3	412	pass		0.02177	0.02689	0.09102	pass		pass	pass	pass	pass	GN		0	616	0.0141243	461	0.0241636	2701	0.0128164		33952	0.261618	37214	0.113766	177386	0.0182273
1	Col-0	1	L14	CTTAGGAC	116104	0.00173109		474	1886	4	152	pass		0.00058	0.00053	0.00345	fail		fail			fail	NA		NA	NA	NA	NA	NA	NA	NA		NA	NA	NA	NA	NA	NA
1	Col-0	1	L15	CTCTCAGA	65508	0.000976714		17	25	1.5	41	fail		1e-05	1e-05	0.00109	fail		fail			fail	NA		NA	NA	NA	NA	NA	NA	NA		NA	NA	NA	NA	NA	NA
1	Col-0	1	L16	ATAGTCGG	160195	0.00238848		736	936	1.3	457	pass		0.07112	0.08621	0.25295	pass		pass	pass	pass	pass	GN		0	1	1	1	0	3	0.5		106280	0.219412	118777	0.0797925	530908	0.01404
1	Col-0	1	L17	AGGCTGAA	171549	0.00255777		1655	4237	2.6	872	pass		0.05035	0.06159	0.18904	pass		pass	pass	pass	pass	MNtoVN		0	197	0.0147783	167	0	817	0.00478469		75523	0.255613	85068	0.102814	395666	0.014326
1	Col-0	1	L18	GAGACCAA	154632	0.00230554		936	2339	2.5	528	pass		0.02981	0.03765	0.1261	pass		pass	pass	pass	pass	VN3		0	53	0	47	0	259	0.0261194		47065	0.218014	53652	0.0811905	252532	0.0245523
1	Col-0	1	L19	ATCGGAGA	194013	0.0028927		1455	3061	2.1	725	pass		0.05028	0.06108	0.18075	pass		pass	pass	pass	pass	VN1		0	2297	0.0111079	2033	0.00848287	10388	0.00917431		72982	0.226485	81878	0.0912251	371709	0.014289
1	Col-0	1	L2	AAGCGTTC	148696	0.00221703		1250	4077	3.3	489	pass		0.04293	0.05135	0.16351	pass		pass	pass	pass	pass	VN5		0	1110	0.00684932	993	0.0136519	5276	0.00833601		64186	0.176752	70732	0.0580953	327008	0.0201863
1	Col-0	1	L20	AACAAGGC	296823	0.00442558		2184	9351	4.3	1003	pass		0.06139	0.074	0.22085	pass		pass	pass	pass	pass	SN		0	2133	0.0109066	1811	0.00934216	9755	0.011862		89425	0.248732	99898	0.090396	477064	0.0147928
1	Col-0	1	L21	GATACCTG	184922	0.00275716		1548	2374	1.5	1488	pass		0.03288	0.03945	0.12364	pass		pass	pass	pass	pass	Soma		0	426	0.0110375	331	0.0113636	1853	0.0140845		49111	0.252431	54937	0.0778581	259487	0.0245939
1	Col-0	1	L22	CCAGTATC	148641	0.00221621		1301	2657	2	988	pass		0.03243	0.03842	0.11776	pass		pass	pass	pass	pass	Soma		0	1997	0.0114391	1691	0.0111254	8964	0.00895204		47044	0.256093	51608	0.131221	251022	0.0221065
1	Col-0	1	L23	TCCTGACT	237725	0.00354444		1837	3167	1.7	1710	pass		0.04119	0.04996	0.15237	pass		pass	pass	pass	pass	Soma		0	1243	0.0224072	1056	0.0206422	5839	0.0160516		59651	0.228842	66661	0.0779879	317766	0.0241283
1	Col-0	1	L24	CCTCGAAT	155401	0.002317		1013	3116	3.1	492	pass		0.01213	0.01495	0.047	fail		fail			fail	NA		NA	NA	NA	NA	NA	NA	NA		NA	NA	NA	NA	NA	NA
1	Col-0	1	L3	AGGAACAC	160497	0.00239298		1191	2822	2.4	641	pass		0.03908	0.04973	0.15748	pass		pass	pass	pass	pass	MNtoVN		0	22	0	23	0.0434783	116	0		61070	0.251789	68845	0.10037	319511	0.0126437
1	Col-0	1	L4	CGATTCTG	201922	0.00301062		664	1683	2.5	488	pass		0.04332	0.05371	0.16839	pass		pass	pass	pass	pass	SN		0	18	0	9	0	75	0		66504	0.255324	74419	0.0814713	344712	0.0149267
1	Col-0	1	L5	ACCATCCT	142577	0.0021258		981	2818	2.9	542	pass		0.02391	0.02953	0.10178	pass		pass	pass	pass	pass	VN2		0	1213	0.0154386	1032	0.0165017	5588	0.0118317		36608	0.202516	41351	0.07148	197677	0.0260728
1	Col-0	1	L6	GCAACCAT	173784	0.00259109		1500	3963	2.6	953	pass		0.05947	0.07165	0.22256	pass		pass	pass	pass	pass	MN		0	893	0.0135266	760	0.0110132	3901	0.00972552		88853	0.205846	99302	0.0723514	469091	0.0155539
1	Col-0	1	L7	GAACGTGA	261253	0.00389524		3079	5710	1.9	3016	pass		0.08713	0.10505	0.28146	pass		pass	pass	pass	pass	SN		0	1915	0.0166038	1660	0.0188841	8630	0.0116212		124796	0.225786	140710	0.066822	653867	0.0197988
1	Col-0	1	L8	AATCCAGC	109878	0.00163826		34	73	2.1	41	fail		9e-05	6e-05	0.00136	fail		fail			fail	NA		NA	NA	NA	NA	NA	NA	NA		NA	NA	NA	NA	NA	NA
1	Col-0	1	L9	TAGAACGC	331155	0.00493747		4925	8581	1.7	5183	pass		0.13224	0.15807	0.40173	pass		pass	pass	pass	pass	Soma		0	2567	0.019306	2208	0.0159119	11663	0.0130093		186550	0.219734	209691	0.0792827	979350	0.0179183
1	Col-0	1	M1	AGGTCAAC	118393	0.00176522		1100	1733	1.6	888	pass		0.02976	0.03534	0.11199	pass		pass	pass	pass	pass	Soma		0	524	0.0103093	463	0.00792079	2284	0.0107527		44870	0.242414	48821	0.107752	229765	0.0232005
1	Col-0	1	M10	ATCGCAAC	285755	0.00426056		4443	11317	2.5	4034	pass		0.10094	0.12232	0.33852	pass		pass	pass	pass	pass	VNandSN		0	2036	0.0114163	1744	0.0148822	9503	0.0097775		145253	0.225494	164178	0.0861984	779813	0.0231897
1	Col-0	1	M11	ACTCCTAC	155456	0.00231782		1455	3400	2.3	823	pass		0.03153	0.03892	0.11941	pass		pass	pass	pass	pass	VN1		0	822	0.0144778	760	0.01693	3774	0.0102133		46079	0.232359	52020	0.0811772	248745	0.0185851
1	Col-0	1	M12	ACGTCGTT	100664	0.00150088		243	322	1.3	158	fail		0.01654	0.0203	0.06962	pass		fail			fail	NA		NA	NA	NA	NA	NA	NA	NA		NA	NA	NA	NA	NA	NA
1	Col-0	1	M13	CAATCAGG	115433	0.00172109		829	2157	2.6	361	pass		0.01513	0.01914	0.06573	pass		pass	pass	pass	pass	VN2		0	154	0	126	0.023622	777	0.0126263		23864	0.205719	27220	0.0760533	126177	0.0271171
1	Col-0	1	M14	CGAATACG	142653	0.00212693		790	1825	2.3	485	pass		0.02674	0.0326	0.10119	pass		pass	pass	pass	pass	MN		0	1211	0.016129	1032	0.00930954	5253	0.00780153		39399	0.245357	44321	0.0886733	206389	0.0155756
1	Col-0	1	M15	TCGTGCAT	207601	0.0030953		2984	4448	1.5	2674	pass		0.11266	0.13391	0.36739	pass		pass	pass	pass	pass	Soma		0	2602	0.0171026	2216	0.0178415	12025	0.0112433		161601	0.19989	180091	0.0782169	835091	0.0172183
1	Col-0	1	M16	TGCTTGCT	164236	0.00244873		1117	4064	3.6	579	pass		0.01456	0.01835	0.06401	pass		pass	pass	pass	pass	VN3		0	3	0	4	0	22	0.0454545		23304	0.207163	26272	0.0813259	124572	0.0294842
1	Col-0	1	M17	TAACGTCG	74378	0.00110896		533	888	1.7	273	pass		0.02346	0.02779	0.09478	pass		pass	pass	pass	pass	MNtoVN		0	558	0.00974026	478	0.0115163	2571	0.0101505		35737	0.234041	39371	0.0845694	176450	0.0124619
1	Col-0	1	M18	CTCGAACA	179223	0.00267219		573	1632	2.8	322	pass		0.01812	0.02198	0.07578	pass		pass	pass	pass	pass	SN		0	299	0.0121581	316	0.00288184	1455	0.010665		27875	0.272242	31319	0.108078	148084	0.0200072
1	Col-0	1	M19	AAGGCGTA	123287	0.00183819		683	1468	2.1	341	pass		0.01463	0.01812	0.05995	pass		pass	pass	pass	pass	VN3		0	4	0	3	0	15	0		22382	0.205843	25027	0.0714697	113496	0.0253873
1	Col-0	1	M2	AGAAGGAC	152796	0.00227816		534	861	1.6	396	pass		0.03382	0.04165	0.12974	pass		pass	pass	pass	pass	GN		0	1349	0.0130332	1147	0.0139179	6153	0.0112316		50574	0.190133	56624	0.0683908	259351	0.0142921
1	Col-0	1	M20	ACATGGAG	189098	0.00281942		542	853	1.6	355	pass		0.04226	0.05297	0.16905	pass		pass	pass	pass	pass	VNandSN		0	0	NA	0	NA	0	NA		65688	0.253956	74343	0.0770397	340064	0.0113912
1	Col-0	1	M21	TCTTACGG	61052	0.000910276		8	9	1.1	3	fail		1e-05	0	0.00113	fail		fail			fail	NA		NA	NA	NA	NA	NA	NA	NA		NA	NA	NA	NA	NA	NA
1	Col-0	1	M22	ACAAGACG	207535	0.00309431		1272	2209	1.7	975	pass		0.07744	0.09331	0.26021	pass		pass	pass	pass	pass	GN		0	3284	0.0127226	2844	0.0141681	14982	0.0103093		111061	0.230016	124777	0.0757994	578065	0.0133624
1	Col-0	1	M23	CGTGTGAT	198309	0.00295676		1675	2749	1.6	1068	pass		0.05285	0.06457	0.20024	pass		pass	pass	pass	pass	GN		0	424	0.0197802	360	0.0260417	1979	0.0095057		78607	0.20142	88115	0.0653154	404541	0.0181709
1	Col-0	1	M24	CGCCTTAT	177183	0.00264177		350	1060	3	135	pass		0.00124	0.00118	0.00391	fail		fail			fail	NA		NA	NA	NA	NA	NA	NA	NA		NA	NA	NA	NA	NA	NA
1	Col-0	1	M3	TACACACG	38042	0.0005672		7	7	1	7	fail		2e-05	0	0.00054	fail		fail			fail	NA		NA	NA	NA	NA	NA	NA	NA		NA	NA	NA	NA	NA	NA
1	Col-0	1	M4	GCGTATCA	34955	0.000521173		2	2	1	7	fail		0	1e-05	0.00051	fail		fail			fail	NA		NA	NA	NA	NA	NA	NA	NA		NA	NA	NA	NA	NA	NA
1	Col-0	1	M5	CAAGTCGT	47303	0.00070528		490	836	1.7	93	pass		0.00017	0.00016	0.00108	fail		fail			fail	NA		NA	NA	NA	NA	NA	NA	NA		NA	NA	NA	NA	NA	NA
1	Col-0	1	M6	CAACACAG	147150	0.00219398		594	1429	2.4	378	pass		0.02395	0.0285	0.08463	pass		pass	pass	pass	pass	GN		0	1235	0.0109215	1075	0.0180818	5788	0.0133896		33861	0.282552	37619	0.116721	178926	0.0183552
1	Col-0	1	M7	AGCTAGTG	122669	0.00182898		315	402	1.3	225	fail		0.02648	0.03115	0.10338	pass		fail			fail	NA		NA	NA	NA	NA	NA	NA	NA		NA	NA	NA	NA	NA	NA
1	Col-0	1	M8	TCCACGTT	250977	0.00374203		1905	7771	4.1	919	pass		0.02803	0.03584	0.12103	pass		pass	pass	pass	pass	VN1to2		0	565	0.00825083	476	0.0116054	2670	0.00999311		43969	0.210482	49949	0.07844	240579	0.0232089
1	Col-0	1	M9	CTCCTAGT	190939	0.00284687		1106	4249	3.8	395	pass		0.00024	0.00023	0.00375	fail		fail			fail	NA		NA	NA	NA	NA	NA	NA	NA		NA	NA	NA	NA	NA	NA
1	Col-0	1	N1	TCAGCCTT	257685	0.00384204		719	1741	2.4	571	pass		0.03453	0.04208	0.14028	pass		pass	pass	pass	pass	SN		0	2250	0.0127171	1927	0.00641254	10279	0.0110292		52800	0.242885	59047	0.0781756	278440	0.0135444
1	Col-0	1	N10	GCTTCACA	250410	0.00373357		3882	6429	1.7	3768	pass		0.12868	0.15217	0.38862	pass		pass	pass	pass	pass	VNandSN		0	1834	0.012945	1563	0.012957	8395	0.0128058		180976	0.221799	203411	0.0762817	956906	0.0172261
1	Col-0	1	N11	GAAGACTG	236175	0.00352133		2568	3851	1.5	2284	pass		0.08731	0.10618	0.29146	pass		pass	pass	pass	pass	Soma		0	180	0.00546448	129	0.0149254	753	0.00260756		125319	0.237155	140806	0.0906528	645227	0.0210145
1	Col-0	1	N12	ACCGAATG	235037	0.00350436		830	3052	3.7	370	pass		0.01799	0.0214	0.07188	pass		pass	pass	pass	pass	SN		0	1082	0.015625	948	0.0135624	4777	0.0146078		26349	0.285068	29163	0.105767	139686	0.0175459
1	Col-0	1	N13	CCGTTATG	191164	0.00285022		868	2387	2.8	408	pass		0.01488	0.0187	0.06429	pass		pass	pass	pass	pass	VNandSN		0	23	0	20	0	111	0.018018		23711	0.200008	26369	0.0706812	124093	0.0297478
1	Col-0	1	N14	CTCACCAA	202665	0.0030217		3015	4784	1.6	2911	pass		0.06713	0.08143	0.2465	pass		pass	pass	pass	pass	Soma		0	2134	0.0125261	1777	0.012949	9951	0.0108958		98967	0.238207	110831	0.0951543	532000	0.021659
1	Col-0	1	N15	CTAGCAGT	198886	0.00296536		1615	5707	3.5	987	pass		0.03806	0.0462	0.15501	pass		pass	pass	pass	pass	VN3		0	14	0	16	0	65	0		59396	0.191504	66436	0.0689302	309476	0.0247716
1	Col-0	1	N16	CAGAACTG	275526	0.00410805		4618	8713	1.9	4172	pass		0.10358	0.12524	0.32731	pass		pass	pass	pass	pass	Soma		0	3546	0.0118476	3002	0.0147614	16149	0.0120422		146675	0.200329	165807	0.0825021	767593	0.0199125
1	Col-0	1	N17	GCCAGAAT	134252	0.00200168		29	48	1.7	40	fail		4e-05	6e-05	0.00175	fail		fail			fail	NA		NA	NA	NA	NA	NA	NA	NA		NA	NA	NA	NA	NA	NA
1	Col-0	1	N18	AGAAGCCT	182872	0.00272659		1167	3473	3	650	pass		0.02179	0.02666	0.09096	pass		pass	pass	pass	pass	VN2		0	381	0.0264423	340	0.0132979	1688	0.0123589		33794	0.222996	37448	0.0844656	178247	0.0224215
1	Col-0	1	N19	CGAGAGAA	243434	0.00362956		828	2950	3.6	460	pass		0.03816	0.04722	0.15361	pass		pass	pass	pass	pass	SN		0	0	NA	0	NA	0	NA		58508	0.251054	65959	0.0851731	310789	0.0153904
1	Col-0	1	N2	CAACTGAC	136071	0.0020288		410	605	1.5	393	pass		0.02391	0.02915	0.09767	pass		pass	pass	pass	pass	GN		0	4	0.25	3	0.333333	26	0.0769231		36853	0.269959	41254	0.0895764	196786	0.0139211
1	Col-0	1	N20	CACGATTC	211050	0.00314672		1943	5308	2.7	1184	pass		0.06678	0.08147	0.24114	pass		pass	pass	pass	pass	MNtoVN		0	392	0.0160183	354	0.015748	1734	0.00786988		98388	0.259211	111025	0.105	526550	0.0155039
1	Col-0	1	N21	AACTCGGA	129716	0.00193404		597	894	1.5	393	pass		0.03586	0.04475	0.14014	pass		pass	pass	pass	pass	GN		0	12	0	6	0.166667	31	0.0322581		54972	0.250959	61803	0.0975272	281591	0.0131767
1	Col-0	1	N22	AAGCTGGT	191593	0.00285662		1571	5547	3.5	706	pass		0.0183	0.023	0.07699	pass		pass	pass	pass	pass	VN1		0	0	NA	0	NA	0	NA		28883	0.223966	32202	0.0884014	152053	0.0209694
1	Col-0	1	N23	ACAGTTCG	156979	0.00234053		795	2008	2.5	504	pass		0.03639	0.04504	0.14109	pass		pass	pass	pass	pass	SN		0	648	0.0181564	526	0.0229682	2835	0.00972447		54137	0.265261	61450	0.0926941	286047	0.0118119
1	Col-0	1	N24	GCAATGAG	701555	0.0104601		760	1873	2.5	324	pass		0.0148	0.01883	0.06269	pass		pass	pass	pass	pass	VN3		0	0	NA	0	NA	0	NA		23194	0.220463	26379	0.0839396	121965	0.0322451
1	Col-0	1	N3	AAGCATCG	118303	0.00176388		486	607	1.2	359	pass		0.03613	0.04469	0.14372	pass		pass	pass	pass	pass	GN		0	311	0.00761421	295	0.0165289	1520	0.0116034		55534	0.244444	62343	0.089063	284509	0.0131363
1	Col-0	1	N4	TGCTCTAC	217697	0.00324583		1995	5394	2.7	1131	pass		0.08067	0.09878	0.28191	pass		pass	pass	pass	pass	MN		0	489	0.012939	432	0.010142	2304	0.0104408		118711	0.248596	133249	0.0891357	621930	0.0129627
1	Col-0	1	N5	GCCAATAC	123038	0.00183448		1015	3200	3.2	509	pass		0.01444	0.01711	0.06135	pass		pass	pass	pass	pass	VN3		0	92	0.0107527	82	0	411	0.0190476		22457	0.222673	24825	0.0836709	118988	0.0294802
1	Col-0	1	N6	CATCACGT	150808	0.00224852		1463	4629	3.2	764	pass		0.04096	0.05065	0.15957	pass		pass	pass	pass	pass	SN		0	52	0.0384615	41	0.0217391	173	0.0338983		62584	0.236006	70607	0.088057	331018	0.021583
1	Col-0	1	N7	GACACAGT	156914	0.00233956		1429	3907	2.7	673	pass		0.02316	0.02921	0.09659	pass		pass	pass	pass	pass	MNtoVN		0	409	0.0205479	362	0.0289474	1937	0.0135725		35673	0.258357	40394	0.103268	190287	0.017637
1	Col-0	1	N8	GCCACTTA	188079	0.00280423		565	1351	2.4	406	pass		0.02545	0.03037	0.10163	pass		pass	pass	pass	pass	SN		0	1040	0.0136054	918	0.0105263	4779	0.00992465		37911	0.250955	41984	0.0719064	201318	0.014816
1	Col-0	1	N9	AAGAGGCA	55966	0.000834444		10	10	1	10	fail		2e-05	1e-05	0.00088	fail		fail			fail	NA		NA	NA	NA	NA	NA	NA	NA		NA	NA	NA	NA	NA	NA
1	Col-0	1	O1	AACAGGTG	118956	0.00177361		1015	2801	2.8	362	pass		0.01326	0.01622	0.05236	pass		pass	pass	pass	pass	VN2		0	1308	0.0136476	1178	0.0175202	6274	0.00998208		18793	0.233379	21248	0.100659	98437	0.0286633
1	Col-0	1	O10	TAAGTGGC	156807	0.00233797		618	1436	2.3	354	pass		0.03697	0.04598	0.14597	pass		pass	pass	pass	pass	SN		0	0	NA	0	NA	0	NA		56427	0.234557	64000	0.0791163	291149	0.0130512
1	Col-0	1	O11	AAGCCTGA	239986	0.00357815		1028	2380	2.3	712	pass		0.03468	0.04147	0.13209	pass		pass	pass	pass	pass	VNandSN		0	467	0.0083612	434	0.0162162	2502	0.00877763		51182	0.224114	56398	0.0751508	268674	0.0198178
1	Col-0	1	O12	AGTCAGGT	191961	0.00286211		1501	4012	2.7	689	pass		0.02661	0.0332	0.11252	pass		pass	pass	pass	pass	VN1		0	13	0	18	0	99	0.01		42069	0.212815	47358	0.0893847	218459	0.0181989
1	Col-0	1	O13	CTACAAGG	200219	0.00298523		1267	2867	2.3	759	pass		0.06915	0.08396	0.2479	pass		pass	pass	pass	pass	SN		0	176	0	159	0	789	0.00845411		102383	0.236892	115084	0.0846567	531504	0.0131816
1	Col-0	1	O14	GCCTTAAC	226835	0.00338207		4378	7886	1.8	3957	pass		0.10373	0.12519	0.33561	pass		pass	pass	pass	pass	Soma		0	1016	0.0127226	862	0.0121335	4756	0.0124862		148889	0.223527	166925	0.0932747	783834	0.0221255
1	Col-0	1	O15	CGATGTTC	116544	0.00173765		1113	3992	3.6	479	pass		0.01904	0.0226	0.0746	pass		pass	pass	pass	pass	VN5		0	1963	0.0123907	1715	0.0120382	8793	0.00962244		27103	0.209325	30247	0.0734642	140546	0.0243012
1	Col-0	1	O16	GTTGGCAT	139870	0.00208544		620	878	1.4	541	pass		0.04301	0.05202	0.16245	pass		pass	pass	pass	pass	GN		0	1279	0.013191	1188	0.0141224	5910	0.0106555		64309	0.172453	70858	0.0712006	321827	0.0156331
1	Col-0	1	O17	ACCGGTTA	188972	0.00281754		860	1343	1.6	757	pass		0.05802	0.07062	0.21161	pass		pass	pass	pass	pass	GN		0	644	0.00276625	582	0.00458716	3047	0.0104291		86237	0.26006	96217	0.0979267	451249	0.0131125
1	Col-0	1	O18	CAACCTCT	227871	0.00339752		3973	6637	1.7	3472	pass		0.10392	0.12376	0.32808	pass		pass	pass	pass	pass	Soma		0	2698	0.0154134	2364	0.0114058	12675	0.0125451		147586	0.221073	165788	0.0847776	775539	0.0198814
1	Col-0	1	O19	GAACGGTT	157204	0.00234389		1491	5039	3.4	704	pass		0.01681	0.02088	0.07019	pass		pass	pass	pass	pass	VN1		0	339	0.0156658	275	0.019544	1572	0.0132412		25726	0.245221	28882	0.0997317	136134	0.0212193
1	Col-0	1	O2	AGCAGACA	140566	0.00209582		819	1462	1.8	709	pass		0.03999	0.04886	0.15431	pass		pass	pass	pass	pass	GN		0	1941	0.00999231	1647	0.00949796	8820	0.0114952		59247	0.265928	66470	0.108749	313705	0.0138159
1	Col-0	1	O20	TGGATGGT	211665	0.00315589		1087	2066	1.9	695	pass		0.07259	0.09036	0.25503	pass		pass	pass	pass	pass	GN		0	1828	0.013834	1581	0.00893256	8218	0.0110565		107267	0.23127	121214	0.073245	538729	0.0114063
1	Col-0	1	O21	CTGTACCA	262992	0.00392117		4279	7259	1.7	3942	pass		0.11457	0.13784	0.36499	pass		pass	pass	pass	pass	Soma		0	3006	0.0123532	2601	0.0124367	14017	0.00929263		162583	0.207887	182428	0.0882552	858392	0.0202193
1	Col-0	1	O22	CTATCCAC	146629	0.00218621		350	614	1.8	218	pass		0.01598	0.02019	0.0678	pass		pass	pass	pass	pass	GN		0	647	0.00689655	605	0.00728863	2850	0.0116279		24141	0.221517	27332	0.0913598	132322	0.0245093
1	Col-0	1	O23	GCGCATAT	178454	0.00266072		1917	5653	2.9	1489	pass		0.04707	0.0571	0.17155	pass		pass	pass	pass	pass	SN		0	2110	0.0139456	1790	0.0161927	9659	0.0115624		67421	0.252525	76066	0.0830951	357184	0.0139547
1	Col-0	1	O24	GATCTCAG	195418	0.00291365		2225	4579	2.1	1526	pass		0.06539	0.07977	0.22432	pass		pass	pass	pass	pass	MNtoVN		0	1952	0.00702663	1724	0.0115084	9194	0.00867188		93836	0.261052	105509	0.106935	487517	0.018573
1	Col-0	1	O3	AGTCGAAG	133004	0.00198307		934	2279	2.4	405	pass		0.01721	0.02069	0.07094	pass		pass	pass	pass	pass	VN2		0	7	0	5	0	35	0.114286		26806	0.214764	29911	0.0769899	137246	0.0245328
1	Col-0	1	O4	GTTAAGCG	39812	0.000593591		6	6	1	5	fail		0	0	0.00055	fail		fail			fail	NA		NA	NA	NA	NA	NA	NA	NA		NA	NA	NA	NA	NA	NA
1	Col-0	1	O5	TGGAAGCA	218254	0.00325413		2665	5525	2.1	1699	pass		0.0989	0.12097	0.3305	pass		pass	pass	pass	pass	MNtoVN		0	2967	0.0147833	2528	0.0145301	13302	0.0120237		142802	0.241195	161650	0.0985938	750365	0.014656
1	Col-0	1	O6	CATGGATC	52603	0.000784302		14	14	1	9	fail		1e-05	1e-05	0.00099	fail		fail			fail	NA		NA	NA	NA	NA	NA	NA	NA		NA	NA	NA	NA	NA	NA
1	Col-0	1	O7	CTCGTTCT	168902	0.0025183		1463	4637	3.2	709	pass		0.01449	0.01827	0.06543	pass		pass	pass	pass	pass	VN1		0	0	NA	0	NA	0	NA		23206	0.250352	26436	0.100843	127488	0.0228148
1	Col-0	1	O8	ACAGAGGT	152753	0.00227752		1264	3394	2.7	567	pass		0.0322	0.03986	0.12986	pass		pass	pass	pass	pass	VN2		0	2	0	1	0	15	0		49948	0.201513	56402	0.0730333	257341	0.021326
1	Col-0	1	O9	ACGAGAAC	217475	0.00324252		2802	7869	2.8	1855	pass		0.08594	0.10219	0.28918	pass		pass	pass	pass	pass	VN3		0	1424	0.016283	1293	0.0138889	6500	0.0119234		124447	0.199587	138842	0.0667399	648496	0.0211424
1	Col-0	1	P1	TGACCGTT	143512	0.00213974		487	791	1.6	442	pass		0.02091	0.02615	0.08637	pass		pass	pass	pass	pass	GN		0	292	0.00967742	265	0.0177305	1364	0.011781		32043	0.261687	36115	0.0937832	169161	0.0138504
1	Col-0	1	P10	GAGGCATT	237568	0.0035421		1614	4656	2.9	853	pass		0.03448	0.04241	0.13942	pass		pass	pass	pass	pass	VN1		0	15	0	9	0	49	0		52971	0.221733	60248	0.0866635	278529	0.0179554
1	Col-0	1	P11	CGAGTTAG	96149	0.00143357		11	12	1.1	9	fail		1e-05	2e-05	0.00103	fail		fail			fail	NA		NA	NA	NA	NA	NA	NA	NA		NA	NA	NA	NA	NA	NA
1	Col-0	1	P12	ACACCTCA	165728	0.00247098		1706	2952	1.7	1429	pass		0.03319	0.04087	0.12504	pass		pass	pass	pass	pass	Soma		0	1281	0.0096463	1092	0.0104322	5814	0.0097279		47790	0.240103	53957	0.105174	262609	0.0222147
1	Col-0	1	P13	AGCTAAGC	116682	0.00173971		806	2893	3.6	364	pass		0.01601	0.02012	0.07017	pass		pass	pass	pass	pass	VN4		0	0	NA	2	0	9	0.111111		25621	0.202325	28905	0.0843554	136035	0.0309162
1	Col-0	1	P14	CGCAATGT	224300	0.00334428		1460	4695	3.2	996	pass		0.07542	0.09249	0.2714	pass		pass	pass	pass	pass	SN		0	379	0.00968523	312	0.0147929	1775	0.0119171		111859	0.253685	126806	0.0841471	587422	0.0136828
1	Col-0	1	P15	GTTCCATG	167949	0.00250409		575	1513	2.6	370	pass		0.02221	0.0272	0.08782	pass		pass	pass	fail	fail	NA		NA	NA	NA	NA	NA	NA	NA		NA	NA	NA	NA	NA	NA
1	Col-0	1	P16	CCTAGAGA	116189	0.00173236		935	2729	2.9	441	pass		0.01234	0.01485	0.04811	fail		fail			fail	NA		NA	NA	NA	NA	NA	NA	NA		NA	NA	NA	NA	NA	NA
1	Col-0	1	P17	GCATCCTA	96048	0.00143206		6	6	1	11	fail		1e-05	0	0.00113	fail		fail			fail	NA		NA	NA	NA	NA	NA	NA	NA		NA	NA	NA	NA	NA	NA
1	Col-0	1	P18	TACTAGCG	102313	0.00152547		628	1153	1.8	346	pass		0.02901	0.03513	0.10698	pass		pass	pass	pass	pass	MN		0	665	0.0209974	546	0.0308642	2792	0.0118159		42046	0.273672	47130	0.110733	218403	0.0145734
1	Col-0	1	P19	CCATGAAC	133173	0.00198559		154	353	2.3	138	fail		0.00178	0.00184	0.00613	fail		fail			fail	NA		NA	NA	NA	NA	NA	NA	NA		NA	NA	NA	NA	NA	NA
1	Col-0	1	P2	CTCTATCG	112522	0.00167769		1384	6852	5	771	pass		0.02577	0.03201	0.10616	pass		pass	pass	pass	pass	VN4		0	165	0.0283019	121	0.00740741	749	0.0162413		40320	0.213077	45566	0.0791311	209250	0.025809
1	Col-0	1	P20	CGTCCATT	167000	0.00248994		1638	4670	2.9	771	pass		0.04008	0.04927	0.159	pass		pass	pass	pass	pass	VN1		0	95	0.030303	81	0.0243902	343	0.0276243		61337	0.224097	68883	0.0838143	321428	0.0183538
1	Col-0	1	P21	ATCCACGA	57205	0.000852917		34	49	1.4	25	fail		2e-05	2e-05	0.00097	fail		fail			fail	NA		NA	NA	NA	NA	NA	NA	NA		NA	NA	NA	NA	NA	NA
1	Col-0	1	P22	TCGCTATC	171589	0.00255836		1155	2948	2.6	626	pass		0.03848	0.04822	0.15525	pass		pass	pass	pass	pass	VN3		0	1342	0.00628536	1119	0.0104712	5860	0.00889016		59146	0.194962	67507	0.071885	313400	0.0224456
1	Col-0	1	P23	GAGAAGGT	132843	0.00198067		420	745	1.8	325	pass		0.02209	0.02694	0.08583	pass		pass	pass	pass	pass	SN		0	618	0.0127119	522	0.0167504	2748	0.0121173		32653	0.25053	36620	0.0944306	168571	0.0151579
1	Col-0	1	P24	AATGGTCG	137964	0.00205702		1121	2026	1.8	635	pass		0.06367	0.0781	0.22034	pass		pass	pass	pass	pass	MNtoVN		0	1912	0.0160568	1649	0.0139712	8335	0.0106812		91156	0.247482	102497	0.0860292	461857	0.0120484
1	Col-0	1	P3	CATCTGCT	52266	0.000779278		12	12	1	6	fail		0	0	0.00074	fail		fail			fail	NA		NA	NA	NA	NA	NA	NA	NA		NA	NA	NA	NA	NA	NA
1	Col-0	1	P4	ACTCTCCA	20096	0.000299628		9	9	1	5	fail		0	0	0.00036	fail		fail			fail	NA		NA	NA	NA	NA	NA	NA	NA		NA	NA	NA	NA	NA	NA
1	Col-0	1	P5	CGCTGATA	74083	0.00110457		11	11	1	14	fail		3e-05	1e-05	0.00104	fail		fail			fail	NA		NA	NA	NA	NA	NA	NA	NA		NA	NA	NA	NA	NA	NA
1	Col-0	1	P6	CAGCATAC	189794	0.0028298		959	3001	3.1	484	pass		0.04427	0.05523	0.17472	pass		pass	pass	pass	pass	SN		0	1299	0.0130378	1078	0.0161787	5955	0.00864352		65743	0.253164	74743	0.0838802	356660	0.0107174
1	Col-0	1	P7	TCGTCTGA	188137	0.00280509		632	1093	1.7	454	pass		0.03965	0.04895	0.1584	pass		pass	pass	pass	pass	SN		0	8	0	10	0.1	52	0.0192308		61112	0.257142	68900	0.0817247	317663	0.0133184
1	Col-0	1	P8	TACTCCAG	155999	0.00232592		803	1527	1.9	573	pass		0.03892	0.0483	0.14752	pass		pass	pass	pass	pass	GN		0	1501	0.0110121	1277	0.0113501	6956	0.0106928		57842	0.226253	65330	0.0644806	303546	0.0201904
1	Col-0	1	P9	CACATGGT	241505	0.0036008		1650	4663	2.8	1047	pass		0.02565	0.03157	0.09959	pass		pass	pass	pass	pass	VNandSN		0	544	0.041876	455	0.0425101	2425	0.0232558		37451	0.270428	42503	0.121501	201103	0.0239125
1	Col-0	1	unassigned	N/A	2181787	0.0325301		NA	NA	NA	NA								fail			fail	NA		NA	NA	NA	NA	NA	NA	NA		NA	NA	NA	NA	NA	NA
1	Col-0	2	A1	ACGATCAG	151272	0.0020058		933	1559	1.7	521	pass		0.03174	0.03846	0.12795	pass		pass	pass	pass	pass	MN		0	96	0.00892857	103	0.00833333	553	0.0172956		48975	0.269967	54392	0.111035	253313	0.0164265
1	Col-0	2	A10	ACGGTACA	231698	0.00307221		90	184	2	227	fail		0.00083	0.00086	0.00457	fail		fail			fail	NA		NA	NA	NA	NA	NA	NA	NA		NA	NA	NA	NA	NA	NA
1	Col-0	2	A11	CCTTGGAA	167483	0.00222075		26	28	1.1	18	fail		4e-05	6e-05	0.00286	fail		fail			fail	NA		NA	NA	NA	NA	NA	NA	NA		NA	NA	NA	NA	NA	NA
1	Col-0	2	A12	CTCGACTT	432763	0.00573824		987	1716	1.7	1010	pass		0.04839	0.05925	0.18423	pass		pass	pass	pass	pass	GN		0	1972	0.0156076	1642	0.0131044	8851	0.00911199		71713	0.263662	81059	0.112945	389207	0.0190827
1	Col-0	2	A13	ATCATGCG	133950	0.00177612		793	1854	2.3	493	pass		0.0189	0.02443	0.07978	pass		pass	pass	pass	pass	VN3		0	1550	0.0155388	1384	0.0105322	7351	0.0122295		29166	0.216754	32971	0.0770857	151126	0.0263797
1	Col-0	2	A14	ACAACGTG	150831	0.00199995		178	256	1.4	98	fail		0.00213	0.00274	0.01151	fail		fail			fail	NA		NA	NA	NA	NA	NA	NA	NA		NA	NA	NA	NA	NA	NA
1	Col-0	2	A15	TGTTCCGT	243751	0.00323203		1540	5229	3.4	885	pass		0.0497	0.06083	0.18868	pass		pass	pass	pass	pass	VNandSN		1	13	0.307692	11	0.0909091	45	0.0222222		75293	0.228232	84206	0.0836953	394365	0.0189214
1	Col-0	2	A16	TGCTGTGA	242032	0.00320923		29	30	1	22	fail		0.00022	0.00014	0.00243	fail		fail			fail	NA		NA	NA	NA	NA	NA	NA	NA		NA	NA	NA	NA	NA	NA
1	Col-0	2	A17	ATTAGCCG	228653	0.00303183		1173	2966	2.5	565	pass		0.03183	0.0402	0.13161	pass		pass	pass	pass	pass	VN2		0	29	0	28	0	133	0.0150376		49964	0.231085	56488	0.0987506	263096	0.0383895
1	Col-0	2	A18	CCAAGTAG	241419	0.0032011		1607	4352	2.7	889	pass		0.04225	0.05325	0.1684	pass		pass	pass	pass	pass	VN1		0	391	0.026506	305	0.0342679	1643	0.0206068		64477	0.210903	73536	0.0782361	339096	0.0207803
1	Col-0	2	A19	CGATCGAT	230419	0.00305525		640	894	1.4	411	pass		0.01721	0.02193	0.07065	pass		pass	pass	pass	pass	GN		0	255	0.0218182	238	0.0078125	1123	0.0140845		26863	0.192032	29641	0.067181	136565	0.0218767
1	Col-0	2	A2	TGATAGGC	251177	0.00333049		1037	2196	2.1	683	pass		0.04551	0.0564	0.17258	pass		pass	pass	pass	pass	VNandSN		0	1347	0.0165289	1147	0.010453	5744	0.00967064		67652	0.227899	76906	0.074271	354308	0.017352
1	Col-0	2	A20	AACTGAGG	318198	0.00421916		3507	6014	1.7	3140	pass		0.12374	0.14673	0.37268	pass		pass	pass	pass	pass	GN		0	1674	0.010412	1488	0.0176946	7740	0.0118308		175042	0.24871	196358	0.0895861	897853	0.016063
1	Col-0	2	A21	GATCTTGC	77104	0.00102236		15	17	1.1	15	fail		1e-05	5e-05	0.00142	fail		fail			fail	NA		NA	NA	NA	NA	NA	NA	NA		NA	NA	NA	NA	NA	NA
1	Col-0	2	A22	AGGTAGGA	46130	0.000611663		6	6	1	6	fail		2e-05	3e-05	0.00079	fail		fail			fail	NA		NA	NA	NA	NA	NA	NA	NA		NA	NA	NA	NA	NA	NA
1	Col-0	2	A23	AGGATAGC	23743	0.000314821		7	7	1	5	fail		1e-05	1e-05	0.00032	fail		fail			fail	NA		NA	NA	NA	NA	NA	NA	NA		NA	NA	NA	NA	NA	NA
1	Col-0	2	A24	TTCGCCAT	275328	0.00365072		1870	4358	2.3	1502	pass		0.06434	0.07961	0.23565	pass		pass	pass	pass	pass	SN		0	569	0.0223285	510	0.0142349	2560	0.0170879		94469	0.267638	107507	0.110628	510796	0.0192473
1	Col-0	2	A3	TCGAGAGT	311559	0.00413113		2245	4155	1.9	1766	pass		0.15574	0.18665	0.4481	pass		pass	pass	pass	pass	VNandSN		0	3781	0.0122856	3276	0.00920038	17294	0.00931207		218954	0.224294	247056	0.0709245	1119252	0.0137027
1	Col-0	2	A4	CATCCAAG	162992	0.0021612		1145	3694	3.2	655	pass		0.01858	0.02281	0.07656	pass		pass	pass	pass	pass	VN3		0	332	0.0223464	305	0.00619195	1803	0.00778412		28578	0.217674	32074	0.0824933	151715	0.0300658
1	Col-0	2	A5	CTAGCTCA	344487	0.00456774		3784	9870	2.6	3465	pass		0.12271	0.14871	0.3828	pass		pass	pass	pass	pass	SN		0	4005	0.0162825	3355	0.0161269	18261	0.0128916		173926	0.243369	195869	0.0799543	920730	0.0163273
1	Col-0	2	A6	GTGAGACT	73779	0.000978275		15	16	1.1	8	fail		2e-05	1e-05	0.00145	fail		fail			fail	NA		NA	NA	NA	NA	NA	NA	NA		NA	NA	NA	NA	NA	NA
1	Col-0	2	A7	ATCGTCTC	187543	0.00248673		1140	2360	2.1	660	pass		0.03777	0.04579	0.14688	pass		pass	pass	pass	pass	MN		0	1411	0.00605727	1206	0.0082435	6510	0.00769325		56272	0.250845	63481	0.101338	300301	0.0131537
1	Col-0	2	A8	CTGATGAG	78607	0.00104229		13	13	1	14	fail		6e-05	3e-05	0.00127	fail		fail			fail	NA		NA	NA	NA	NA	NA	NA	NA		NA	NA	NA	NA	NA	NA
1	Col-0	2	A9	TCGACAAG	119725	0.0015875		538	826	1.5	225	pass		0.01088	0.01385	0.05021	pass		pass	pass	pass	pass	VNandSN		0	275	0.0138408	243	0.0271318	1374	0.0155367		17523	0.255071	19712	0.0936025	90718	0.018126
1	Col-0	2	B1	GAACGAAG	177791	0.00235743		510	734	1.4	401	pass		0.04564	0.05701	0.17456	pass		pass	pass	pass	pass	GN		0	1804	0.00878294	1559	0.0104563	8234	0.0100056		68779	0.252871	77585	0.080494	351992	0.0121757
1	Col-0	2	B10	TTACCGAC	247592	0.00328296		714	1464	2.1	585	pass		0.04562	0.05451	0.17235	pass		pass	pass	pass	pass	GN		0	487	0.0116959	417	0.0112613	2411	0.0142472		67169	0.272806	75251	0.0938477	364677	0.0144843
1	Col-0	2	B11	TGTCAGTG	283258	0.00375587		1653	3329	2	865	pass		0.08138	0.09905	0.2816	pass		pass	pass	pass	pass	VN1		0	835	0.0196078	713	0.00695249	3831	0.0106289		118915	0.226546	133909	0.0904508	600919	0.0165728
1	Col-0	2	B12	ACCTTCGA	431061	0.00571567		3606	12695	3.5	2585	pass		0.17502	0.20673	0.48848	pass		pass	fail		fail	NA		NA	NA	NA	NA	NA	NA	NA		NA	NA	NA	NA	NA	NA
1	Col-0	2	B13	GACTACGA	515271	0.00683226		1990	4086	2.1	1633	pass		0.09177	0.1113	0.30713	pass		pass	pass	pass	pass	VNandSN		0	2874	0.0166667	2454	0.0121468	12981	0.0110937		131602	0.243441	148467	0.093247	696366	0.0155414
1	Col-0	2	B14	ACGCTTCT	328773	0.00435938		3280	7334	2.2	2669	pass		0.11628	0.1399	0.36724	pass		pass	pass	pass	pass	Soma		0	3457	0.0115114	2974	0.0124573	15985	0.011008		165070	0.220543	185533	0.0875669	874281	0.0201216
1	Col-0	2	B15	TTACGTGC	142066	0.00188373		468	726	1.6	412	pass		0.02588	0.03219	0.10525	pass		pass	pass	pass	pass	GN		0	494	0.00729927	454	0.00401606	2293	0.0088141		39892	0.242895	44585	0.100215	207939	0.0145896
1	Col-0	2	B16	GAGTAGAG	263149	0.00348923		2187	4281	2	1338	pass		0.14408	0.17401	0.4236	pass		pass	pass	pass	pass	VNandSN		0	2060	0.0109854	1783	0.00736648	9113	0.006866		204766	0.222582	231193	0.085909	1029214	0.0126629
1	Col-0	2	B17	ACTGCTTG	250935	0.00332728		1225	1937	1.6	1100	pass		0.03701	0.04511	0.14346	pass		pass	pass	pass	pass	Soma		0	892	0.00391773	768	0.0171625	4091	0.0102105		55209	0.2487	62030	0.113058	288300	0.018094
1	Col-0	2	B18	ATGCCTAG	161568	0.00214232		968	2661	2.7	438	pass		0.02062	0.02694	0.0856	pass		pass	pass	pass	pass	MNtoVN		0	0	NA	0	NA	16	0.210526		32148	0.233518	37129	0.0954375	172022	0.015713
1	Col-0	2	B19	GCCTATGT	354121	0.00469548		3059	11551	3.8	1696	pass		0.08975	0.10847	0.30104	pass		pass	pass	pass	pass	SN		0	3103	0.0121442	2655	0.00948072	14211	0.00982962		128991	0.232127	145282	0.0789009	675491	0.0184298
1	Col-0	2	B2	AGGCAATG	241356	0.00320027		3059	5235	1.7	2826	pass		0.06268	0.07633	0.21854	pass		pass	pass	pass	pass	Soma		0	1531	0.0165975	1292	0.0172107	6781	0.013204		90695	0.231432	101921	0.072613	467203	0.0225146
1	Col-0	2	B20	CAACTCCA	211883	0.00280947		812	1647	2	643	pass		0.04643	0.05722	0.17833	pass		pass	pass	pass	pass	GN		0	868	0.0157791	811	0.00840336	4138	0.0110004		69506	0.281744	78359	0.0937787	376706	0.0139767
1	Col-0	2	B21	GTACCACA	203383	0.00269676		868	1710	2	580	pass		0.04065	0.05084	0.1589	pass		pass	pass	pass	pass	GN		0	2055	0.0117857	1733	0.0145808	9343	0.0109404		60684	0.260609	68444	0.102147	323292	0.0133254
1	Col-0	2	B22	AAGTCCTC	205457	0.00272427		668	1014	1.5	560	pass		0.04724	0.05675	0.17262	pass		pass	pass	pass	pass	GN		0	1376	0.010113	1193	0.0169147	6162	0.00973556		68570	0.249011	76760	0.0854712	358659	0.0129915
1	Col-0	2	B23	TAGTGGTG	220296	0.00292102		961	1865	1.9	602	pass		0.03796	0.04747	0.14603	pass		pass	pass	pass	pass	MN		0	930	0.0224719	821	0.0155925	4135	0.0165584		57121	0.247231	64913	0.0768308	289050	0.0155108
1	Col-0	2	B24	GTCGATTG	135363	0.00179485		518	760	1.5	236	pass		0.02013	0.0245	0.07974	pass		pass	pass	pass	pass	GN		0	293	0.00328947	279	0.00346021	1275	0.00369822		30276	0.257363	33813	0.106706	153723	0.0134191
1	Col-0	2	B3	ACCTAGAC	381700	0.00506117		2287	6446	2.8	1569	pass		0.09508	0.11545	0.32019	pass		pass	pass	pass	pass	VN1		0	3085	0.0139292	2619	0.0117865	13925	0.0108106		136734	0.245	154495	0.0842888	725351	0.0160704
1	Col-0	2	B4	TCACCTAG	241152	0.00319756		742	1253	1.7	569	pass		0.04394	0.05474	0.17376	pass		pass	pass	pass	pass	GN		0	0	NA	0	NA	0	NA		68065	0.237135	76069	0.0974495	358842	0.0186933
1	Col-0	2	B5	TACGACGT	127510	0.00169072		276	371	1.3	139	fail		0.00708	0.00871	0.03309	fail		fail			fail	NA		NA	NA	NA	NA	NA	NA	NA		NA	NA	NA	NA	NA	NA
1	Col-0	2	B6	CATACGGA	219615	0.00291199		1524	2945	1.9	903	pass		0.08621	0.10462	0.2921	pass		pass	pass	pass	pass	MNtoVN		0	123	0.00724638	91	0	532	0.0105079		126219	0.23716	141801	0.0877757	651606	0.0138973
1	Col-0	2	B7	TTGAGCTC	117986	0.00156444		1183	2997	2.5	586	pass		0.01841	0.02259	0.07431	pass		pass	pass	pass	pass	VN1		1	27	0.0666667	28	0.0333333	92	0.0104167		27867	0.263873	31188	0.108359	148139	0.0189629
1	Col-0	2	B8	GTCATCGT	956451	0.0126821		3943	7548	1.9	3687	pass		0.16448	0.19705	0.48048	pass		pass	fail		fail	NA		NA	NA	NA	NA	NA	NA	NA		NA	NA	NA	NA	NA	NA
1	Col-0	2	B9	AGTACACG	212975	0.00282395		1510	4130	2.7	813	pass		0.02545	0.03088	0.10015	pass		pass	pass	pass	pass	VN1		0	2680	0.017329	2340	0.0139933	12377	0.0110016		37367	0.275711	41670	0.115413	196622	0.0196776
1	Col-0	2	C1	GTAGCGTA	154552	0.00204929		995	1578	1.6	534	pass		0.06347	0.07863	0.23347	pass		pass	pass	pass	pass	GN		0	1	0	5	0	24	0		96248	0.219753	108047	0.0772802	486956	0.0122183
1	Col-0	2	C10	GTCAGTCA	326131	0.00432435		1745	3497	2	1101	pass		0.10748	0.13136	0.34883	pass		pass	pass	pass	pass	GN		0	2131	0.0100034	1822	0.00842021	9440	0.0102266		154778	0.230415	176007	0.0845191	817353	0.0140971
1	Col-0	2	C11	GCTCAGTT	26278	0.000348434		301	443	1.5	81	fail		0.00309	0.00411	0.01632	fail		fail			fail	NA		NA	NA	NA	NA	NA	NA	NA		NA	NA	NA	NA	NA	NA
1	Col-0	2	C12	CACGTCTA	244036	0.0032358		495	1018	2.1	327	pass		0.01733	0.02171	0.07437	pass		pass	pass	pass	pass	VN2		0	379	0.00968523	343	0.00828729	1797	0.0141414		26699	0.238695	29824	0.0988305	145358	0.0268053
1	Col-0	2	C13	GTCCTAAG	31113	0.000412544		103	146	1.4	37	fail		0.00244	0.00304	0.01185	fail		fail			fail	NA		NA	NA	NA	NA	NA	NA	NA		NA	NA	NA	NA	NA	NA
1	Col-0	2	C14	AATTCCGG	257208	0.00341046		3594	5648	1.6	3394	pass		0.07064	0.08594	0.24872	pass		pass	pass	pass	pass	Soma		0	2584	0.0110051	2169	0.010903	11665	0.0119092		102347	0.232602	115437	0.0867037	534119	0.0219457
1	Col-0	2	C15	TATGGCAC	38110	0.000505321		234	356	1.5	75	fail		0.00432	0.0051	0.02025	fail		fail			fail	NA		NA	NA	NA	NA	NA	NA	NA		NA	NA	NA	NA	NA	NA
1	Col-0	2	C16	TCTAGGAG	163557	0.00216869		843	1471	1.7	413	pass		0.03621	0.04502	0.13719	pass		pass	pass	pass	pass	GN		0	1200	0.013935	1129	0.017819	5716	0.0111158		53869	0.230496	60898	0.0802336	274413	0.0128579
1	Col-0	2	C17	TCGGATTC	136266	0.00180682		1161	1501	1.3	908	pass		0.0608	0.07304	0.2119	pass		pass	pass	pass	pass	GN		0	3401	0.0131383	2925	0.0104667	15456	0.00943365		88213	0.199469	98408	0.0744762	443810	0.0183893
1	Col-0	2	C18	ATCCGTTG	125875	0.00166904		188	381	2	58	fail		0.00088	0.00088	0.0053	fail		fail			fail	NA		NA	NA	NA	NA	NA	NA	NA		NA	NA	NA	NA	NA	NA
1	Col-0	2	C19	AACAGCGA	16148	0.000214115		5	6	1.2	4	fail		7e-05	6e-05	0.00048	fail		fail			fail	NA		NA	NA	NA	NA	NA	NA	NA		NA	NA	NA	NA	NA	NA
1	Col-0	2	C2	CAGGTAAG	182123	0.00241487		845	1625	1.9	551	pass		0.04105	0.05073	0.15553	pass		pass	pass	pass	pass	MN		0	1740	0.016108	1549	0.0121832	7861	0.0112891		60735	0.258374	68709	0.0924463	313515	0.0137117
1	Col-0	2	C20	GATAGCCA	245399	0.00325388		1323	2556	1.9	946	pass		0.08536	0.10375	0.29264	pass		pass	pass	pass	pass	GN		0	2373	0.00923521	2046	0.0103024	10944	0.00842023		123795	0.220786	139149	0.0619342	647931	0.0139801
1	Col-0	2	C21	CCAACGAA	41018	0.00054388		58	82	1.4	47	fail		0.00161	0.00151	0.00706	fail		fail			fail	NA		NA	NA	NA	NA	NA	NA	NA		NA	NA	NA	NA	NA	NA
1	Col-0	2	C22	TATGACCG	157542	0.00208893		1606	5017	3.1	868	pass		0.02179	0.02666	0.08857	pass		pass	pass	pass	pass	VN1		0	3001	0.0191057	2569	0.0198784	13696	0.0144986		32138	0.243866	36063	0.0953936	171398	0.0218282
1	Col-0	2	C23	CAGTGCTT	137606	0.00182459		1063	2731	2.6	509	pass		0.01776	0.02155	0.07301	pass		pass	pass	pass	pass	VN1to2		0	18	0	16	0	63	0		27364	0.213337	30350	0.0808202	142427	0.0244312
1	Col-0	2	C24	CGATTGGA	60658	0.000804297		24	30	1.2	11	fail		4e-05	2e-05	0.00094	fail		fail			fail	NA		NA	NA	NA	NA	NA	NA	NA		NA	NA	NA	NA	NA	NA
1	Col-0	2	C3	AGAGTCCA	37588	0.0004984		153	201	1.3	84	fail		0.00829	0.01001	0.03497	fail		fail			fail	NA		NA	NA	NA	NA	NA	NA	NA		NA	NA	NA	NA	NA	NA
1	Col-0	2	C4	GTATCGAG	198258	0.00262881		1993	3015	1.5	1783	pass		0.04966	0.06057	0.18235	pass		pass	pass	pass	pass	Soma		0	2731	0.0149681	2358	0.0163893	12371	0.0118409		73629	0.238787	82278	0.0774097	378140	0.026524
1	Col-0	2	C5	GCTACTCT	137079	0.0018176		1286	3926	3.1	624	pass		0.01918	0.02376	0.07826	pass		pass	pass	pass	pass	VN2		0	1255	0.00951734	1041	0.00731707	6003	0.00929652		28937	0.211401	32492	0.0723456	154987	0.0250755
1	Col-0	2	C6	TTCACGGA	135364	0.00179486		405	614	1.5	298	pass		0.02622	0.03254	0.10493	pass		pass	pass	pass	pass	VNandSN		0	22	0	23	0	97	0.0103093		40310	0.270298	45169	0.0949249	211420	0.0142308
1	Col-0	2	C7	CTCTGGAT	5606910	0.074345		1770	2366	1.3	1617	pass		0.12434	0.14891	0.38548	pass		pass	pass	pass	pass	GN		0	1236	0.00714286	1116	0.0114695	5939	0.00925802		176245	0.249693	197836	0.0845712	911102	0.0144504
1	Col-0	2	C8	GAGCTCTA	371504	0.00492597		3123	5166	1.7	2795	pass		0.1767	0.20837	0.49422	pass		pass	fail		fail	NA		NA	NA	NA	NA	NA	NA	NA		NA	NA	NA	NA	NA	NA
1	Col-0	2	C9	AGATCGTC	22564	0.000299188		111	151	1.4	46	fail		0.0028	0.00338	0.01333	fail		fail			fail	NA		NA	NA	NA	NA	NA	NA	NA		NA	NA	NA	NA	NA	NA
1	Col-0	2	D1	ATACGCAG	184881	0.00245144		1456	4284	2.9	970	pass		0.0244	0.03004	0.10201	pass		pass	pass	pass	pass	VN1		0	0	NA	0	NA	0	NA		37954	0.227737	42873	0.0885381	202417	0.0208319
1	Col-0	2	D10	AAGGAGAC	259673	0.00344314		1148	1779	1.5	1051	pass		0.0671	0.08385	0.24239	pass		pass	pass	pass	pass	GN		0	1372	0.0108893	1186	0.00624133	6198	0.0103052		99502	0.251901	112510	0.0792147	527191	0.0133357
1	Col-0	2	D11	TTGGTGCA	282839	0.00375031		770	1812	2.4	578	pass		0.0262	0.03297	0.10516	pass		pass	pass	pass	pass	GN		0	2382	0.0137496	2048	0.0150425	11025	0.0106682		38622	0.246841	43960	0.0797381	206782	0.0208301
1	Col-0	2	D12	TGTCGACT	369404	0.00489813		4212	6577	1.6	4199	pass		0.1218	0.14668	0.36518	pass		pass	pass	pass	pass	Soma		0	2409	0.018705	2080	0.0183486	10947	0.0127465		172136	0.2093	193974	0.080776	894201	0.0261241
1	Col-0	2	D13	CCTGTCAA	221011	0.0029305		1196	2659	2.2	677	pass		0.04133	0.05137	0.16055	pass		pass	pass	pass	pass	SN		0	1982	0.00847158	1710	0.0106601	9016	0.00943172		60928	0.257108	68742	0.0996898	327580	0.0179983
1	Col-0	2	D14	TCAATCCG	169411	0.00224631		1251	3729	3	655	pass		0.01667	0.02027	0.07057	pass		pass	pass	pass	pass	VN1		0	97	0.01	73	0.027027	437	0.004329		25841	0.243627	28799	0.0965603	138586	0.0183877
1	Col-0	2	D15	CTATGCCT	172423	0.00228625		829	2415	2.9	429	pass		0.02119	0.02548	0.08625	pass		pass	pass	pass	pass	VN2		0	9	0	10	0	27	0.037037		32458	0.218749	35984	0.0800353	174311	0.0247364
1	Col-0	2	D16	GACTTGTG	316102	0.00419137		1774	2871	1.6	1289	pass		0.11373	0.13802	0.36622	pass		pass	pass	pass	pass	GN		0	1435	0.0194444	1245	0.0159033	6637	0.0114383		162640	0.242086	184139	0.0986629	843921	0.0158475
1	Col-0	2	D17	TTCGGCTA	95435	0.00126542		215	281	1.3	82	fail		0.00602	0.00767	0.03017	fail		fail			fail	NA		NA	NA	NA	NA	NA	NA	NA		NA	NA	NA	NA	NA	NA
1	Col-0	2	D18	CCGATGTA	242865	0.00322028		1634	4206	2.6	874	pass		0.03764	0.04763	0.15012	pass		pass	pass	pass	pass	MNtoVN		0	2155	0.0140248	1913	0.0126535	9944	0.00977245		57394	0.24948	64980	0.100683	306339	0.0175863
1	Col-0	2	D19	ACCGACAA	239231	0.00317209		1005	2958	2.9	702	pass		0.02912	0.03658	0.12279	pass		pass	pass	pass	pass	VN3		0	488	0.0107335	433	0.0144033	2173	0.0122599		45264	0.218988	51062	0.0869907	245221	0.0276767
1	Col-0	2	D2	GCGTTAGA	71267	0.000944968		11	11	1	7	fail		2e-05	2e-05	0.00082	fail		fail			fail	NA		NA	NA	NA	NA	NA	NA	NA		NA	NA	NA	NA	NA	NA
1	Col-0	2	D20	TAGGAGCT	229812	0.0030472		2024	4465	2.2	1513	pass		0.08951	0.10817	0.29153	pass		pass	pass	pass	pass	VNandSN		0	3109	0.00847458	2699	0.0124824	14413	0.00988728		127667	0.207017	143902	0.0605567	651276	0.0159501
1	Col-0	2	D21	CGTAGATG	242227	0.00321182		904	2164	2.4	494	pass		0.02689	0.03268	0.10977	pass		pass	pass	pass	pass	VN5		0	603	0.00289855	503	0.00343053	2776	0.0108259		41355	0.195007	46030	0.066646	210198	0.0254607
1	Col-0	2	D22	CAACGAGT	78028	0.00103462		15	15	1	9	fail		3e-05	1e-05	0.00108	fail		fail			fail	NA		NA	NA	NA	NA	NA	NA	NA		NA	NA	NA	NA	NA	NA
1	Col-0	2	D23	CTGTATGC	247529	0.00328212		645	1544	2.4	482	pass		0.02737	0.03237	0.10509	pass		pass	pass	pass	pass	SN		0	2473	0.0142156	2138	0.0178306	11619	0.0111341		39540	0.257061	43679	0.0970884	207139	0.0165636
1	Col-0	2	D24	TGTGTCAG	72078	0.000955721		14	15	1.1	7	fail		2e-05	1e-05	0.00075	fail		fail			fail	NA		NA	NA	NA	NA	NA	NA	NA		NA	NA	NA	NA	NA	NA
1	Col-0	2	D3	AAGACCGT	147486	0.0019556		1068	2648	2.5	465	pass		0.01808	0.02218	0.07433	pass		pass	pass	pass	pass	VN1		0	11	0	13	0.0769231	42	0.047619		27873	0.253882	31253	0.106191	145999	0.0206416
1	Col-0	2	D4	TTGCGAGA	148068	0.00196331		705	1309	1.9	429	pass		0.03163	0.03994	0.12445	pass		pass	pass	pass	pass	MN		0	143	0.0454545	127	0.0514706	628	0.0239521		48279	0.256889	54501	0.0987577	252253	0.015083
1	Col-0	2	D5	CTCCAATC	269579	0.00357449		1730	3683	2.1	1255	pass		0.10711	0.12877	0.34871	pass		pass	pass	pass	pass	MN		0	2858	0.015109	2483	0.0105599	13408	0.0102677		153005	0.240642	172428	0.0955054	812901	0.0150282
1	Col-0	2	D6	ACACCGAT	191278	0.00253626		1406	5699	4.1	673	pass		0.0002	0.0002	0.00311	fail		fail			fail	NA		NA	NA	NA	NA	NA	NA	NA		NA	NA	NA	NA	NA	NA
1	Col-0	2	D7	TCTGGACA	232868	0.00308772		1730	6446	3.7	1166	pass		0.02602	0.03255	0.1082	pass		pass	pass	pass	pass	VN1		0	648	0.00857143	566	0.0194489	3084	0.0107207		40216	0.225631	45544	0.0921117	215640	0.0260679
1	Col-0	2	D8	CGTATCTC	198234	0.00262849		556	1217	2.2	400	pass		0.02191	0.02806	0.09168	pass		pass	pass	pass	pass	GN		0	161	0.0174419	152	0.0254777	718	0.0143791		34286	0.249225	38748	0.0956014	184352	0.0165958
1	Col-0	2	D9	AACACTGG	69655	0.000923593		515	768	1.5	208	pass		0.01343	0.01644	0.05933	pass		pass	pass	pass	pass	VNandSN		0	232	0.0202429	188	0.0148515	992	0.00861244		21327	0.217767	23704	0.0767559	107884	0.0171318
1	Col-0	2	E1	GATCAAGG	144441	0.00191522		473	797	1.7	255	pass		0.01929	0.02427	0.07665	pass		pass	pass	pass	pass	GN		0	721	0.0182927	651	0.0185923	3351	0.0124578		28877	0.252745	32839	0.0950686	149541	0.0189819
1	Col-0	2	E10	TCAGACAC	282712	0.00374863		1969	6582	3.3	1192	pass		0.04584	0.05661	0.17505	pass		pass	pass	pass	pass	MNtoVN		0	1080	0.0231125	990	0.0235889	5366	0.0136434		68097	0.276904	76971	0.116171	369178	0.0168043
1	Col-0	2	E11	AATGACGC	66720	0.000884676		334	513	1.5	148	pass		0.01016	0.01338	0.04687	fail		fail			fail	NA		NA	NA	NA	NA	NA	NA	NA		NA	NA	NA	NA	NA	NA
1	Col-0	2	E12	CGAAGTCA	229239	0.0030396		1248	3494	2.8	694	pass		0.03156	0.03965	0.12666	pass		pass	pass	pass	pass	VN1to2		0	12	0	11	0	29	0		48293	0.219818	54748	0.077398	255495	0.0215916
1	Col-0	2	E13	TACCGGAT	169154	0.0022429		836	2133	2.6	442	pass		0.01762	0.0221	0.07266	pass		pass	pass	pass	pass	VN3		0	1061	0.0176991	883	0.0202312	4596	0.0110054		26319	0.229665	30011	0.0814744	141458	0.0265154
1	Col-0	2	E14	GTGATCCA	130390	0.00172891		964	2728	2.8	417	pass		0.01433	0.01756	0.05884	pass		pass	pass	pass	pass	VN2		0	411	0.020316	335	0.0141243	1825	0.0179764		21515	0.19984	23928	0.0689364	114152	0.0243771
1	Col-0	2	E15	TTGCAACG	117863	0.00156281		124	173	1.4	61	fail		0.0019	0.00216	0.01116	fail		fail			fail	NA		NA	NA	NA	NA	NA	NA	NA		NA	NA	NA	NA	NA	NA
1	Col-0	2	E16	ACTGGTGT	166426	0.00220673		27	52	1.9	71	fail		4e-05	2e-05	0.0021	fail		fail			fail	NA		NA	NA	NA	NA	NA	NA	NA		NA	NA	NA	NA	NA	NA
1	Col-0	2	E17	CACTTCAC	163319	0.00216553		678	1005	1.5	298	pass		0.03097	0.03771	0.12654	pass		pass	pass	pass	pass	GN		0	445	0.004	406	0	2152	0.00714286		47104	0.214972	52294	0.0678243	244318	0.0167188
1	Col-0	2	E18	CTAACCTG	237479	0.00314886		989	3283	3.3	515	pass		0.01666	0.02104	0.07279	pass		pass	pass	pass	pass	VN2		0	0	NA	0	NA	0	NA		26387	0.222806	30079	0.0879315	144933	0.0305929
1	Col-0	2	E19	TAGCCATG	195001	0.00258562		54	80	1.5	73	fail		0.00031	0.00036	0.0034	fail		fail			fail	NA		NA	NA	NA	NA	NA	NA	NA		NA	NA	NA	NA	NA	NA
1	Col-0	2	E2	ACAAGCTC	46675	0.000618889		10	10	1	13	fail		2e-05	0	0.00094	fail		fail			fail	NA		NA	NA	NA	NA	NA	NA	NA		NA	NA	NA	NA	NA	NA
1	Col-0	2	E20	AGCCAACT	71685	0.00095051		16	17	1.1	20	fail		1e-05	1e-05	0.00114	fail		fail			fail	NA		NA	NA	NA	NA	NA	NA	NA		NA	NA	NA	NA	NA	NA
1	Col-0	2	E21	ACAGGCAT	291578	0.00386619		2303	5366	2.3	1467	pass		0.13196	0.15945	0.41268	pass		pass	pass	pass	pass	VN2		0	433	0.0149573	382	0.0122249	1921	0.0172662		187709	0.223942	213886	0.0709309	990732	0.015251
1	Col-0	2	E22	CCAGTTGA	157258	0.00208517		22	23	1	18	fail		7e-05	9e-05	0.002	fail		fail			fail	NA		NA	NA	NA	NA	NA	NA	NA		NA	NA	NA	NA	NA	NA
1	Col-0	2	E23	AGGTGTTG	26288	0.000348567		42	58	1.4	15	fail		4e-05	6e-05	0.00048	fail		fail			fail	NA		NA	NA	NA	NA	NA	NA	NA		NA	NA	NA	NA	NA	NA
1	Col-0	2	E24	AAGTGCAG	77312	0.00102512		16	16	1	10	fail		2e-05	2e-05	0.0008	fail		fail			fail	NA		NA	NA	NA	NA	NA	NA	NA		NA	NA	NA	NA	NA	NA
1	Col-0	2	E3	TCTTCGAC	239539	0.00317618		1985	4882	2.5	1282	pass		0.10029	0.12114	0.3238	pass		pass	pass	pass	pass	VN2		0	1583	0.016658	1334	0.00843373	7224	0.0101676		142012	0.255697	160743	0.0888976	752719	0.0139498
1	Col-0	2	E4	GAACCTTC	117393	0.00155658		33	54	1.6	118	fail		1e-05	2e-05	0.00202	fail		fail			fail	NA		NA	NA	NA	NA	NA	NA	NA		NA	NA	NA	NA	NA	NA
1	Col-0	2	E5	ATCGTGGT	128723	0.00170681		1198	2857	2.4	532	pass		0.0155	0.01944	0.06334	pass		pass	pass	pass	pass	VN1to2		0	614	0.015361	501	0.0261194	2541	0.0128299		23315	0.200191	26140	0.0763489	118885	0.020545
1	Col-0	2	E6	AGCGAGAT	269124	0.00356846		1648	3311	2	1024	pass		0.08779	0.10565	0.29427	pass		pass	pass	pass	pass	MN		0	414	0.0222717	383	0.00954654	1972	0.0157626		127150	0.242063	142833	0.0834273	662912	0.0134069
1	Col-0	2	E7	CGGTAATC	188857	0.00250416		652	928	1.4	507	pass		0.04458	0.05541	0.17645	pass		pass	pass	pass	pass	GN		0	103	0	105	0.0350877	503	0.018797		68405	0.257087	77317	0.0874901	359447	0.0161383
1	Col-0	2	E8	CCGTAACT	133291	0.00176738		27	37	1.4	49	fail		8e-05	0.00011	0.00281	fail		fail			fail	NA		NA	NA	NA	NA	NA	NA	NA		NA	NA	NA	NA	NA	NA
1	Col-0	2	E9	AGTTGTGC	225611	0.0029915		2219	5954	2.7	1124	pass		0.09141	0.10974	0.3089	pass		pass	pass	pass	pass	VN5		0	1267	0.0042605	1078	0.0108932	5686	0.00976971		132391	0.204959	148720	0.06706	669211	0.0143862
1	Col-0	2	F1	GTTGCTGT	146336	0.00194035		44	65	1.5	85	fail		4e-05	3e-05	0.00213	fail		fail			fail	NA		NA	NA	NA	NA	NA	NA	NA		NA	NA	NA	NA	NA	NA
1	Col-0	2	F10	CACAGACT	251499	0.00333476		69	155	2.2	235	fail		4e-05	0.00013	0.00415	fail		fail			fail	NA		NA	NA	NA	NA	NA	NA	NA		NA	NA	NA	NA	NA	NA
1	Col-0	2	F11	AGTGACCT	159064	0.00210912		47	74	1.6	122	fail		9e-05	0.00013	0.00277	fail		fail			fail	NA		NA	NA	NA	NA	NA	NA	NA		NA	NA	NA	NA	NA	NA
1	Col-0	2	F12	TCGAACCT	277831	0.00368391		71	122	1.7	161	fail		3e-05	6e-05	0.00392	fail		fail			fail	NA		NA	NA	NA	NA	NA	NA	NA		NA	NA	NA	NA	NA	NA
1	Col-0	2	F13	CGAATTGC	153439	0.00203453		43	73	1.7	89	fail		5e-05	3e-05	0.00207	fail		fail			fail	NA		NA	NA	NA	NA	NA	NA	NA		NA	NA	NA	NA	NA	NA
1	Col-0	2	F14	GCATAGTC	128048	0.00169786		28	52	1.9	70	fail		0.00022	0.00018	0.00267	fail		fail			fail	NA		NA	NA	NA	NA	NA	NA	NA		NA	NA	NA	NA	NA	NA
1	Col-0	2	F15	CAAGAAGC	210455	0.00279054		1626	8204	5	932	pass		0.04447	0.05542	0.17411	pass		pass	pass	pass	pass	VN5		0	120	0.015625	115	0.0330579	568	0.00679117		67747	0.199399	76927	0.0666359	358081	0.0239334
1	Col-0	2	F16	CTCCTGAA	317881	0.00421496		948	3684	3.9	764	pass		0.00018	0.00015	0.00572	fail		fail			fail	NA		NA	NA	NA	NA	NA	NA	NA		NA	NA	NA	NA	NA	NA
1	Col-0	2	F17	CACCAGTT	281079	0.00372698		1555	6214	4	1118	pass		0.0428	0.05291	0.16903	pass		pass	pass	pass	pass	VNandSN		0	0	NA	0	NA	0	NA		65374	0.187195	74006	0.0685777	347875	0.0265326
1	Col-0	2	F18	AACGCACA	180048	0.00238735		35	74	2.1	117	fail		4e-05	8e-05	0.00245	fail		fail			fail	NA		NA	NA	NA	NA	NA	NA	NA		NA	NA	NA	NA	NA	NA
1	Col-0	2	F19	GTATTCCG	168147	0.00222955		38	62	1.6	86	fail		4e-05	6e-05	0.00221	fail		fail			fail	NA		NA	NA	NA	NA	NA	NA	NA		NA	NA	NA	NA	NA	NA
1	Col-0	2	F2	CTAGGTTG	191501	0.00253921		41	57	1.4	79	fail		4e-05	0.00012	0.00261	fail		fail			fail	NA		NA	NA	NA	NA	NA	NA	NA		NA	NA	NA	NA	NA	NA
1	Col-0	2	F20	TAGTCTCG	283410	0.00375789		2420	14682	6.1	1466	pass		0.08356	0.10215	0.29055	pass		pass	pass	pass	pass	VNandSN		0	594	0.0290965	493	0.0261194	2862	0.0116389		121750	0.226468	137764	0.072646	633133	0.0185349
1	Col-0	2	F21	TTCGAAGC	205217	0.00272108		1655	2833	1.7	1367	pass		0.04578	0.05557	0.15968	pass		pass	pass	pass	pass	GN		0	2643	0.0186603	2326	0.0177946	12110	0.0137116		65649	0.260042	74290	0.0952235	345735	0.021853
1	Col-0	2	F22	ACTCTGAG	105320	0.00139649		15	15	1	9	fail		2e-05	2e-05	0.00154	fail		fail			fail	NA		NA	NA	NA	NA	NA	NA	NA		NA	NA	NA	NA	NA	NA
1	Col-0	2	F23	AGACCTTG	254211	0.00337072		406	463	1.1	363	fail		0.0329	0.03957	0.12959	pass		fail			fail	NA		NA	NA	NA	NA	NA	NA	NA		NA	NA	NA	NA	NA	NA
1	Col-0	2	F24	GTTATGGC	86706	0.00114968		18	19	1.1	14	fail		1e-05	0	0.00166	fail		fail			fail	NA		NA	NA	NA	NA	NA	NA	NA		NA	NA	NA	NA	NA	NA
1	Col-0	2	F3	AGAACCAG	265959	0.00352649		1517	2020	1.3	1255	pass		0.0781	0.09422	0.27918	pass		pass	pass	pass	pass	GN		0	1502	0.0108415	1248	0.0081864	6720	0.0103432		114041	0.273797	127759	0.0948237	606640	0.0133153
1	Col-0	2	F4	GTGTCCTT	42702	0.000566209		10	10	1	14	fail		1e-05	1e-05	0.00109	fail		fail			fail	NA		NA	NA	NA	NA	NA	NA	NA		NA	NA	NA	NA	NA	NA
1	Col-0	2	F5	GATGTCGA	153397	0.00203397		40	57	1.4	59	fail		5e-05	2e-05	0.00168	fail		fail			fail	NA		NA	NA	NA	NA	NA	NA	NA		NA	NA	NA	NA	NA	NA
1	Col-0	2	F6	TACCTGCA	167546	0.00222158		30	47	1.6	39	fail		2e-05	4e-05	0.00247	fail		fail			fail	NA		NA	NA	NA	NA	NA	NA	NA		NA	NA	NA	NA	NA	NA
1	Col-0	2	F7	AGGAGGTT	296563	0.00393229		2090	5762	2.8	1369	pass		0.11058	0.13446	0.34823	pass		pass	pass	pass	pass	VNandSN		0	1329	0.0105079	1177	0.0117493	5873	0.0111717		157690	0.208873	178311	0.0694584	805983	0.0172421
1	Col-0	2	F8	CCTTAGGT	393686	0.00522009		1280	3305	2.6	1022	pass		0.05253	0.06372	0.19389	pass		pass	pass	pass	pass	SN		0	1517	0.0161039	1357	0.0152047	7175	0.00981132		76549	0.248655	86588	0.0833754	406776	0.0209074
1	Col-0	2	F9	AATCGCTG	306114	0.00405893		1078	3235	3	735	pass		0.01651	0.0199	0.06528	pass		pass	pass	pass	pass	VN1		0	742	0.004884	677	0.00662252	3405	0.0102068		24064	0.244022	26737	0.0936751	126994	0.0230385
1	Col-0	2	G1	CAGTCACA	27512	0.000364796		3	3	1	3	fail		1e-05	0	0.00059	fail		fail			fail	NA		NA	NA	NA	NA	NA	NA	NA		NA	NA	NA	NA	NA	NA
1	Col-0	2	G10	AACACCAC	189400	0.00251136		45	71	1.6	75	fail		5e-05	5e-05	0.00229	fail		fail			fail	NA		NA	NA	NA	NA	NA	NA	NA		NA	NA	NA	NA	NA	NA
1	Col-0	2	G11	AACAACCG	160036	0.002122		66	91	1.4	77	fail		0.00039	0.00042	0.00325	fail		fail			fail	NA		NA	NA	NA	NA	NA	NA	NA		NA	NA	NA	NA	NA	NA
1	Col-0	2	G12	GTAAGCAC	195828	0.00259659		60	102	1.7	185	fail		2e-05	2e-05	0.00309	fail		fail			fail	NA		NA	NA	NA	NA	NA	NA	NA		NA	NA	NA	NA	NA	NA
1	Col-0	2	G13	ACCTCAGT	44894	0.000595274		122	158	1.3	85	fail		0.00454	0.00566	0.02158	fail		fail			fail	NA		NA	NA	NA	NA	NA	NA	NA		NA	NA	NA	NA	NA	NA
1	Col-0	2	G14	GTCCTTGA	175996	0.00233363		36	52	1.4	57	fail		4e-05	2e-05	0.00262	fail		fail			fail	NA		NA	NA	NA	NA	NA	NA	NA		NA	NA	NA	NA	NA	NA
1	Col-0	2	G15	CGTCTTCA	32205	0.000427023		70	87	1.2	31	fail		0.00147	0.00182	0.0078	fail		fail			fail	NA		NA	NA	NA	NA	NA	NA	NA		NA	NA	NA	NA	NA	NA
1	Col-0	2	G16	CAGGTTCA	203005	0.00269175		48	70	1.5	99	fail		2e-05	5e-05	0.00286	fail		fail			fail	NA		NA	NA	NA	NA	NA	NA	NA		NA	NA	NA	NA	NA	NA
1	Col-0	2	G17	TGCGTAAC	72813	0.000965467		90	122	1.4	33	fail		0.0021	0.00247	0.01242	fail		fail			fail	NA		NA	NA	NA	NA	NA	NA	NA		NA	NA	NA	NA	NA	NA
1	Col-0	2	G18	CCAACACT	192226	0.00254883		59	121	2.1	221	fail		2e-05	3e-05	0.00313	fail		fail			fail	NA		NA	NA	NA	NA	NA	NA	NA		NA	NA	NA	NA	NA	NA
1	Col-0	2	G19	AACACGCT	121332	0.00160881		39	69	1.8	123	fail		2e-05	1e-05	0.00173	fail		fail			fail	NA		NA	NA	NA	NA	NA	NA	NA		NA	NA	NA	NA	NA	NA
1	Col-0	2	G2	AACCGTGT	68546	0.000908888		6	6	1	9	fail		2e-05	0	0.00088	fail		fail			fail	NA		NA	NA	NA	NA	NA	NA	NA		NA	NA	NA	NA	NA	NA
1	Col-0	2	G20	GAGAGTAC	52351	0.00069415		5	5	1	3	fail		2e-05	1e-05	0.00085	fail		fail			fail	NA		NA	NA	NA	NA	NA	NA	NA		NA	NA	NA	NA	NA	NA
1	Col-0	2	G21	ACTCGATC	23542	0.000312156		11	12	1.1	6	fail		5e-05	4e-05	0.00052	fail		fail			fail	NA		NA	NA	NA	NA	NA	NA	NA		NA	NA	NA	NA	NA	NA
1	Col-0	2	G22	AGATACGG	106709	0.00141491		10	11	1.1	7	fail		3e-05	2e-05	0.0011	fail		fail			fail	NA		NA	NA	NA	NA	NA	NA	NA		NA	NA	NA	NA	NA	NA
1	Col-0	2	G23	TGAGCTGT	86115	0.00114185		21	30	1.4	26	fail		1e-05	1e-05	0.00082	fail		fail			fail	NA		NA	NA	NA	NA	NA	NA	NA		NA	NA	NA	NA	NA	NA
1	Col-0	2	G24	GTTCTTCG	162258	0.00215147		38	46	1.2	41	fail		3e-05	3e-05	0.00218	fail		fail			fail	NA		NA	NA	NA	NA	NA	NA	NA		NA	NA	NA	NA	NA	NA
1	Col-0	2	G3	TCGATGAC	116015	0.00153831		29	53	1.8	76	fail		3e-05	3e-05	0.00129	fail		fail			fail	NA		NA	NA	NA	NA	NA	NA	NA		NA	NA	NA	NA	NA	NA
1	Col-0	2	G4	CGCGTATT	153772	0.00203895		42	74	1.8	94	fail		4e-05	2e-05	0.00228	fail		fail			fail	NA		NA	NA	NA	NA	NA	NA	NA		NA	NA	NA	NA	NA	NA
1	Col-0	2	G5	GAAGTGCT	75529	0.00100148		16	24	1.5	52	fail		0	0	0.00099	fail		fail			fail	NA		NA	NA	NA	NA	NA	NA	NA		NA	NA	NA	NA	NA	NA
1	Col-0	2	G6	AGTTCGCA	198728	0.00263504		53	90	1.7	136	fail		4e-05	7e-05	0.00235	fail		fail			fail	NA		NA	NA	NA	NA	NA	NA	NA		NA	NA	NA	NA	NA	NA
1	Col-0	2	G7	CTTCCTTC	122086	0.0016188		37	50	1.4	39	fail		3e-05	6e-05	0.00156	fail		fail			fail	NA		NA	NA	NA	NA	NA	NA	NA		NA	NA	NA	NA	NA	NA
1	Col-0	2	G8	TAGTCAGC	151669	0.00201106		30	39	1.3	41	fail		4e-05	9e-05	0.00208	fail		fail			fail	NA		NA	NA	NA	NA	NA	NA	NA		NA	NA	NA	NA	NA	NA
1	Col-0	2	G9	CGAACAAC	139884	0.0018548		49	75	1.5	85	fail		2e-05	2e-05	0.00184	fail		fail			fail	NA		NA	NA	NA	NA	NA	NA	NA		NA	NA	NA	NA	NA	NA
1	Col-0	2	H1	CCAAGGTT	191246	0.00253583		51	75	1.5	108	fail		3e-05	2e-05	0.00321	fail		fail			fail	NA		NA	NA	NA	NA	NA	NA	NA		NA	NA	NA	NA	NA	NA
1	Col-0	2	H10	CGCAACTA	227496	0.00301649		50	86	1.7	120	fail		7e-05	9e-05	0.00306	fail		fail			fail	NA		NA	NA	NA	NA	NA	NA	NA		NA	NA	NA	NA	NA	NA
1	Col-0	2	H11	AGCGTGTA	144925	0.00192164		51	65	1.3	50	fail		2e-05	2e-05	0.00139	fail		fail			fail	NA		NA	NA	NA	NA	NA	NA	NA		NA	NA	NA	NA	NA	NA
1	Col-0	2	H12	TCCGATCA	273896	0.00363173		51	88	1.7	116	fail		3e-05	4e-05	0.00279	fail		fail			fail	NA		NA	NA	NA	NA	NA	NA	NA		NA	NA	NA	NA	NA	NA
1	Col-0	2	H13	TCTACGCA	173222	0.00229684		46	80	1.7	124	fail		2e-05	2e-05	0.00293	fail		fail			fail	NA		NA	NA	NA	NA	NA	NA	NA		NA	NA	NA	NA	NA	NA
1	Col-0	2	H14	CAACTTGG	271171	0.0035956		64	91	1.4	149	fail		4e-05	6e-05	0.00333	fail		fail			fail	NA		NA	NA	NA	NA	NA	NA	NA		NA	NA	NA	NA	NA	NA
1	Col-0	2	H15	TGGCTCTT	164417	0.00218009		47	73	1.6	102	fail		2e-05	2e-05	0.00308	fail		fail			fail	NA		NA	NA	NA	NA	NA	NA	NA		NA	NA	NA	NA	NA	NA
1	Col-0	2	H16	TCAGTAGG	110980	0.00147154		23	29	1.3	45	fail		0.00017	0.00015	0.00178	fail		fail			fail	NA		NA	NA	NA	NA	NA	NA	NA		NA	NA	NA	NA	NA	NA
1	Col-0	2	H17	CCTTCCAT	218521	0.00289749		63	100	1.6	156	fail		3e-05	4e-05	0.00358	fail		fail			fail	NA		NA	NA	NA	NA	NA	NA	NA		NA	NA	NA	NA	NA	NA
1	Col-0	2	H18	ACAGCAAG	108107	0.00143345		29	47	1.6	51	fail		2e-05	6e-05	0.0012	fail		fail			fail	NA		NA	NA	NA	NA	NA	NA	NA		NA	NA	NA	NA	NA	NA
1	Col-0	2	H19	ATACTGGC	266814	0.00353783		55	85	1.5	115	fail		3e-05	7e-05	0.0032	fail		fail			fail	NA		NA	NA	NA	NA	NA	NA	NA		NA	NA	NA	NA	NA	NA
1	Col-0	2	H2	CTCGGTAA	133950	0.00177612		26	42	1.6	50	fail		2e-05	1e-05	0.00181	fail		fail			fail	NA		NA	NA	NA	NA	NA	NA	NA		NA	NA	NA	NA	NA	NA
1	Col-0	2	H20	GAATGGCA	121358	0.00160915		24	46	1.9	54	fail		2e-05	1e-05	0.00108	fail		fail			fail	NA		NA	NA	NA	NA	NA	NA	NA		NA	NA	NA	NA	NA	NA
1	Col-0	2	H21	AACCTACG	198457	0.00263145		28	39	1.4	57	fail		2e-05	3e-05	0.00193	fail		fail			fail	NA		NA	NA	NA	NA	NA	NA	NA		NA	NA	NA	NA	NA	NA
1	Col-0	2	H22	CGGATCAA	172870	0.00229218		43	70	1.6	68	fail		4e-05	3e-05	0.00206	fail		fail			fail	NA		NA	NA	NA	NA	NA	NA	NA		NA	NA	NA	NA	NA	NA
1	Col-0	2	H23	CATACTCG	168465	0.00223377		30	52	1.7	84	fail		2e-05	0	0.002	fail		fail			fail	NA		NA	NA	NA	NA	NA	NA	NA		NA	NA	NA	NA	NA	NA
1	Col-0	2	H24	ACTGCACT	210930	0.00279683		52	96	1.8	209	fail		3e-05	4e-05	0.00298	fail		fail			fail	NA		NA	NA	NA	NA	NA	NA	NA		NA	NA	NA	NA	NA	NA
1	Col-0	2	H3	ACGTATGG	209457	0.0027773		41	47	1.1	54	fail		5e-05	1e-05	0.002	fail		fail			fail	NA		NA	NA	NA	NA	NA	NA	NA		NA	NA	NA	NA	NA	NA
1	Col-0	2	H4	TACAGAGC	86367	0.00114519		29	46	1.6	74	fail		0	0	0.00095	fail		fail			fail	NA		NA	NA	NA	NA	NA	NA	NA		NA	NA	NA	NA	NA	NA
1	Col-0	2	H5	AAGGACCA	166831	0.0022121		31	48	1.5	55	fail		3e-05	2e-05	0.0017	fail		fail			fail	NA		NA	NA	NA	NA	NA	NA	NA		NA	NA	NA	NA	NA	NA
1	Col-0	2	H6	GCATAACG	157792	0.00209225		34	49	1.4	81	fail		5e-05	2e-05	0.00191	fail		fail			fail	NA		NA	NA	NA	NA	NA	NA	NA		NA	NA	NA	NA	NA	NA
1	Col-0	2	H7	TATGCGGT	214319	0.00284177		54	92	1.7	134	fail		6e-05	2e-05	0.00322	fail		fail			fail	NA		NA	NA	NA	NA	NA	NA	NA		NA	NA	NA	NA	NA	NA
1	Col-0	2	H8	GATCAGAC	160573	0.00212912		28	42	1.5	45	fail		3e-05	3e-05	0.0014	fail		fail			fail	NA		NA	NA	NA	NA	NA	NA	NA		NA	NA	NA	NA	NA	NA
1	Col-0	2	H9	AAGGAAGG	110625	0.00146684		41	70	1.7	76	fail		1e-05	1e-05	0.00135	fail		fail			fail	NA		NA	NA	NA	NA	NA	NA	NA		NA	NA	NA	NA	NA	NA
1	Col-0	2	I1	TACTGCTC	127661	0.00169273		401	929	2.3	220	pass		0.02232	0.02776	0.09385	pass		pass	pass	pass	pass	SN		0	5	0	5	0	23	0		35008	0.253664	38990	0.0933869	181923	0.0168423
1	Col-0	2	I10	ATGCGTCA	98422	0.00130503		33	47	1.4	70	fail		0.00024	0.00024	0.00211	fail		fail			fail	NA		NA	NA	NA	NA	NA	NA	NA		NA	NA	NA	NA	NA	NA
1	Col-0	2	I11	GTCAACAG	107671	0.00142767		17	33	1.9	56	fail		5e-05	7e-05	0.00115	fail		fail			fail	NA		NA	NA	NA	NA	NA	NA	NA		NA	NA	NA	NA	NA	NA
1	Col-0	2	I12	TACATCGG	105214	0.00139509		25	34	1.4	37	fail		2e-05	1e-05	0.00105	fail		fail			fail	NA		NA	NA	NA	NA	NA	NA	NA		NA	NA	NA	NA	NA	NA
1	Col-0	2	I13	GTGGTATG	79938	0.00105994		27	33	1.2	33	fail		5e-05	4e-05	0.00114	fail		fail			fail	NA		NA	NA	NA	NA	NA	NA	NA		NA	NA	NA	NA	NA	NA
1	Col-0	2	I14	ACTGCGAA	400669	0.00531269		2454	3381	1.4	2057	pass		0.15094	0.18154	0.4422	pass		pass	pass	pass	pass	GN		0	3379	0.00895968	2905	0.00813162	15717	0.00871672		210571	0.255493	238371	0.0862176	1123965	0.012373
1	Col-0	2	I15	CCAACTTC	9826	0.000130288		3	3	1	1	fail		1e-05	1e-05	0.00022	fail		fail			fail	NA		NA	NA	NA	NA	NA	NA	NA		NA	NA	NA	NA	NA	NA
1	Col-0	2	I16	TCTGTCGT	85418	0.0011326		16	25	1.6	42	fail		1e-05	2e-05	0.00107	fail		fail			fail	NA		NA	NA	NA	NA	NA	NA	NA		NA	NA	NA	NA	NA	NA
1	Col-0	2	I17	GACGTCAT	75145	0.000996388		18	32	1.8	50	fail		4e-05	7e-05	0.00109	fail		fail			fail	NA		NA	NA	NA	NA	NA	NA	NA		NA	NA	NA	NA	NA	NA
1	Col-0	2	I18	CTCAAGCT	60240	0.000798755		19	19	1	9	fail		1e-05	0	0.00124	fail		fail			fail	NA		NA	NA	NA	NA	NA	NA	NA		NA	NA	NA	NA	NA	NA
1	Col-0	2	I19	ACGTCCAA	123941	0.0016434		28	47	1.7	65	fail		2e-05	1e-05	0.00173	fail		fail			fail	NA		NA	NA	NA	NA	NA	NA	NA		NA	NA	NA	NA	NA	NA
1	Col-0	2	I2	ATTCCGCT	73216	0.00097081		9	9	1	7	fail		1e-05	0	0.00125	fail		fail			fail	NA		NA	NA	NA	NA	NA	NA	NA		NA	NA	NA	NA	NA	NA
1	Col-0	2	I20	AACCACTC	147368	0.00195403		43	69	1.6	104	fail		2e-05	2e-05	0.00221	fail		fail			fail	NA		NA	NA	NA	NA	NA	NA	NA		NA	NA	NA	NA	NA	NA
1	Col-0	2	I21	GATCCACT	163059	0.00216209		53	87	1.6	105	fail		2e-05	2e-05	0.00165	fail		fail			fail	NA		NA	NA	NA	NA	NA	NA	NA		NA	NA	NA	NA	NA	NA
1	Col-0	2	I22	CTTACAGC	514949	0.00682799		58	79	1.4	104	fail		1e-05	0	0.00246	fail		fail			fail	NA		NA	NA	NA	NA	NA	NA	NA		NA	NA	NA	NA	NA	NA
1	Col-0	2	I23	AGCCTATC	42793	0.000567415		7	7	1	10	fail		1e-05	1e-05	0.0011	fail		fail			fail	NA		NA	NA	NA	NA	NA	NA	NA		NA	NA	NA	NA	NA	NA
1	Col-0	2	I24	AGTCTTGG	342473	0.00454103		32	42	1.3	36	fail		3e-05	3e-05	0.00268	fail		fail			fail	NA		NA	NA	NA	NA	NA	NA	NA		NA	NA	NA	NA	NA	NA
1	Col-0	2	I3	GACGAACT	113057	0.00149908		12	19	1.6	28	fail		1e-05	2e-05	0.00103	fail		fail			fail	NA		NA	NA	NA	NA	NA	NA	NA		NA	NA	NA	NA	NA	NA
1	Col-0	2	I4	AAGCTCAC	124739	0.00165398		42	79	1.9	105	fail		1e-05	2e-05	0.00183	fail		fail			fail	NA		NA	NA	NA	NA	NA	NA	NA		NA	NA	NA	NA	NA	NA
1	Col-0	2	I5	CTTCGCAA	92382	0.00122494		25	34	1.4	49	fail		0.0001	7e-05	0.00157	fail		fail			fail	NA		NA	NA	NA	NA	NA	NA	NA		NA	NA	NA	NA	NA	NA
1	Col-0	2	I6	TGATCACG	72748	0.000964605		13	13	1	7	fail		2e-05	1e-05	0.00115	fail		fail			fail	NA		NA	NA	NA	NA	NA	NA	NA		NA	NA	NA	NA	NA	NA
1	Col-0	2	I7	ATGGCGAT	124615	0.00165234		20	35	1.8	72	fail		1e-05	0	0.0012	fail		fail			fail	NA		NA	NA	NA	NA	NA	NA	NA		NA	NA	NA	NA	NA	NA
1	Col-0	2	I8	CAATGCGA	255584	0.00338893		785	1036	1.3	733	pass		0.04648	0.05611	0.179	pass		pass	pass	pass	pass	GN		0	2146	0.0103575	1848	0.00924499	9962	0.0099369		69211	0.229373	76442	0.0852453	372388	0.0153194
1	Col-0	2	I9	ACATGCCA	139512	0.00184986		259	411	1.6	83	fail		0.0034	0.00436	0.01716	fail		fail			fail	NA		NA	NA	NA	NA	NA	NA	NA		NA	NA	NA	NA	NA	NA
1	Col-0	2	J1	TGCACTTG	202353	0.00268311		55	78	1.4	107	fail		6e-05	2e-05	0.00248	fail		fail			fail	NA		NA	NA	NA	NA	NA	NA	NA		NA	NA	NA	NA	NA	NA
1	Col-0	2	J10	ACCTCTTC	234000	0.00310273		74	102	1.4	118	fail		2e-05	2e-05	0.00343	fail		fail			fail	NA		NA	NA	NA	NA	NA	NA	NA		NA	NA	NA	NA	NA	NA
1	Col-0	2	J11	TAGCTGAG	225097	0.00298468		65	100	1.5	138	fail		4e-05	0.00012	0.00264	fail		fail			fail	NA		NA	NA	NA	NA	NA	NA	NA		NA	NA	NA	NA	NA	NA
1	Col-0	2	J12	CATTCGTC	255714	0.00339065		2992	5417	1.8	2815	pass		0.08232	0.09865	0.24975	pass		pass	pass	pass	pass	Soma		0	4113	0.0191368	3464	0.0197805	19171	0.0131617		115463	0.208588	130592	0.0754983	608348	0.0204862
1	Col-0	2	J13	AGAGCAGA	276701	0.00366893		2133	4066	1.9	1224	pass		0.12738	0.15421	0.39501	pass		pass	pass	pass	pass	MNtoVN		0	1394	0.00909091	1252	0.0101074	6663	0.0117661		180368	0.232163	204114	0.0762072	937061	0.0132264
1	Col-0	2	J14	TTCCTCCT	203445	0.00269759		82	147	1.8	223	fail		2e-05	4e-05	0.00351	fail		fail			fail	NA		NA	NA	NA	NA	NA	NA	NA		NA	NA	NA	NA	NA	NA
1	Col-0	2	J15	CTTCGGTT	177121	0.00234854		50	83	1.7	119	fail		1e-05	3e-05	0.00266	fail		fail			fail	NA		NA	NA	NA	NA	NA	NA	NA		NA	NA	NA	NA	NA	NA
1	Col-0	2	J16	GCTGTAAG	113187	0.00150081		40	61	1.5	48	fail		9e-05	7e-05	0.00168	fail		fail			fail	NA		NA	NA	NA	NA	NA	NA	NA		NA	NA	NA	NA	NA	NA
1	Col-0	2	J17	ACAACAGC	119944	0.0015904		69	124	1.8	89	fail		0.00059	0.00056	0.00337	fail		fail			fail	NA		NA	NA	NA	NA	NA	NA	NA		NA	NA	NA	NA	NA	NA
1	Col-0	2	J18	GACATCTC	105238	0.00139541		39	58	1.5	65	fail		2e-05	1e-05	0.0017	fail		fail			fail	NA		NA	NA	NA	NA	NA	NA	NA		NA	NA	NA	NA	NA	NA
1	Col-0	2	J19	AGCCGTAA	216497	0.00287065		72	102	1.4	106	fail		5e-05	7e-05	0.00304	fail		fail			fail	NA		NA	NA	NA	NA	NA	NA	NA		NA	NA	NA	NA	NA	NA
1	Col-0	2	J2	CCTAAGTC	68268	0.000905202		13	14	1.1	8	fail		1e-05	1e-05	0.00146	fail		fail			fail	NA		NA	NA	NA	NA	NA	NA	NA		NA	NA	NA	NA	NA	NA
1	Col-0	2	J20	CAACCGTA	260166	0.00344968		44	75	1.7	72	fail		4e-05	2e-05	0.00286	fail		fail			fail	NA		NA	NA	NA	NA	NA	NA	NA		NA	NA	NA	NA	NA	NA
1	Col-0	2	J21	CTCTTGTC	151284	0.00200596		38	52	1.4	80	fail		1e-05	0	0.00212	fail		fail			fail	NA		NA	NA	NA	NA	NA	NA	NA		NA	NA	NA	NA	NA	NA
1	Col-0	2	J22	TGCGATAG	137017	0.00181678		32	45	1.4	45	fail		2e-05	6e-05	0.00116	fail		fail			fail	NA		NA	NA	NA	NA	NA	NA	NA		NA	NA	NA	NA	NA	NA
1	Col-0	2	J23	CAGATCCT	190484	0.00252573		46	74	1.6	118	fail		2e-05	4e-05	0.00269	fail		fail			fail	NA		NA	NA	NA	NA	NA	NA	NA		NA	NA	NA	NA	NA	NA
1	Col-0	2	J24	TGGTTCGA	190280	0.00252302		35	43	1.2	53	fail		4e-05	4e-05	0.00203	fail		fail			fail	NA		NA	NA	NA	NA	NA	NA	NA		NA	NA	NA	NA	NA	NA
1	Col-0	2	J3	TCACTCGA	140243	0.00185956		32	44	1.4	74	fail		3e-05	0	0.00165	fail		fail			fail	NA		NA	NA	NA	NA	NA	NA	NA		NA	NA	NA	NA	NA	NA
1	Col-0	2	J4	TTCGTACG	162641	0.00215654		40	78	2	144	fail		0.00022	0.00027	0.00316	fail		fail			fail	NA		NA	NA	NA	NA	NA	NA	NA		NA	NA	NA	NA	NA	NA
1	Col-0	2	J5	CACTGTAG	214478	0.00284388		56	71	1.3	78	fail		0.00084	0.00096	0.00424	fail		fail			fail	NA		NA	NA	NA	NA	NA	NA	NA		NA	NA	NA	NA	NA	NA
1	Col-0	2	J6	TCCTGGTA	325498	0.00431595		62	112	1.8	197	fail		6e-05	9e-05	0.00544	fail		fail			fail	NA		NA	NA	NA	NA	NA	NA	NA		NA	NA	NA	NA	NA	NA
1	Col-0	2	J7	GTACGATC	167585	0.0022221		35	60	1.7	73	fail		6e-05	7e-05	0.00193	fail		fail			fail	NA		NA	NA	NA	NA	NA	NA	NA		NA	NA	NA	NA	NA	NA
1	Col-0	2	J8	CATTGACG	160809	0.00213225		49	63	1.3	52	fail		6e-05	2e-05	0.00219	fail		fail			fail	NA		NA	NA	NA	NA	NA	NA	NA		NA	NA	NA	NA	NA	NA
1	Col-0	2	J9	TGGTGAAG	374243	0.00496229		5876	10367	1.8	5943	pass		0.1738	0.20789	0.4743	pass		pass	fail		fail	NA		NA	NA	NA	NA	NA	NA	NA		NA	NA	NA	NA	NA	NA
1	Col-0	2	K1	AGCTACCA	134795	0.00178732		53	77	1.5	98	fail		8e-05	0.00013	0.00252	fail		fail			fail	NA		NA	NA	NA	NA	NA	NA	NA		NA	NA	NA	NA	NA	NA
1	Col-0	2	K10	CACAGGAA	202022	0.00267872		46	70	1.5	68	fail		7e-05	7e-05	0.00266	fail		fail			fail	NA		NA	NA	NA	NA	NA	NA	NA		NA	NA	NA	NA	NA	NA
1	Col-0	2	K11	GACCGATA	63657	0.000844062		26	40	1.5	30	fail		0.00022	0.00023	0.00204	fail		fail			fail	NA		NA	NA	NA	NA	NA	NA	NA		NA	NA	NA	NA	NA	NA
1	Col-0	2	K12	ACTCAACG	204743	0.0027148		45	81	1.8	154	fail		2e-05	3e-05	0.00307	fail		fail			fail	NA		NA	NA	NA	NA	NA	NA	NA		NA	NA	NA	NA	NA	NA
1	Col-0	2	K13	CAGACGTT	143042	0.00189667		39	72	1.8	96	fail		7e-05	3e-05	0.00232	fail		fail			fail	NA		NA	NA	NA	NA	NA	NA	NA		NA	NA	NA	NA	NA	NA
1	Col-0	2	K14	AAGCGACT	46411	0.000615388		21	33	1.6	67	fail		1e-05	0	0.00108	fail		fail			fail	NA		NA	NA	NA	NA	NA	NA	NA		NA	NA	NA	NA	NA	NA
1	Col-0	2	K15	CTGAACGT	124567	0.0016517		33	52	1.6	52	fail		4e-05	6e-05	0.0016	fail		fail			fail	NA		NA	NA	NA	NA	NA	NA	NA		NA	NA	NA	NA	NA	NA
1	Col-0	2	K16	CCTACCTA	128782	0.00170759		30	46	1.5	77	fail		2e-05	1e-05	0.00211	fail		fail			fail	NA		NA	NA	NA	NA	NA	NA	NA		NA	NA	NA	NA	NA	NA
1	Col-0	2	K17	TTGGACTG	76191	0.00101026		16	23	1.4	22	fail		0.0001	0.00012	0.00153	fail		fail			fail	NA		NA	NA	NA	NA	NA	NA	NA		NA	NA	NA	NA	NA	NA
1	Col-0	2	K18	ATCTCCTG	162471	0.00215429		41	53	1.3	64	fail		3e-05	2e-05	0.00216	fail		fail			fail	NA		NA	NA	NA	NA	NA	NA	NA		NA	NA	NA	NA	NA	NA
1	Col-0	2	K19	GTCTGCAA	253845	0.00336587		61	66	1.1	47	fail		0.00018	0.00031	0.00391	fail		fail			fail	NA		NA	NA	NA	NA	NA	NA	NA		NA	NA	NA	NA	NA	NA
1	Col-0	2	K2	CACGCAAT	366266	0.00485652		5124	8808	1.7	5608	pass		0.13378	0.15842	0.40926	pass		pass	pass	pass	pass	Soma		0	1798	0.0146751	1564	0.0141176	8396	0.0131768		186818	0.233303	209107	0.0929187	999607	0.0179404
1	Col-0	2	K20	TCACGATG	198136	0.00262719		41	58	1.4	74	fail		3e-05	2e-05	0.00238	fail		fail			fail	NA		NA	NA	NA	NA	NA	NA	NA		NA	NA	NA	NA	NA	NA
1	Col-0	2	K21	CCACATTG	265140	0.00351563		58	83	1.4	85	fail		5e-05	5e-05	0.00333	fail		fail			fail	NA		NA	NA	NA	NA	NA	NA	NA		NA	NA	NA	NA	NA	NA
1	Col-0	2	K22	CCACAACA	138921	0.00184203		50	76	1.5	78	fail		2e-05	2e-05	0.00162	fail		fail			fail	NA		NA	NA	NA	NA	NA	NA	NA		NA	NA	NA	NA	NA	NA
1	Col-0	2	K23	GATGGAGT	134721	0.00178634		26	37	1.4	50	fail		2e-05	2e-05	0.00149	fail		fail			fail	NA		NA	NA	NA	NA	NA	NA	NA		NA	NA	NA	NA	NA	NA
1	Col-0	2	K24	AGGTCTGT	155731	0.00206492		33	43	1.3	28	fail		2e-05	2e-05	0.0017	fail		fail			fail	NA		NA	NA	NA	NA	NA	NA	NA		NA	NA	NA	NA	NA	NA
1	Col-0	2	K3	AGATTGCG	145027	0.00192299		23	27	1.2	30	fail		4e-05	0	0.00119	fail		fail			fail	NA		NA	NA	NA	NA	NA	NA	NA		NA	NA	NA	NA	NA	NA
1	Col-0	2	K4	AGCTTCAG	149598	0.0019836		34	47	1.4	85	fail		4e-05	6e-05	0.00184	fail		fail			fail	NA		NA	NA	NA	NA	NA	NA	NA		NA	NA	NA	NA	NA	NA
1	Col-0	2	K5	CACACATC	129750	0.00172043		31	47	1.5	59	fail		1e-05	2e-05	0.00129	fail		fail			fail	NA		NA	NA	NA	NA	NA	NA	NA		NA	NA	NA	NA	NA	NA
1	Col-0	2	K6	CCTCGTTA	212575	0.00281865		59	117	2	152	fail		5e-05	5e-05	0.00338	fail		fail			fail	NA		NA	NA	NA	NA	NA	NA	NA		NA	NA	NA	NA	NA	NA
1	Col-0	2	K7	GAGCAATC	125774	0.00166771		25	44	1.8	73	fail		0.00027	0.00021	0.00231	fail		fail			fail	NA		NA	NA	NA	NA	NA	NA	NA		NA	NA	NA	NA	NA	NA
1	Col-0	2	K8	TGAGACGA	156871	0.00208004		51	71	1.4	130	fail		0.00094	0.001	0.00541	fail		fail			fail	NA		NA	NA	NA	NA	NA	NA	NA		NA	NA	NA	NA	NA	NA
1	Col-0	2	K9	ATAGAGCG	67636	0.000896822		7	7	1	13	fail		1e-05	0	0.00038	fail		fail			fail	NA		NA	NA	NA	NA	NA	NA	NA		NA	NA	NA	NA	NA	NA
1	Col-0	2	L1	GATGCTAC	152694	0.00202465		18	31	1.7	57	fail		3e-05	2e-05	0.00233	fail		fail			fail	NA		NA	NA	NA	NA	NA	NA	NA		NA	NA	NA	NA	NA	NA
1	Col-0	2	L10	AGTGCATC	164301	0.00217856		66	120	1.8	201	fail		3e-05	2e-05	0.00298	fail		fail			fail	NA		NA	NA	NA	NA	NA	NA	NA		NA	NA	NA	NA	NA	NA
1	Col-0	2	L11	AACCAGAG	216096	0.00286533		53	70	1.3	96	fail		2e-05	3e-05	0.00244	fail		fail			fail	NA		NA	NA	NA	NA	NA	NA	NA		NA	NA	NA	NA	NA	NA
1	Col-0	2	L12	GCATTGGT	247038	0.00327561		63	100	1.6	80	fail		0.00023	0.00027	0.00405	fail		fail			fail	NA		NA	NA	NA	NA	NA	NA	NA		NA	NA	NA	NA	NA	NA
1	Col-0	2	L13	CGACCTAA	200610	0.00266		64	93	1.5	102	fail		0.00028	0.00032	0.0043	fail		fail			fail	NA		NA	NA	NA	NA	NA	NA	NA		NA	NA	NA	NA	NA	NA
1	Col-0	2	L14	CTTAGGAC	174215	0.00231001		34	50	1.5	74	fail		1e-05	2e-05	0.00257	fail		fail			fail	NA		NA	NA	NA	NA	NA	NA	NA		NA	NA	NA	NA	NA	NA
1	Col-0	2	L15	CTCTCAGA	148515	0.00196924		41	74	1.8	133	fail		3e-05	2e-05	0.00239	fail		fail			fail	NA		NA	NA	NA	NA	NA	NA	NA		NA	NA	NA	NA	NA	NA
1	Col-0	2	L16	ATAGTCGG	99985	0.00132575		20	23	1.1	32	fail		1e-05	6e-05	0.00087	fail		fail			fail	NA		NA	NA	NA	NA	NA	NA	NA		NA	NA	NA	NA	NA	NA
1	Col-0	2	L17	AGGCTGAA	164676	0.00218353		39	57	1.5	73	fail		2e-05	4e-05	0.00173	fail		fail			fail	NA		NA	NA	NA	NA	NA	NA	NA		NA	NA	NA	NA	NA	NA
1	Col-0	2	L18	GAGACCAA	131295	0.00174091		29	41	1.4	75	fail		2e-05	2e-05	0.00181	fail		fail			fail	NA		NA	NA	NA	NA	NA	NA	NA		NA	NA	NA	NA	NA	NA
1	Col-0	2	L19	ATCGGAGA	127184	0.0016864		31	43	1.4	32	fail		0.00019	0.00023	0.00187	fail		fail			fail	NA		NA	NA	NA	NA	NA	NA	NA		NA	NA	NA	NA	NA	NA
1	Col-0	2	L2	AAGCGTTC	110383	0.00146363		28	53	1.9	80	fail		2e-05	1e-05	0.00162	fail		fail			fail	NA		NA	NA	NA	NA	NA	NA	NA		NA	NA	NA	NA	NA	NA
1	Col-0	2	L20	AACAAGGC	124736	0.00165394		19	32	1.7	39	fail		2e-05	2e-05	0.00147	fail		fail			fail	NA		NA	NA	NA	NA	NA	NA	NA		NA	NA	NA	NA	NA	NA
1	Col-0	2	L21	GATACCTG	155265	0.00205874		48	68	1.4	46	fail		3e-05	2e-05	0.0016	fail		fail			fail	NA		NA	NA	NA	NA	NA	NA	NA		NA	NA	NA	NA	NA	NA
1	Col-0	2	L22	CCAGTATC	102971	0.00136535		21	34	1.6	53	fail		2e-05	2e-05	0.00134	fail		fail			fail	NA		NA	NA	NA	NA	NA	NA	NA		NA	NA	NA	NA	NA	NA
1	Col-0	2	L23	TCCTGACT	222216	0.00294648		50	68	1.4	76	fail		5e-05	5e-05	0.00283	fail		fail			fail	NA		NA	NA	NA	NA	NA	NA	NA		NA	NA	NA	NA	NA	NA
1	Col-0	2	L24	CCTCGAAT	249536	0.00330873		79	124	1.6	146	fail		4e-05	5e-05	0.003	fail		fail			fail	NA		NA	NA	NA	NA	NA	NA	NA		NA	NA	NA	NA	NA	NA
1	Col-0	2	L3	AGGAACAC	131269	0.00174057		35	56	1.6	81	fail		2e-05	0	0.00153	fail		fail			fail	NA		NA	NA	NA	NA	NA	NA	NA		NA	NA	NA	NA	NA	NA
1	Col-0	2	L4	CGATTCTG	110691	0.00146771		21	26	1.2	13	fail		4e-05	3e-05	0.00163	fail		fail			fail	NA		NA	NA	NA	NA	NA	NA	NA		NA	NA	NA	NA	NA	NA
1	Col-0	2	L5	ACCATCCT	182823	0.00242415		44	95	2.2	141	fail		2e-05	4e-05	0.00283	fail		fail			fail	NA		NA	NA	NA	NA	NA	NA	NA		NA	NA	NA	NA	NA	NA
1	Col-0	2	L6	GCAACCAT	136467	0.00180949		41	70	1.7	81	fail		2e-05	4e-05	0.00198	fail		fail			fail	NA		NA	NA	NA	NA	NA	NA	NA		NA	NA	NA	NA	NA	NA
1	Col-0	2	L7	GAACGTGA	176330	0.00233805		34	60	1.8	67	fail		6e-05	3e-05	0.00212	fail		fail			fail	NA		NA	NA	NA	NA	NA	NA	NA		NA	NA	NA	NA	NA	NA
1	Col-0	2	L8	AATCCAGC	124544	0.0016514		32	52	1.6	66	fail		3e-05	2e-05	0.00153	fail		fail			fail	NA		NA	NA	NA	NA	NA	NA	NA		NA	NA	NA	NA	NA	NA
1	Col-0	2	L9	TAGAACGC	252689	0.00335054		1261	1771	1.4	1215	pass		0.04747	0.05994	0.18512	pass		pass	pass	pass	pass	Soma		0	1	1	0	NA	4	0.625		72112	0.225845	81753	0.0738255	385349	0.0150162
1	Col-0	2	M1	AGGTCAAC	163750	0.00217125		78	137	1.8	206	fail		0.00044	0.00058	0.00433	fail		fail			fail	NA		NA	NA	NA	NA	NA	NA	NA		NA	NA	NA	NA	NA	NA
1	Col-0	2	M10	ATCGCAAC	288609	0.00382682		100	202	2	313	fail		8e-05	7e-05	0.00441	fail		fail			fail	NA		NA	NA	NA	NA	NA	NA	NA		NA	NA	NA	NA	NA	NA
1	Col-0	2	M11	ACTCCTAC	83028	0.00110091		38	58	1.5	25	fail		0.00044	0.00045	0.0032	fail		fail			fail	NA		NA	NA	NA	NA	NA	NA	NA		NA	NA	NA	NA	NA	NA
1	Col-0	2	M12	ACGTCGTT	196072	0.00259982		36	47	1.3	60	fail		0.0001	9e-05	0.00202	fail		fail			fail	NA		NA	NA	NA	NA	NA	NA	NA		NA	NA	NA	NA	NA	NA
1	Col-0	2	M13	CAATCAGG	113659	0.00150707		39	58	1.5	72	fail		6e-05	7e-05	0.00231	fail		fail			fail	NA		NA	NA	NA	NA	NA	NA	NA		NA	NA	NA	NA	NA	NA
1	Col-0	2	M14	CGAATACG	129997	0.0017237		30	49	1.6	61	fail		5e-05	0	0.00173	fail		fail			fail	NA		NA	NA	NA	NA	NA	NA	NA		NA	NA	NA	NA	NA	NA
1	Col-0	2	M15	TCGTGCAT	194145	0.00257427		23	25	1.1	26	fail		7e-05	2e-05	0.00228	fail		fail			fail	NA		NA	NA	NA	NA	NA	NA	NA		NA	NA	NA	NA	NA	NA
1	Col-0	2	M16	TGCTTGCT	476365	0.00631638		59	94	1.6	116	fail		0.00014	7e-05	0.00306	fail		fail			fail	NA		NA	NA	NA	NA	NA	NA	NA		NA	NA	NA	NA	NA	NA
1	Col-0	2	M17	TAACGTCG	11765	0.000155998		2	2	1	0	fail		0	2e-05	0.00018	fail		fail			fail	NA		NA	NA	NA	NA	NA	NA	NA		NA	NA	NA	NA	NA	NA
1	Col-0	2	M18	CTCGAACA	188251	0.00249612		64	79	1.2	97	fail		5e-05	2e-05	0.00271	fail		fail			fail	NA		NA	NA	NA	NA	NA	NA	NA		NA	NA	NA	NA	NA	NA
1	Col-0	2	M19	AAGGCGTA	20280	0.000268903		3	3	1	2	fail		0	1e-05	0.00038	fail		fail			fail	NA		NA	NA	NA	NA	NA	NA	NA		NA	NA	NA	NA	NA	NA
1	Col-0	2	M2	AGAAGGAC	169949	0.00225345		44	62	1.4	110	fail		1e-05	0	0.00218	fail		fail			fail	NA		NA	NA	NA	NA	NA	NA	NA		NA	NA	NA	NA	NA	NA
1	Col-0	2	M20	ACATGGAG	153444	0.0020346		44	50	1.1	46	fail		7e-05	7e-05	0.00202	fail		fail			fail	NA		NA	NA	NA	NA	NA	NA	NA		NA	NA	NA	NA	NA	NA
1	Col-0	2	M21	TCTTACGG	151121	0.00200379		36	63	1.8	106	fail		2e-05	2e-05	0.00298	fail		fail			fail	NA		NA	NA	NA	NA	NA	NA	NA		NA	NA	NA	NA	NA	NA
1	Col-0	2	M22	ACAAGACG	109524	0.00145224		29	40	1.4	32	fail		1e-05	1e-05	0.00107	fail		fail			fail	NA		NA	NA	NA	NA	NA	NA	NA		NA	NA	NA	NA	NA	NA
1	Col-0	2	M23	CGTGTGAT	117389	0.00155652		27	39	1.4	36	fail		7e-05	2e-05	0.00124	fail		fail			fail	NA		NA	NA	NA	NA	NA	NA	NA		NA	NA	NA	NA	NA	NA
1	Col-0	2	M24	CGCCTTAT	203811	0.00270244		36	54	1.5	71	fail		2e-05	2e-05	0.00271	fail		fail			fail	NA		NA	NA	NA	NA	NA	NA	NA		NA	NA	NA	NA	NA	NA
1	Col-0	2	M3	TACACACG	141042	0.00187015		24	35	1.5	45	fail		0.00032	0.00039	0.00282	fail		fail			fail	NA		NA	NA	NA	NA	NA	NA	NA		NA	NA	NA	NA	NA	NA
1	Col-0	2	M4	GCGTATCA	121778	0.00161472		31	61	2	79	fail		3e-05	2e-05	0.00175	fail		fail			fail	NA		NA	NA	NA	NA	NA	NA	NA		NA	NA	NA	NA	NA	NA
1	Col-0	2	M5	CAAGTCGT	70520	0.000935063		21	31	1.5	48	fail		2e-05	3e-05	0.00127	fail		fail			fail	NA		NA	NA	NA	NA	NA	NA	NA		NA	NA	NA	NA	NA	NA
1	Col-0	2	M6	CAACACAG	174515	0.00231399		51	83	1.6	99	fail		2e-05	7e-05	0.00232	fail		fail			fail	NA		NA	NA	NA	NA	NA	NA	NA		NA	NA	NA	NA	NA	NA
1	Col-0	2	M7	AGCTAGTG	97607	0.00129422		24	29	1.2	27	fail		0	0	0.0009	fail		fail			fail	NA		NA	NA	NA	NA	NA	NA	NA		NA	NA	NA	NA	NA	NA
1	Col-0	2	M8	TCCACGTT	292962	0.00388454		74	112	1.5	142	fail		6e-05	4e-05	0.00399	fail		fail			fail	NA		NA	NA	NA	NA	NA	NA	NA		NA	NA	NA	NA	NA	NA
1	Col-0	2	M9	CTCCTAGT	106596	0.00141341		24	30	1.2	38	fail		0.00012	0.00013	0.00317	fail		fail			fail	NA		NA	NA	NA	NA	NA	NA	NA		NA	NA	NA	NA	NA	NA
1	Col-0	2	N1	TCAGCCTT	170280	0.00225783		47	65	1.4	79	fail		4e-05	1e-05	0.00264	fail		fail			fail	NA		NA	NA	NA	NA	NA	NA	NA		NA	NA	NA	NA	NA	NA
1	Col-0	2	N10	GCTTCACA	170735	0.00226387		66	110	1.7	162	fail		2e-05	3e-05	0.0026	fail		fail			fail	NA		NA	NA	NA	NA	NA	NA	NA		NA	NA	NA	NA	NA	NA
1	Col-0	2	N11	GAAGACTG	193504	0.00256577		34	44	1.3	31	fail		2e-05	2e-05	0.00155	fail		fail			fail	NA		NA	NA	NA	NA	NA	NA	NA		NA	NA	NA	NA	NA	NA
1	Col-0	2	N12	ACCGAATG	225453	0.0029894		29	60	2.1	93	fail		3e-05	4e-05	0.00246	fail		fail			fail	NA		NA	NA	NA	NA	NA	NA	NA		NA	NA	NA	NA	NA	NA
1	Col-0	2	N13	CCGTTATG	231836	0.00307404		920	2383	2.6	506	pass		0.01749	0.02242	0.07618	pass		pass	pass	pass	pass	MNtoVN		0	81	0.0123457	73	0.027027	377	0		27857	0.263521	31574	0.106618	147370	0.0197544
1	Col-0	2	N14	CTCACCAA	266316	0.00353123		67	95	1.4	85	fail		2e-05	1e-05	0.00226	fail		fail			fail	NA		NA	NA	NA	NA	NA	NA	NA		NA	NA	NA	NA	NA	NA
1	Col-0	2	N15	CTAGCAGT	279649	0.00370802		509	616	1.2	529	pass		0.044	0.05431	0.17536	pass		pass	pass	pass	pass	GN		0	0	NA	2	1	2	0.5		67330	0.199724	76110	0.075177	360757	0.0250349
1	Col-0	2	N16	CAGAACTG	253763	0.00336478		895	1180	1.3	793	pass		0.0497	0.06055	0.1904	pass		pass	pass	pass	pass	Soma		0	2600	0.0074757	2289	0.00804661	12482	0.0097797		73144	0.247482	82145	0.107518	393999	0.0153155
1	Col-0	2	N17	GCCAGAAT	214076	0.00283855		706	2169	3.1	489	pass		0.00433	0.00524	0.02108	fail		fail			fail	NA		NA	NA	NA	NA	NA	NA	NA		NA	NA	NA	NA	NA	NA
1	Col-0	2	N18	AGAAGCCT	162256	0.00215144		33	51	1.5	69	fail		2e-05	2e-05	0.00222	fail		fail			fail	NA		NA	NA	NA	NA	NA	NA	NA		NA	NA	NA	NA	NA	NA
1	Col-0	2	N19	CGAGAGAA	181740	0.00240979		55	68	1.2	59	fail		7e-05	7e-05	0.00257	fail		fail			fail	NA		NA	NA	NA	NA	NA	NA	NA		NA	NA	NA	NA	NA	NA
1	Col-0	2	N2	CAACTGAC	164514	0.00218138		44	64	1.5	76	fail		2e-05	2e-05	0.00208	fail		fail			fail	NA		NA	NA	NA	NA	NA	NA	NA		NA	NA	NA	NA	NA	NA
1	Col-0	2	N20	CACGATTC	156165	0.00207068		37	63	1.7	88	fail		1e-05	1e-05	0.00214	fail		fail			fail	NA		NA	NA	NA	NA	NA	NA	NA		NA	NA	NA	NA	NA	NA
1	Col-0	2	N21	AACTCGGA	89305	0.00118414		24	37	1.5	31	fail		2e-05	1e-05	0.00088	fail		fail			fail	NA		NA	NA	NA	NA	NA	NA	NA		NA	NA	NA	NA	NA	NA
1	Col-0	2	N22	AAGCTGGT	168000	0.0022276		25	46	1.8	76	fail		4e-05	5e-05	0.00235	fail		fail			fail	NA		NA	NA	NA	NA	NA	NA	NA		NA	NA	NA	NA	NA	NA
1	Col-0	2	N23	ACAGTTCG	159480	0.00211463		38	46	1.2	58	fail		1e-05	2e-05	0.00156	fail		fail			fail	NA		NA	NA	NA	NA	NA	NA	NA		NA	NA	NA	NA	NA	NA
1	Col-0	2	N24	GCAATGAG	144079	0.00191042		31	40	1.3	30	fail		2e-05	0	0.00122	fail		fail			fail	NA		NA	NA	NA	NA	NA	NA	NA		NA	NA	NA	NA	NA	NA
1	Col-0	2	N3	AAGCATCG	109773	0.00145554		43	67	1.6	64	fail		0.00111	0.00105	0.0055	fail		fail			fail	NA		NA	NA	NA	NA	NA	NA	NA		NA	NA	NA	NA	NA	NA
1	Col-0	2	N4	TGCTCTAC	50570	0.000670535		13	17	1.3	11	fail		1e-05	0	0.0013	fail		fail			fail	NA		NA	NA	NA	NA	NA	NA	NA		NA	NA	NA	NA	NA	NA
1	Col-0	2	N5	GCCAATAC	636707	0.00844244		71	123	1.7	173	fail		2e-05	2e-05	0.00343	fail		fail			fail	NA		NA	NA	NA	NA	NA	NA	NA		NA	NA	NA	NA	NA	NA
1	Col-0	2	N6	CATCACGT	208020	0.00275825		1087	2228	2	753	pass		0.05042	0.06134	0.18141	pass		pass	pass	pass	pass	GN		0	2393	0.0129614	2039	0.00988142	11195	0.0110758		73474	0.246886	82222	0.0867187	384658	0.0157069
1	Col-0	2	N7	GACACAGT	144835	0.00192045		30	57	1.9	83	fail		1e-05	2e-05	0.0017	fail		fail			fail	NA		NA	NA	NA	NA	NA	NA	NA		NA	NA	NA	NA	NA	NA
1	Col-0	2	N8	GCCACTTA	163343	0.00216585		27	49	1.8	56	fail		2e-05	4e-05	0.00223	fail		fail			fail	NA		NA	NA	NA	NA	NA	NA	NA		NA	NA	NA	NA	NA	NA
1	Col-0	2	N9	AAGAGGCA	191923	0.00254481		52	82	1.6	125	fail		4e-05	5e-05	0.00198	fail		fail			fail	NA		NA	NA	NA	NA	NA	NA	NA		NA	NA	NA	NA	NA	NA
1	Col-0	2	O1	AACAGGTG	234361	0.00310752		135	177	1.3	67	fail		0.00043	0.00054	0.00465	fail		fail			fail	NA		NA	NA	NA	NA	NA	NA	NA		NA	NA	NA	NA	NA	NA
1	Col-0	2	O10	TAAGTGGC	68171	0.000903916		23	23	1	9	fail		1e-05	0	0.00122	fail		fail			fail	NA		NA	NA	NA	NA	NA	NA	NA		NA	NA	NA	NA	NA	NA
1	Col-0	2	O11	AAGCCTGA	311151	0.00412572		70	112	1.6	121	fail		0.0001	0.00013	0.00333	fail		fail			fail	NA		NA	NA	NA	NA	NA	NA	NA		NA	NA	NA	NA	NA	NA
1	Col-0	2	O12	AGTCAGGT	270277	0.00358375		79	107	1.4	114	fail		9e-05	0.00018	0.00289	fail		fail			fail	NA		NA	NA	NA	NA	NA	NA	NA		NA	NA	NA	NA	NA	NA
1	Col-0	2	O13	CTACAAGG	149820	0.00198654		38	49	1.3	37	fail		2e-05	4e-05	0.0022	fail		fail			fail	NA		NA	NA	NA	NA	NA	NA	NA		NA	NA	NA	NA	NA	NA
1	Col-0	2	O14	GCCTTAAC	140511	0.00186311		40	80	2	89	fail		3e-05	4e-05	0.00252	fail		fail			fail	NA		NA	NA	NA	NA	NA	NA	NA		NA	NA	NA	NA	NA	NA
1	Col-0	2	O15	CGATGTTC	43715	0.000579641		12	12	1	7	fail		1e-05	0	0.00095	fail		fail			fail	NA		NA	NA	NA	NA	NA	NA	NA		NA	NA	NA	NA	NA	NA
1	Col-0	2	O16	GTTGGCAT	53748	0.000712674		11	12	1.1	9	fail		2e-05	3e-05	0.00101	fail		fail			fail	NA		NA	NA	NA	NA	NA	NA	NA		NA	NA	NA	NA	NA	NA
1	Col-0	2	O17	ACCGGTTA	162520	0.00215494		39	66	1.7	68	fail		0.00025	0.0003	0.00277	fail		fail			fail	NA		NA	NA	NA	NA	NA	NA	NA		NA	NA	NA	NA	NA	NA
1	Col-0	2	O18	CAACCTCT	141529	0.00187661		55	91	1.7	91	fail		0.00023	0.00022	0.00256	fail		fail			fail	NA		NA	NA	NA	NA	NA	NA	NA		NA	NA	NA	NA	NA	NA
1	Col-0	2	O19	GAACGGTT	64726	0.000858237		10	12	1.2	12	fail		2e-05	2e-05	0.00109	fail		fail			fail	NA		NA	NA	NA	NA	NA	NA	NA		NA	NA	NA	NA	NA	NA
1	Col-0	2	O2	AGCAGACA	165330	0.0021922		194	222	1.1	220	fail		0.02346	0.02967	0.0958	pass		fail			fail	NA		NA	NA	NA	NA	NA	NA	NA		NA	NA	NA	NA	NA	NA
1	Col-0	2	O20	TGGATGGT	166491	0.00220759		75	93	1.2	77	fail		5e-05	3e-05	0.0022	fail		fail			fail	NA		NA	NA	NA	NA	NA	NA	NA		NA	NA	NA	NA	NA	NA
1	Col-0	2	O21	CTGTACCA	173644	0.00230244		49	69	1.4	61	fail		0.00171	0.00198	0.0086	fail		fail			fail	NA		NA	NA	NA	NA	NA	NA	NA		NA	NA	NA	NA	NA	NA
1	Col-0	2	O22	CTATCCAC	144287	0.00191318		31	45	1.5	63	fail		6e-05	9e-05	0.00192	fail		fail			fail	NA		NA	NA	NA	NA	NA	NA	NA		NA	NA	NA	NA	NA	NA
1	Col-0	2	O23	GCGCATAT	163537	0.00216843		38	60	1.6	107	fail		0.0001	0.00014	0.00253	fail		fail			fail	NA		NA	NA	NA	NA	NA	NA	NA		NA	NA	NA	NA	NA	NA
1	Col-0	2	O24	GATCTCAG	353961	0.00469336		43	50	1.2	21	fail		1e-05	5e-05	0.00165	fail		fail			fail	NA		NA	NA	NA	NA	NA	NA	NA		NA	NA	NA	NA	NA	NA
1	Col-0	2	O3	AGTCGAAG	26615	0.000352903		4	5	1.2	4	fail		5e-05	6e-05	0.00071	fail		fail			fail	NA		NA	NA	NA	NA	NA	NA	NA		NA	NA	NA	NA	NA	NA
1	Col-0	2	O4	GTTAAGCG	109346	0.00144988		14	14	1	21	fail		1e-05	0	0.00113	fail		fail			fail	NA		NA	NA	NA	NA	NA	NA	NA		NA	NA	NA	NA	NA	NA
1	Col-0	2	O5	TGGAAGCA	62929	0.000834409		14	15	1.1	14	fail		0.00011	8e-05	0.00129	fail		fail			fail	NA		NA	NA	NA	NA	NA	NA	NA		NA	NA	NA	NA	NA	NA
1	Col-0	2	O6	CATGGATC	189087	0.00250721		41	48	1.2	49	fail		2e-05	0	0.00221	fail		fail			fail	NA		NA	NA	NA	NA	NA	NA	NA		NA	NA	NA	NA	NA	NA
1	Col-0	2	O7	CTCGTTCT	125918	0.00166961		35	59	1.7	67	fail		1e-05	1e-05	0.00158	fail		fail			fail	NA		NA	NA	NA	NA	NA	NA	NA		NA	NA	NA	NA	NA	NA
1	Col-0	2	O8	ACAGAGGT	56124	0.000744178		13	13	1	8	fail		1e-05	3e-05	0.00072	fail		fail			fail	NA		NA	NA	NA	NA	NA	NA	NA		NA	NA	NA	NA	NA	NA
1	Col-0	2	O9	ACGAGAAC	187907	0.00249156		46	65	1.4	106	fail		4e-05	3e-05	0.00201	fail		fail			fail	NA		NA	NA	NA	NA	NA	NA	NA		NA	NA	NA	NA	NA	NA
1	Col-0	2	P1	TGACCGTT	192833	0.00255688		49	77	1.6	138	fail		4e-05	2e-05	0.00247	fail		fail			fail	NA		NA	NA	NA	NA	NA	NA	NA		NA	NA	NA	NA	NA	NA
1	Col-0	2	P10	GAGGCATT	128807	0.00170792		28	46	1.6	79	fail		4e-05	7e-05	0.00175	fail		fail			fail	NA		NA	NA	NA	NA	NA	NA	NA		NA	NA	NA	NA	NA	NA
1	Col-0	2	P11	CGAGTTAG	210132	0.00278625		44	54	1.2	64	fail		5e-05	8e-05	0.00239	fail		fail			fail	NA		NA	NA	NA	NA	NA	NA	NA		NA	NA	NA	NA	NA	NA
1	Col-0	2	P12	ACACCTCA	181576	0.00240761		38	73	1.9	103	fail		2e-05	4e-05	0.00216	fail		fail			fail	NA		NA	NA	NA	NA	NA	NA	NA		NA	NA	NA	NA	NA	NA
1	Col-0	2	P13	AGCTAAGC	159129	0.00210998		52	91	1.8	127	fail		1e-05	3e-05	0.00254	fail		fail			fail	NA		NA	NA	NA	NA	NA	NA	NA		NA	NA	NA	NA	NA	NA
1	Col-0	2	P14	CGCAATGT	188695	0.00250201		46	82	1.8	111	fail		0.0001	2e-05	0.00267	fail		fail			fail	NA		NA	NA	NA	NA	NA	NA	NA		NA	NA	NA	NA	NA	NA
1	Col-0	2	P15	GTTCCATG	167497	0.00222093		25	34	1.4	62	fail		1e-05	0	0.00206	fail		fail			fail	NA		NA	NA	NA	NA	NA	NA	NA		NA	NA	NA	NA	NA	NA
1	Col-0	2	P16	CCTAGAGA	120824	0.00160207		32	41	1.3	32	fail		4e-05	7e-05	0.00174	fail		fail			fail	NA		NA	NA	NA	NA	NA	NA	NA		NA	NA	NA	NA	NA	NA
1	Col-0	2	P17	GCATCCTA	181718	0.0024095		37	59	1.6	91	fail		0.00022	0.00023	0.00342	fail		fail			fail	NA		NA	NA	NA	NA	NA	NA	NA		NA	NA	NA	NA	NA	NA
1	Col-0	2	P18	TACTAGCG	108588	0.00143983		14	18	1.3	22	fail		1e-05	0	0.001	fail		fail			fail	NA		NA	NA	NA	NA	NA	NA	NA		NA	NA	NA	NA	NA	NA
1	Col-0	2	P19	CCATGAAC	184545	0.00244698		55	82	1.5	67	fail		3e-05	4e-05	0.00281	fail		fail			fail	NA		NA	NA	NA	NA	NA	NA	NA		NA	NA	NA	NA	NA	NA
1	Col-0	2	P2	CTCTATCG	20833	0.000276236		3	3	1	4	fail		1e-05	0	0.00062	fail		fail			fail	NA		NA	NA	NA	NA	NA	NA	NA		NA	NA	NA	NA	NA	NA
1	Col-0	2	P20	CGTCCATT	123962	0.00164368		43	75	1.7	85	fail		2e-05	2e-05	0.00218	fail		fail			fail	NA		NA	NA	NA	NA	NA	NA	NA		NA	NA	NA	NA	NA	NA
1	Col-0	2	P21	ATCCACGA	158248	0.0020983		40	59	1.5	68	fail		2e-05	1e-05	0.00173	fail		fail			fail	NA		NA	NA	NA	NA	NA	NA	NA		NA	NA	NA	NA	NA	NA
1	Col-0	2	P22	TCGCTATC	108477	0.00143835		18	34	1.9	44	fail		2e-05	1e-05	0.00099	fail		fail			fail	NA		NA	NA	NA	NA	NA	NA	NA		NA	NA	NA	NA	NA	NA
1	Col-0	2	P23	GAGAAGGT	155554	0.00206257		30	48	1.6	66	fail		2e-05	2e-05	0.00206	fail		fail			fail	NA		NA	NA	NA	NA	NA	NA	NA		NA	NA	NA	NA	NA	NA
1	Col-0	2	P24	AATGGTCG	32317	0.000428509		3	3	1	2	fail		2e-05	2e-05	0.00063	fail		fail			fail	NA		NA	NA	NA	NA	NA	NA	NA		NA	NA	NA	NA	NA	NA
1	Col-0	2	P3	CATCTGCT	155094	0.00205647		36	76	2.1	103	fail		2e-05	2e-05	0.0024	fail		fail			fail	NA		NA	NA	NA	NA	NA	NA	NA		NA	NA	NA	NA	NA	NA
1	Col-0	2	P4	ACTCTCCA	8006	0.000106156		2	2	1	3	fail		0	0	9e-05	fail		fail			fail	NA		NA	NA	NA	NA	NA	NA	NA		NA	NA	NA	NA	NA	NA
1	Col-0	2	P5	CGCTGATA	195966	0.00259842		45	75	1.7	109	fail		8e-05	9e-05	0.00292	fail		fail			fail	NA		NA	NA	NA	NA	NA	NA	NA		NA	NA	NA	NA	NA	NA
1	Col-0	2	P6	CAGCATAC	124499	0.0016508		35	63	1.8	86	fail		3e-05	3e-05	0.00178	fail		fail			fail	NA		NA	NA	NA	NA	NA	NA	NA		NA	NA	NA	NA	NA	NA
1	Col-0	2	P7	TCGTCTGA	167146	0.00221628		32	47	1.5	50	fail		7e-05	2e-05	0.00189	fail		fail			fail	NA		NA	NA	NA	NA	NA	NA	NA		NA	NA	NA	NA	NA	NA
1	Col-0	2	P8	TACTCCAG	49996	0.000662924		4	4	1	2	fail		2e-05	3e-05	0.00078	fail		fail			fail	NA		NA	NA	NA	NA	NA	NA	NA		NA	NA	NA	NA	NA	NA
1	Col-0	2	P9	CACATGGT	354557	0.00470126		73	96	1.3	108	fail		5e-05	2e-05	0.00378	fail		fail			fail	NA		NA	NA	NA	NA	NA	NA	NA		NA	NA	NA	NA	NA	NA
1	Col-0	2	unassigned	N/A	3016964	0.0400036		NA	NA	NA	NA								fail			fail	NA		NA	NA	NA	NA	NA	NA	NA		NA	NA	NA	NA	NA	NA
1	Col-0	3	A1	ACGATCAG	76771	0.00128629		350	1114	3.2	185	pass		0.01696	0.02166	0.07288	pass		pass	pass	pass	pass	SN		0	104	0.00909091	93	0	403	0.00925926		26869	0.258762	30606	0.0958639	141922	0.01043
1	Col-0	3	A10	ACGGTACA	177368	0.00297178		1215	2831	2.3	745	pass		0.03682	0.04557	0.1432	pass		pass	pass	pass	pass	MN		0	953	0.0234869	835	0.0245399	4650	0.0107209		55540	0.284034	62275	0.124029	302117	0.0174077
1	Col-0	3	A11	CCTTGGAA	221513	0.00371142		1062	3062	2.9	615	pass		0.02276	0.02839	0.09389	pass		pass	pass	pass	pass	VN2		0	819	0.0169492	662	0.0292165	3546	0.0165473		34426	0.241943	39195	0.0865359	186909	0.029736
1	Col-0	3	A12	CTCGACTT	278698	0.00466955		2912	4920	1.7	3028	pass		0.05945	0.07311	0.22031	pass		pass	pass	pass	pass	Soma		0	3299	0.0231894	2775	0.023373	15099	0.0147626		87061	0.225183	99238	0.0645843	475443	0.0240119
1	Col-0	3	A13	ATCATGCG	90561	0.00151734		394	567	1.4	271	pass		0.02803	0.03562	0.11725	pass		pass	pass	pass	pass	GN		0	84	0.0114943	70	0.0140845	304	0.0314465		44094	0.253153	49872	0.0929633	232840	0.0137596
1	Col-0	3	A14	ACAACGTG	200046	0.00335175		1213	1637	1.3	1283	pass		0.06976	0.08691	0.25571	pass		pass	pass	pass	pass	GN		0	2229	0.0115157	1947	0.0134943	10296	0.00992506		102743	0.246507	116996	0.0880172	551341	0.0144455
1	Col-0	3	A15	TGTTCCGT	157546	0.00263966		643	1221	1.9	456	pass		0.04086	0.05141	0.15959	pass		pass	pass	pass	pass	SN		0	36	0.0277778	31	0	165	0.0115607		62211	0.266516	70118	0.0893377	328672	0.0153973
1	Col-0	3	A16	TGCTGTGA	253183	0.00424205		1098	3398	3.1	460	pass		0.01675	0.02117	0.07206	pass		pass	pass	pass	pass	VN2		0	55	0	48	0	211	0.0390625		26009	0.240747	29513	0.0975388	140684	0.0280651
1	Col-0	3	A17	ATTAGCCG	135313	0.00226715		847	2105	2.5	444	pass		0.03217	0.04018	0.13112	pass		pass	pass	pass	pass	SN		0	324	0.0146628	265	0.0108696	1477	0.00948767		49597	0.261364	55704	0.101517	261928	0.0126705
1	Col-0	3	A18	CCAAGTAG	125850	0.0021086		805	1754	2.2	352	pass		0.0273	0.03464	0.11919	pass		pass	pass	pass	pass	VN2		0	6	0	0	NA	6	0		43690	0.202387	49844	0.0721681	232294	0.0240497
1	Col-0	3	A19	CGATCGAT	277983	0.00465757		3060	4658	1.5	2858	pass		0.09414	0.11288	0.29267	pass		pass	pass	pass	pass	Soma		0	1059	0.0151274	902	0.0106952	5092	0.00819001		133384	0.212456	150359	0.0625647	695391	0.0192495
1	Col-0	3	A2	TGATAGGC	126357	0.0021171		745	1250	1.7	397	pass		0.03101	0.03886	0.12568	pass		pass	pass	pass	pass	MNtoVN		0	605	0.00290276	489	0.0111524	2556	0.00767888		47310	0.24277	53041	0.0917102	247935	0.0151685
1	Col-0	3	A20	AACTGAGG	147539	0.002472		1089	3955	3.6	418	pass		0.00088	0.00086	0.00348	fail		fail			fail	NA		NA	NA	NA	NA	NA	NA	NA		NA	NA	NA	NA	NA	NA
1	Col-0	3	A21	GATCTTGC	288350	0.00483127		2356	5822	2.5	1660	pass		0.16688	0.19787	0.47422	pass		pass	fail		fail	NA		NA	NA	NA	NA	NA	NA	NA		NA	NA	NA	NA	NA	NA
1	Col-0	3	A22	AGGTAGGA	95584	0.0016015		500	1048	2.1	272	pass		0.01684	0.02039	0.06711	pass		pass	pass	pass	pass	SN		0	1498	0.0124159	1316	0.0178881	6959	0.0134771		24711	0.238384	27686	0.0914775	125876	0.0225301
1	Col-0	3	A23	AGGATAGC	21792	0.000365122		10	10	1	3	fail		0	1e-05	0.00034	fail		fail			fail	NA		NA	NA	NA	NA	NA	NA	NA		NA	NA	NA	NA	NA	NA
1	Col-0	3	A24	TTCGCCAT	191071	0.00320137		912	1484	1.6	744	pass		0.0658	0.08171	0.23991	pass		pass	pass	pass	pass	GN		0	709	0.00611995	636	0.00550206	3401	0.00622891		95534	0.242287	109019	0.0855838	525713	0.0116717
1	Col-0	3	A3	TCGAGAGT	167646	0.00280889		1051	1602	1.5	854	pass		0.06842	0.08411	0.24671	pass		pass	pass	pass	pass	GN		0	572	0.00620155	490	0.00556586	2570	0.00768156		101219	0.242647	114039	0.0806203	531849	0.0124538
1	Col-0	3	A4	CATCCAAG	245083	0.00410633		3152	4870	1.5	3155	pass		0.10406	0.12382	0.33839	pass		pass	pass	pass	pass	Soma		0	2798	0.0176087	2462	0.0178571	13211	0.013573		148364	0.247375	166734	0.0851146	784101	0.0174998
1	Col-0	3	A5	CTAGCTCA	79895	0.00133863		19	28	1.5	31	fail		2e-05	1e-05	0.00129	fail		fail			fail	NA		NA	NA	NA	NA	NA	NA	NA		NA	NA	NA	NA	NA	NA
1	Col-0	3	A6	GTGAGACT	130362	0.0021842		1065	2440	2.3	440	pass		0.01767	0.02215	0.07822	pass		pass	pass	pass	pass	VN1		0	0	NA	0	NA	0	NA		28029	0.240101	31695	0.0989472	153350	0.019482
1	Col-0	3	A7	ATCGTCTC	122200	0.00204745		874	2440	2.8	446	pass		0.02164	0.02627	0.0877	pass		pass	pass	pass	pass	VNandSN		0	1887	0.0119427	1568	0.00759734	8309	0.0096745		31989	0.214815	36000	0.0739627	170698	0.0250823
1	Col-0	3	A8	CTGATGAG	135854	0.00227622		701	1538	2.2	347	pass		0.01523	0.0188	0.06147	pass		pass	pass	pass	pass	VN1		0	253	0	257	0.00716846	1190	0.00933126		22477	0.222147	25886	0.0912112	117495	0.0208904
1	Col-0	3	A9	TCGACAAG	96113	0.00161036		766	2042	2.7	263	pass		0.00924	0.01211	0.0411	fail		fail			fail	NA		NA	NA	NA	NA	NA	NA	NA		NA	NA	NA	NA	NA	NA
1	Col-0	3	B1	GAACGAAG	128065	0.00214571		1860	2647	1.4	1648	pass		0.06781	0.08366	0.23892	pass		pass	pass	pass	pass	Soma		0	623	0.00430416	591	0.00761035	3050	0.0115316		99477	0.17698	112164	0.052432	520814	0.0155429
1	Col-0	3	B10	TTACCGAC	131482	0.00220296		429	767	1.8	308	pass		0.02093	0.02534	0.08715	pass		pass	pass	pass	pass	GN		0	512	0.00701754	420	0.00867679	2256	0.00659794		31938	0.261799	35595	0.0915097	173550	0.0142095
1	Col-0	3	B11	TGTCAGTG	163605	0.00274118		794	1299	1.6	752	pass		0.03826	0.04699	0.1463	pass		pass	pass	fail	fail	NA		NA	NA	NA	NA	NA	NA	NA		NA	NA	NA	NA	NA	NA
1	Col-0	3	B12	ACCTTCGA	264830	0.00443719		826	2314	2.8	432	pass		0.02244	0.02791	0.09287	pass		pass	pass	pass	pass	VNandSN		0	7	0.142857	20	0.1	40	0		34300	0.200668	39084	0.0740014	187788	0.0276139
1	Col-0	3	B13	GACTACGA	198858	0.00333184		1646	2798	1.7	1211	pass		0.08397	0.10341	0.30312	pass		pass	fail		fail	NA		NA	NA	NA	NA	NA	NA	NA		NA	NA	NA	NA	NA	NA
1	Col-0	3	B14	ACGCTTCT	174675	0.00292666		1609	3059	1.9	1182	pass		0.07371	0.09168	0.26598	pass		pass	pass	pass	pass	MN		0	1452	0.011615	1277	0.0126263	6763	0.0110952		107352	0.236716	122295	0.0890981	585302	0.016223
1	Col-0	3	B15	TTACGTGC	95786	0.00160488		418	710	1.7	300	pass		0.01893	0.02381	0.07918	pass		pass	pass	pass	pass	GN		0	310	0.018018	267	0.0207612	1376	0.0142954		29151	0.266216	33037	0.115765	155917	0.0159244
1	Col-0	3	B16	GAGTAGAG	95505	0.00160017		463	808	1.7	221	pass		0.01634	0.0214	0.06947	pass		pass	pass	pass	pass	MN		0	10	0	8	0	41	0.0243902		25696	0.258251	29483	0.105198	132558	0.0171302
1	Col-0	3	B17	ACTGCTTG	163437	0.00273837		524	851	1.6	389	pass		0.03637	0.04443	0.14994	pass		pass	pass	pass	pass	VNandSN		0	202	0.0232558	191	0.0346535	1062	0.0132392		55547	0.256885	62688	0.0848961	294684	0.0144465
1	Col-0	3	B18	ATGCCTAG	233681	0.0039153		4295	6934	1.6	4046	pass		0.13295	0.16019	0.41092	pass		pass	pass	pass	pass	Soma		0	2532	0.0130005	2047	0.0122779	11339	0.0106617		187862	0.227878	213158	0.0679424	996935	0.0200221
1	Col-0	3	B19	GCCTATGT	307862	0.00515819		2367	3933	1.7	2395	pass		0.09564	0.11573	0.31203	pass		pass	pass	pass	pass	GN		0	2481	0.0110882	2142	0.0146972	11294	0.0107625		137136	0.254819	154239	0.10399	723298	0.0158975
1	Col-0	3	B2	AGGCAATG	127386	0.00213434		589	1062	1.8	351	pass		0.03246	0.04048	0.12798	pass		pass	pass	pass	pass	GN		0	805	0.00770925	714	0.011236	3896	0.00780379		48824	0.213373	55536	0.0801554	258286	0.0143924
1	Col-0	3	B20	CAACTCCA	230949	0.00386952		1294	4128	3.2	826	pass		0.05408	0.06698	0.20084	pass		pass	pass	pass	pass	SN		0	1167	0.0100503	1042	0.0144928	5661	0.010323		79228	0.273437	89146	0.0992848	431565	0.0140024
1	Col-0	3	B21	GTACCACA	256195	0.00429251		1770	3015	1.7	1316	pass		0.12796	0.15401	0.39995	pass		pass	pass	pass	pass	VNandSN		0	2417	0.00792976	2043	0.0128726	11096	0.0117838		179193	0.254363	202738	0.0944316	956165	0.0149379
1	Col-0	3	B22	AAGTCCTC	27074	0.000453621		6	6	1	3	fail		1e-05	0	0.0006	fail		fail			fail	NA		NA	NA	NA	NA	NA	NA	NA		NA	NA	NA	NA	NA	NA
1	Col-0	3	B23	TAGTGGTG	64064	0.00107338		13	13	1	11	fail		2e-05	1e-05	0.00083	fail		fail			fail	NA		NA	NA	NA	NA	NA	NA	NA		NA	NA	NA	NA	NA	NA
1	Col-0	3	B24	GTCGATTG	152416	0.00255371		692	1276	1.8	436	pass		0.04406	0.05547	0.17141	pass		pass	pass	pass	pass	SN		0	704	0.00480192	617	0.00542005	3408	0.00554855		66399	0.224157	74577	0.0775438	340573	0.0117973
1	Col-0	3	B3	ACCTAGAC	139278	0.00233359		589	2145	3.6	344	pass		0.02422	0.03049	0.10138	pass		pass	pass	pass	pass	SN		0	3	0	2	0	9	0		38031	0.272173	42595	0.0937117	205193	0.0105744
1	Col-0	3	B4	TCACCTAG	166589	0.00279118		844	2578	3.1	512	pass		0.01768	0.02261	0.07757	pass		pass	pass	pass	pass	VN3		0	0	NA	0	NA	0	NA		28119	0.230298	31906	0.0881445	153355	0.0284424
1	Col-0	3	B5	TACGACGT	76659	0.00128441		982	1935	2	432	pass		0.01965	0.02506	0.09002	pass		pass	pass	pass	pass	VN1		0	584	0.0106545	532	0.00499168	2739	0.0113258		31159	0.272829	35719	0.110552	168740	0.018807
1	Col-0	3	B6	CATACGGA	103060	0.00172676		706	1485	2.1	330	pass		0.0252	0.03221	0.10962	pass		pass	pass	pass	pass	VN3		0	1	1	1	1	1	0		40529	0.201023	45828	0.0695092	214473	0.0214411
1	Col-0	3	B7	TTGAGCTC	167234	0.00280198		967	1502	1.6	511	pass		0.06626	0.08064	0.23912	pass		pass	pass	pass	pass	MNtoVN		0	0	NA	0	NA	0	NA		97690	0.238214	110230	0.0855238	502339	0.0123048
1	Col-0	3	B8	GTCATCGT	184585	0.0030927		967	1584	1.6	791	pass		0.05254	0.06353	0.18692	pass		pass	pass	pass	pass	GN		0	1331	0.00943396	1124	0.0125	5894	0.0114586		75833	0.255559	85156	0.0870028	394801	0.0138994
1	Col-0	3	B9	AGTACACG	106757	0.0017887		861	2247	2.6	384	pass		0.01578	0.01941	0.06716	pass		pass	pass	pass	pass	VN2		0	953	0.0128676	875	0.0128079	4518	0.0114585		23841	0.224424	26830	0.0849114	127879	0.0236665
1	Col-0	3	C1	GTAGCGTA	129464	0.00216915		700	932	1.3	501	pass		0.07069	0.08634	0.25317	pass		pass	pass	pass	pass	GN		0	1402	0.00912721	1198	0.00792602	6297	0.0113956		103355	0.22228	116958	0.077465	539600	0.0109449
1	Col-0	3	C10	GTCAGTCA	165756	0.00277722		1098	1968	1.8	682	pass		0.06022	0.07559	0.22921	pass		pass	pass	pass	pass	MN		0	37	0.027027	31	0.0322581	241	0.0123967		90504	0.249951	103264	0.0911847	486374	0.0137623
1	Col-0	3	C11	GCTCAGTT	151595	0.00253996		792	1229	1.6	539	pass		0.07834	0.09602	0.27139	pass		pass	pass	pass	pass	GN		0	79	0	79	0.0116279	379	0.0176768		114588	0.186926	130046	0.0562799	588960	0.0122122
1	Col-0	3	C12	CACGTCTA	137964	0.00231157		663	1231	1.9	504	pass		0.02814	0.03556	0.11194	pass		pass	pass	pass	pass	SN		0	1580	0.0112635	1403	0.0193861	7395	0.00977268		41915	0.217973	47322	0.0632363	226220	0.0150612
1	Col-0	3	C13	GTCCTAAG	130868	0.00219268		826	1158	1.4	668	pass		0.06132	0.07567	0.22331	pass		pass	pass	pass	pass	GN		0	2838	0.0125399	2453	0.0119105	13151	0.0102817		90603	0.237129	101546	0.0831785	467622	0.0124224
1	Col-0	3	C14	AATTCCGG	129214	0.00216496		955	2301	2.4	439	pass		0.02467	0.03041	0.10599	pass		pass	pass	pass	pass	VN3		0	0	NA	0	NA	0	NA		38610	0.212986	43722	0.0786617	207138	0.023099
1	Col-0	3	C15	TATGGCAC	93575	0.00156784		351	631	1.8	301	pass		0.02645	0.03337	0.09771	pass		pass	pass	pass	pass	GN		0	636	0.00857143	538	0.00681431	2842	0.00882641		38939	0.223498	44211	0.0756417	203211	0.0135517
1	Col-0	3	C16	TCTAGGAG	134890	0.00226006		716	1190	1.7	414	pass		0.03558	0.04427	0.14005	pass		pass	pass	pass	pass	MN		0	4	0	9	0	34	0.0588235		54666	0.254225	61803	0.0960927	281255	0.0152814
1	Col-0	3	C17	TCGGATTC	125438	0.0021017		1235	2459	2	655	pass		0.07995	0.09905	0.27619	pass		pass	pass	pass	pass	VNandSN		0	565	0.0136986	438	0.00828157	2595	0.0106897		117725	0.205782	133137	0.0710416	604704	0.0144794
1	Col-0	3	C18	ATCCGTTG	131036	0.00219549		916	2309	2.5	307	pass		0.01296	0.01608	0.05661	pass		pass	pass	pass	pass	VN1to2		0	116	0.015873	80	0.0238095	529	0.00829187		20523	0.22821	22901	0.0866465	108073	0.0242167
1	Col-0	3	C19	AACAGCGA	90815	0.00152159		728	1737	2.4	370	pass		0.01582	0.01945	0.06548	pass		pass	pass	pass	pass	VN1		0	1039	0.00928074	889	0.00899281	4525	0.0109349		23697	0.24854	26998	0.096336	127477	0.0187966
1	Col-0	3	C2	CAGGTAAG	34813	0.000583287		7	7	1	4	fail		1e-05	0	0.00069	fail		fail			fail	NA		NA	NA	NA	NA	NA	NA	NA		NA	NA	NA	NA	NA	NA
1	Col-0	3	C20	GATAGCCA	46498	0.000779068		9	10	1.1	5	fail		0	1e-05	0.00062	fail		fail			fail	NA		NA	NA	NA	NA	NA	NA	NA		NA	NA	NA	NA	NA	NA
1	Col-0	3	C21	CCAACGAA	93543	0.0015673		985	1503	1.5	850	pass		0.0275	0.03301	0.09497	pass		pass	pass	pass	pass	Soma		0	1647	0.0131455	1417	0.0146183	7629	0.0104963		39111	0.22577	43746	0.0640859	210544	0.0203611
1	Col-0	3	C22	TATGACCG	154164	0.002583		674	1321	2	396	pass		0.03207	0.0409	0.12803	pass		pass	pass	pass	pass	GN		1	11	0.272727	3	0.333333	29	0.37931		49622	0.205178	56539	0.0850669	263560	0.0135813
1	Col-0	3	C23	CAGTGCTT	147724	0.0024751		1548	2782	1.8	1335	pass		0.05748	0.07037	0.21275	pass		pass	pass	fail	fail	NA		NA	NA	NA	NA	NA	NA	NA		NA	NA	NA	NA	NA	NA
1	Col-0	3	C24	CGATTGGA	162743	0.00272674		914	2132	2.3	366	pass		0.02044	0.0248	0.08269	pass		pass	pass	pass	pass	VN1to2		0	140	0.00684932	122	0.00793651	715	0.00821918		31027	0.222001	34839	0.079012	159713	0.0207653
1	Col-0	3	C3	AGAGTCCA	145106	0.00243123		616	1042	1.7	326	pass		0.03764	0.04547	0.14509	pass		pass	pass	pass	pass	GN		0	773	0.015873	706	0.0175439	3788	0.00839748		55800	0.228631	62570	0.0978941	289383	0.0128671
1	Col-0	3	C4	GTATCGAG	145499	0.00243782		946	3322	3.5	566	pass		0.02285	0.0277	0.08749	pass		pass	pass	pass	pass	VN4		0	2084	0.0104518	1816	0.0076599	9792	0.00927975		33060	0.215942	37020	0.073145	169427	0.0262157
1	Col-0	3	C5	GCTACTCT	198634	0.00332809		3423	5103	1.5	3477	pass		0.11365	0.13663	0.35432	pass		pass	fail		fail	NA		NA	NA	NA	NA	NA	NA	NA		NA	NA	NA	NA	NA	NA
1	Col-0	3	C6	TTCACGGA	161397	0.00270419		1242	2646	2.1	734	pass		0.07282	0.08869	0.26397	pass		pass	pass	pass	pass	SN		0	1115	0.0228445	992	0.0154723	5202	0.0152115		106119	0.248525	120796	0.0772433	564988	0.0135536
1	Col-0	3	C7	CTCTGGAT	78036	0.00130748		157	381	2.4	59	fail		0.00027	0.00028	0.00175	fail		fail			fail	NA		NA	NA	NA	NA	NA	NA	NA		NA	NA	NA	NA	NA	NA
1	Col-0	3	C8	GAGCTCTA	204325	0.00342344		1295	2306	1.8	791	pass		0.07125	0.08617	0.25167	pass		pass	pass	pass	pass	MN		0	358	0.0205656	290	0.0286624	1590	0.0151176		103851	0.238281	117380	0.0912266	549823	0.014072
1	Col-0	3	C9	AGATCGTC	95532	0.00160063		644	1179	1.8	307	pass		0.02743	0.03419	0.1131	pass		pass	pass	pass	pass	VN2		0	298	0.0123077	299	0.00949367	1526	0.0136337		43048	0.185768	48329	0.0649492	219978	0.019739
1	Col-0	3	D1	ATACGCAG	92003	0.0015415		375	746	2	256	pass		0.01568	0.02021	0.06925	pass		pass	pass	pass	pass	VNandSN		0	476	0.00188324	382	0.00952381	2035	0.0110035		24443	0.245846	27908	0.0744459	133778	0.0145599
1	Col-0	3	D10	AAGGAGAC	110773	0.00185599		889	2467	2.8	426	pass		0.01645	0.02051	0.06935	pass		pass	pass	pass	pass	VN2		0	336	0.0279188	259	0.0162866	1453	0.013986		25450	0.223105	28937	0.080532	135920	0.0269921
1	Col-0	3	D11	TTGGTGCA	168555	0.00282412		1714	5205	3	1107	pass		0.03093	0.03937	0.12645	pass		pass	pass	pass	pass	VN1		0	314	0.0111421	296	0.0030303	1593	0.00989555		47990	0.215655	54371	0.0783172	252778	0.0241806
1	Col-0	3	D12	TGTCGACT	160914	0.00269609		1881	2858	1.5	1780	pass		0.05233	0.06427	0.18998	pass		pass	pass	pass	pass	Soma		0	2983	0.0173201	2553	0.0139373	13439	0.0136768		75824	0.216021	85842	0.0924837	401425	0.020725
1	Col-0	3	D13	CCTGTCAA	141127	0.00236457		1048	1644	1.6	1037	pass		0.02688	0.03259	0.10999	pass		pass	pass	fail	fail	NA		NA	NA	NA	NA	NA	NA	NA		NA	NA	NA	NA	NA	NA
1	Col-0	3	D14	TCAATCCG	121073	0.00202856		1274	3702	2.9	865	pass		0.02682	0.03295	0.11168	pass		pass	pass	pass	pass	VN4		1	42	0.0666667	31	0.03125	156	0.0240964		41887	0.201147	46680	0.0667917	223446	0.0237032
1	Col-0	3	D15	CTATGCCT	222492	0.00372783		2105	8759	4.2	1200	pass		0.08424	0.10178	0.28583	pass		pass	pass	pass	pass	SN		0	2018	0.0163759	1720	0.0184023	9598	0.0112892		120568	0.245616	135660	0.079389	647443	0.0153143
1	Col-0	3	D16	GACTTGTG	400320	0.00670731		4120	6801	1.7	4251	pass		0.16331	0.19474	0.46398	pass		pass	fail		fail	NA		NA	NA	NA	NA	NA	NA	NA		NA	NA	NA	NA	NA	NA
1	Col-0	3	D17	TTCGGCTA	161643	0.00270831		880	1188	1.4	795	pass		0.07401	0.0911	0.27016	pass		pass	pass	pass	pass	GN		0	144	0.013245	124	0.00775194	647	0.00730994		109523	0.234475	123560	0.0741082	584414	0.0114623
1	Col-0	3	D18	CCGATGTA	162647	0.00272513		236	272	1.2	213	fail		0.01785	0.02284	0.08097	pass		fail			fail	NA		NA	NA	NA	NA	NA	NA	NA		NA	NA	NA	NA	NA	NA
1	Col-0	3	D19	ACCGACAA	198817	0.00333115		2008	6262	3.1	1124	pass		0.03103	0.0374	0.1204	pass		pass	pass	pass	pass	MNtoVN		0	1478	0.0132184	1227	0.010274	6707	0.0103106		45663	0.268445	50547	0.115397	247157	0.0185518
1	Col-0	3	D2	GCGTTAGA	169083	0.00283296		3780	5212	1.4	3394	pass		0.0502	0.06053	0.20435	pass		pass	pass	pass	pass	Soma		1	502	0.111927	399	0.0804598	2238	0.0835022		77294	0.338136	86387	0.211772	387198	0.114922
1	Col-0	3	D20	TAGGAGCT	78321	0.00131226		69	125	1.8	42	fail		0.001	0.00093	0.00266	fail		fail			fail	NA		NA	NA	NA	NA	NA	NA	NA		NA	NA	NA	NA	NA	NA
1	Col-0	3	D21	CGTAGATG	131968	0.00221111		756	2316	3.1	275	pass		5e-05	2e-05	0.0014	fail		fail			fail	NA		NA	NA	NA	NA	NA	NA	NA		NA	NA	NA	NA	NA	NA
1	Col-0	3	D22	CAACGAGT	139470	0.0023368		812	1763	2.2	613	pass		0.02006	0.02279	0.07264	pass		pass	pass	pass	pass	GN		0	1950	0.0143023	1681	0.0143603	9307	0.0123925		27940	0.232597	30070	0.0966182	146776	0.0233582
1	Col-0	3	D23	CTGTATGC	245177	0.00410791		3060	6859	2.2	2789	pass		0.10655	0.13038	0.33005	pass		pass	pass	pass	pass	SN		0	3337	0.0111723	2829	0.0134823	15068	0.0110425		150355	0.201792	171337	0.0616363	784085	0.0143286
1	Col-0	3	D24	TGTGTCAG	56986	0.000954793		5	5	1	6	fail		2e-05	0	0.00071	fail		fail			fail	NA		NA	NA	NA	NA	NA	NA	NA		NA	NA	NA	NA	NA	NA
1	Col-0	3	D3	AAGACCGT	114174	0.00191297		939	2476	2.6	435	pass		0.01763	0.02247	0.07654	pass		pass	pass	pass	pass	VN1to2		0	2	0	1	0	14	0		27497	0.232388	31799	0.0961399	149605	0.0231007
1	Col-0	3	D4	TTGCGAGA	122195	0.00204736		360	654	1.8	279	pass		0.02478	0.03114	0.09967	pass		pass	pass	pass	pass	VNandSN		0	5	0	4	0.25	14	0.214286		37913	0.259717	42622	0.0933845	200181	0.011968
1	Col-0	3	D5	CTCCAATC	92839	0.00155551		506	834	1.6	233	pass		0.02085	0.02441	0.08814	pass		pass	pass	pass	pass	MNtoVN		0	763	0.0149425	647	0.013245	3391	0.0063955		31378	0.200164	34742	0.0716879	162720	0.0200881
1	Col-0	3	D6	ACACCGAT	180121	0.0030179		2156	6775	3.1	1292	pass		0.05818	0.07231	0.22248	pass		pass	pass	pass	pass	VN1to2		0	1063	0.0202265	868	0.0153994	4907	0.0121065		86685	0.215307	98793	0.0792819	470035	0.0225219
1	Col-0	3	D7	TCTGGACA	261234	0.00437694		2154	5760	2.7	1388	pass		0.08533	0.10292	0.29081	pass		pass	pass	pass	pass	MN		0	455	0.00826446	364	0.0182768	2068	0.00638395		123287	0.259453	139631	0.0964614	658168	0.0141249
1	Col-0	3	D8	CGTATCTC	152419	0.00255376		521	765	1.5	443	pass		0.03876	0.04678	0.14736	pass		pass	pass	pass	pass	GN		0	1	0	2	0	23	0.0869565		58304	0.251346	65087	0.0836	304583	0.0114181
1	Col-0	3	D9	AACACTGG	252966	0.00423841		2032	3503	1.7	1888	pass		0.08923	0.10653	0.29373	pass		pass	pass	pass	pass	SN		0	1131	0.00593472	980	0.0111206	5299	0.00981496		127275	0.242918	143267	0.0789873	672768	0.0145399
1	Col-0	3	E1	GATCAAGG	43129	0.000722621		22	28	1.3	8	fail		0.00027	0.0003	0.00155	fail		fail			fail	NA		NA	NA	NA	NA	NA	NA	NA		NA	NA	NA	NA	NA	NA
1	Col-0	3	E10	TCAGACAC	126906	0.00212629		426	1146	2.7	237	pass		0.01324	0.01698	0.05897	pass		pass	pass	pass	pass	GN		0	130	0.0367647	107	0.0185185	548	0.0105448		20661	0.235362	23584	0.0886944	115829	0.0286727
1	Col-0	3	E11	AATGACGC	128833	0.00215858		1541	4730	3.1	726	pass		0.0346	0.04232	0.13206	pass		pass	pass	pass	pass	VNandSN		0	1242	0.010828	1077	0.0112528	5804	0.0121229		50570	0.201762	56936	0.0715984	268162	0.0207737
1	Col-0	3	E12	CGAAGTCA	152052	0.00254761		1555	3895	2.5	742	pass		0.04361	0.05396	0.1675	pass		pass	pass	pass	pass	SN		0	2555	0.0133833	2146	0.0162095	11440	0.0118196		64116	0.248894	72791	0.0971583	345879	0.0147797
1	Col-0	3	E13	TACCGGAT	151376	0.00253629		853	2013	2.4	379	pass		0.03404	0.04167	0.13638	pass		pass	pass	pass	pass	VN2		0	214	0.039823	210	0.0133929	983	0.0120706		51307	0.207947	57611	0.0715145	272785	0.0202809
1	Col-0	3	E14	GTGATCCA	110755	0.00185569		638	994	1.6	387	pass		0.04192	0.05239	0.17001	pass		pass	pass	pass	pass	GN		0	1530	0.0109034	1309	0.0108565	6921	0.00984996		63946	0.232057	71994	0.0919314	350638	0.015408
1	Col-0	3	E15	TTGCAACG	203205	0.00340467		2478	4306	1.7	2564	pass		0.0945	0.11362	0.3103	pass		pass	pass	fail	fail	NA		NA	NA	NA	NA	NA	NA	NA		NA	NA	NA	NA	NA	NA
1	Col-0	3	E16	ACTGGTGT	182406	0.00305619		1723	2582	1.5	1829	pass		0.03895	0.04767	0.14974	pass		pass	pass	pass	pass	Soma		0	935	0.019962	805	0.0172043	4262	0.0119724		58020	0.230839	64642	0.0735452	300368	0.0266805
1	Col-0	3	E17	CACTTCAC	75225	0.00126039		758	2019	2.7	372	pass		0.01162	0.01534	0.05497	pass		pass	pass	pass	pass	VN3		0	2	0	3	0	11	0		18915	0.222307	21893	0.0857644	107809	0.0271133
1	Col-0	3	E18	CTAACCTG	137422	0.00230249		864	1817	2.1	504	pass		0.03233	0.0393	0.13232	pass		pass	pass	pass	pass	MNtoVN		0	45	0.0212766	35	0	251	0.0153846		49424	0.254142	55467	0.0999519	269653	0.0151498
1	Col-0	3	E19	TAGCCATG	180866	0.00303039		1319	2494	1.9	1044	pass		0.04503	0.05421	0.16715	pass		pass	pass	pass	pass	VN2		0	1143	0.0152395	1002	0.014975	5299	0.0105445		65912	0.237001	73916	0.0949961	345432	0.0191978
1	Col-0	3	E2	ACAAGCTC	111435	0.00186708		550	977	1.8	387	pass		0.03288	0.04107	0.13707	pass		pass	pass	pass	pass	GN		0	1632	0.0094162	1431	0.0110876	7605	0.0110294		49887	0.24027	56580	0.0946648	270595	0.0141638
1	Col-0	3	E20	AGCCAACT	143269	0.00240045		1320	4165	3.2	664	pass		0.01488	0.01842	0.06351	pass		pass	pass	pass	pass	VN1		0	1063	0.00724055	910	0.012093	4900	0.0115897		22065	0.290552	25006	0.127262	123422	0.0205152
1	Col-0	3	E21	ACAGGCAT	73928	0.00123865		588	1523	2.6	170	pass		0.0015	0.00185	0.00645	fail		fail			fail	NA		NA	NA	NA	NA	NA	NA	NA		NA	NA	NA	NA	NA	NA
1	Col-0	3	E22	CCAGTTGA	204515	0.00342662		1436	6120	4.3	927	pass		0.02879	0.03621	0.11722	pass		pass	pass	pass	pass	VNandSN		0	1090	0.0101089	942	0.010929	4931	0.00960055		42914	0.241461	49393	0.101804	235284	0.0277654
1	Col-0	3	E23	AGGTGTTG	102728	0.00172119		675	999	1.5	382	pass		0.04931	0.06121	0.18374	pass		pass	pass	pass	pass	GN		0	0	NA	0	NA	0	NA		74351	0.228982	83390	0.0732697	362610	0.0135194
1	Col-0	3	E24	AAGTGCAG	130818	0.00219184		1377	3326	2.4	522	pass		0.02634	0.03278	0.10642	pass		pass	pass	pass	pass	VN1		0	1752	0.00642123	1571	0.00836431	8078	0.00820503		38766	0.207119	43884	0.0786368	201431	0.0181506
1	Col-0	3	E3	TCTTCGAC	86920	0.00145633		170	205	1.2	94	fail		0.00577	0.00719	0.02838	fail		fail			fail	NA		NA	NA	NA	NA	NA	NA	NA		NA	NA	NA	NA	NA	NA
1	Col-0	3	E4	GAACCTTC	158525	0.00265607		1487	3867	2.6	828	pass		0.04542	0.0555	0.17281	pass		pass	pass	pass	pass	MN		0	1822	0.0121359	1569	0.00914913	8309	0.0122243		66933	0.269362	75322	0.107983	357679	0.0150987
1	Col-0	3	E5	ATCGTGGT	109568	0.0018358		948	1393	1.5	731	pass		0.04347	0.05269	0.16285	pass		pass	pass	pass	pass	GN		0	1361	0.0127833	1177	0.0160858	5976	0.0102339		64443	0.188827	71588	0.0531179	327298	0.0135029
1	Col-0	3	E6	AGCGAGAT	204752	0.00343059		1374	2549	1.9	887	pass		0.10528	0.12695	0.34411	pass		pass	pass	pass	pass	SN		0	1666	0.0142518	1474	0.00889587	7704	0.00822001		149723	0.232572	168535	0.071321	783775	0.0110171
1	Col-0	3	E7	CGGTAATC	27585	0.000462183		35	44	1.3	16	fail		0.00242	0.00269	0.01145	fail		fail			fail	NA		NA	NA	NA	NA	NA	NA	NA		NA	NA	NA	NA	NA	NA
1	Col-0	3	E8	CCGTAACT	162087	0.00271575		854	2113	2.5	553	pass		0.02929	0.03583	0.1185	pass		pass	pass	pass	pass	VNandSN		0	1031	0.00989283	918	0.0110294	4869	0.010989		43445	0.189916	48889	0.068116	234652	0.0261152
1	Col-0	3	E9	AGTTGTGC	86229	0.00144476		738	1455	2	324	pass		0.0252	0.03116	0.10199	pass		pass	pass	pass	pass	VN2		0	627	0.023224	585	0.0208644	2971	0.0133018		38908	0.20488	43222	0.0713435	196527	0.014264
1	Col-0	3	F1	GTTGCTGT	144172	0.00241558		2305	3434	1.5	2148	pass		0.05712	0.0704	0.21161	pass		pass	pass	pass	pass	Soma		0	866	0.010101	747	0.00566251	3838	0.00938757		85246	0.217428	95643	0.0835767	439490	0.0214261
1	Col-0	3	F10	CACAGACT	187711	0.00314507		1080	2847	2.6	830	pass		0.04323	0.05354	0.16819	pass		pass	pass	pass	pass	VNandSN		0	1420	0.0130533	1221	0.015082	6670	0.0119541		64187	0.273077	72997	0.105058	350483	0.0142909
1	Col-0	3	F11	AGTGACCT	108090	0.00181103		865	2571	3	360	pass		0.01512	0.01861	0.06379	pass		pass	pass	pass	pass	VNandSN		0	412	0.0244444	328	0.00560224	1899	0.00925024		22853	0.196264	25953	0.0669592	120850	0.0264303
1	Col-0	3	F12	TCGAACCT	160843	0.0026949		1051	3248	3.1	595	pass		0.02238	0.02763	0.09598	pass		pass	pass	pass	pass	VN1to2		0	236	0.0155039	200	0.00480769	1031	0.00792254		34515	0.225749	38942	0.084076	192257	0.026085
1	Col-0	3	F13	CGAATTGC	119262	0.00199822		1799	3131	1.7	1582	pass		0.02447	0.03057	0.10536	pass		pass	pass	pass	pass	SN		0	727	0.0109223	647	0.00810811	3528	0.0118197		38397	0.247394	43349	0.0747253	208298	0.0129003
1	Col-0	3	F14	GCATAGTC	107616	0.00180309		812	1735	2.1	422	pass		0.02686	0.03253	0.10792	pass		pass	pass	pass	pass	VN1		0	340	0.0383562	275	0.0135135	1682	0.0191571		40257	0.23088	44857	0.0761572	213959	0.0151551
1	Col-0	3	F15	CAAGAAGC	124565	0.00208707		530	1828	3.4	282	pass		0.02012	0.02452	0.08008	pass		pass	pass	pass	pass	SN		0	758	0.0131108	687	0.00521512	3715	0.00985103		29894	0.270719	33140	0.0907434	156738	0.0162869
1	Col-0	3	F16	CTCCTGAA	354114	0.00593314		6850	11763	1.7	7662	pass		0.11985	0.14385	0.38574	pass		pass	pass	pass	pass	Soma		0	1156	0.0185048	1019	0.0243493	5171	0.0169907		170217	0.251774	192585	0.0884181	929750	0.0273042
1	Col-0	3	F17	CACCAGTT	126724	0.00212324		600	1353	2.3	271	pass		0.0146	0.01886	0.06672	pass		pass	pass	pass	pass	VN1to2		0	3	0.666667	7	0	18	0.166667		23608	0.224677	26943	0.0867797	131444	0.0216063
1	Col-0	3	F18	AACGCACA	161878	0.00271225		980	1715	1.8	712	pass		0.05832	0.07223	0.22164	pass		pass	pass	pass	pass	MN		0	779	0.0243094	690	0.0185874	3561	0.0241111		86132	0.264072	98081	0.113028	471352	0.0367517
1	Col-0	3	F19	GTATTCCG	200749	0.00336352		1502	3909	2.6	807	pass		0.04197	0.05143	0.1588	pass		pass	pass	pass	pass	MNtoVN		0	1177	0.0164051	990	0.00764656	5514	0.00800121		62257	0.257593	69992	0.102233	327563	0.0158955
1	Col-0	3	F2	CTAGGTTG	233717	0.0039159		2903	4264	1.5	3218	pass		0.10514	0.12775	0.33788	pass		pass	pass	pass	pass	Soma		0	1965	0.0185676	1678	0.0180856	8816	0.0138644		149499	0.213626	170060	0.0640076	774154	0.0174588
1	Col-0	3	F20	TAGTCTCG	268087	0.00449176		2244	3361	1.5	2091	pass		0.10891	0.13255	0.35191	pass		pass	pass	pass	pass	GN		0	26	0.0384615	19	0.0526316	101	0.0280374		156436	0.269355	176938	0.0986812	819799	0.0136776
1	Col-0	3	F21	TTCGAAGC	153618	0.00257385		1004	2016	2	519	pass		0.0412	0.05147	0.16534	pass		pass	pass	pass	pass	GN		0	403	0.00465116	352	0.0209424	1770	0.00840336		62287	0.238924	71095	0.107247	334185	0.018311
1	Col-0	3	F22	ACTCTGAG	159827	0.00267788		1000	3065	3.1	514	pass		0.01761	0.02224	0.07313	pass		pass	pass	pass	pass	VN3		0	554	0.0143312	507	0.0223368	2532	0.0142957		26443	0.226058	30303	0.0878438	141927	0.029984
1	Col-0	3	F23	AGACCTTG	125032	0.0020949		289	451	1.6	195	fail		0.01116	0.01313	0.04646	fail		fail			fail	NA		NA	NA	NA	NA	NA	NA	NA		NA	NA	NA	NA	NA	NA
1	Col-0	3	F24	GTTATGGC	50189	0.00084091		7	7	1	6	fail		1e-05	0	0.00112	fail		fail			fail	NA		NA	NA	NA	NA	NA	NA	NA		NA	NA	NA	NA	NA	NA
1	Col-0	3	F3	AGAACCAG	136864	0.00229314		829	2232	2.7	353	pass		0.01638	0.02051	0.06904	pass		pass	pass	pass	pass	VN2		0	281	0.00334448	261	0	1284	0.0092068		24902	0.2169	28525	0.0890953	134197	0.0262695
1	Col-0	3	F4	GTGTCCTT	248901	0.0041703		1537	2782	1.8	1176	pass		0.11763	0.14302	0.37532	pass		pass	pass	pass	pass	MN		0	3250	0.0104582	2804	0.00711538	15065	0.00894297		167932	0.21366	190412	0.0738482	874256	0.014129
1	Col-0	3	F5	GATGTCGA	33953	0.000568878		64	80	1.2	32	fail		0.00153	0.00168	0.00753	fail		fail			fail	NA		NA	NA	NA	NA	NA	NA	NA		NA	NA	NA	NA	NA	NA
1	Col-0	3	F6	TACCTGCA	206298	0.0034565		3291	6803	2.1	3081	pass		0.06916	0.08343	0.2348	pass		pass	pass	pass	pass	Soma		0	3201	0.0186472	2681	0.0138139	14715	0.012171		99072	0.238395	111680	0.0821842	541650	0.0184737
1	Col-0	3	F7	AGGAGGTT	205905	0.00344991		1716	4205	2.5	978	pass		0.07118	0.08815	0.24434	pass		pass	pass	pass	pass	MN		0	2619	0.0153883	2286	0.0142593	11998	0.0103751		103163	0.238609	116251	0.0825557	530600	0.0133043
1	Col-0	3	F8	CCTTAGGT	319873	0.00535943		3058	7475	2.4	2562	pass		0.06081	0.07505	0.21511	pass		pass	pass	pass	pass	Soma		0	1865	0.0156627	1586	0.0152636	8523	0.0122124		87973	0.230675	99918	0.07538	463761	0.0208204
1	Col-0	3	F9	AATCGCTG	162648	0.00272515		1190	4898	4.1	608	pass		0.02299	0.0286	0.09494	pass		pass	pass	pass	pass	VN5		0	396	0.0230415	372	0.00729927	2075	0.0146536		35772	0.206376	39864	0.0726351	187213	0.0242684
1	Col-0	3	G1	CAGTCACA	20433	0.000342352		26	34	1.3	18	fail		0.00038	0.00047	0.00226	fail		fail			fail	NA		NA	NA	NA	NA	NA	NA	NA		NA	NA	NA	NA	NA	NA
1	Col-0	3	G10	AACACCAC	198956	0.00333348		2214	6685	3	1207	pass		0.07841	0.09664	0.27584	pass		pass	pass	pass	pass	SN		0	1535	0.00829876	1308	0.013269	6945	0.00977686		113094	0.254949	128676	0.0955192	619013	0.0168075
1	Col-0	3	G11	AACAACCG	119056	0.00199477		1075	3089	2.9	609	pass		0.02121	0.02623	0.08549	pass		pass	pass	pass	pass	MNtoVN		0	1726	0.0202066	1478	0.0186239	7987	0.0121172		31087	0.267097	35135	0.115644	169401	0.0177486
1	Col-0	3	G12	GTAAGCAC	191176	0.00320313		1810	6104	3.4	1129	pass		0.06711	0.08324	0.24461	pass		pass	pass	pass	pass	VN4		0	526	0.0167224	433	0.0303644	2358	0.0139728		99057	0.195532	112558	0.0633435	531227	0.0172797
1	Col-0	3	G13	ACCTCAGT	161371	0.00270375		2038	3058	1.5	1877	pass		0.08572	0.10515	0.29415	pass		pass	pass	pass	pass	Soma		0	914	0.0123574	787	0.0227027	4239	0.0123883		123878	0.224298	140515	0.0682499	660156	0.019074
1	Col-0	3	G14	GTCCTTGA	152761	0.00255949		774	1635	2.1	404	pass		0.03814	0.04648	0.15307	pass		pass	pass	pass	pass	VNandSN		0	2572	0.00948475	2234	0.00900901	12019	0.0085289		56762	0.242967	63943	0.075064	303954	0.014111
1	Col-0	3	G15	CGTCTTCA	176489	0.00295705		1112	1700	1.5	728	pass		0.09143	0.11012	0.31111	pass		pass	pass	pass	pass	MN		0	1683	0.0133517	1441	0.0117962	7707	0.00930703		132237	0.242551	148325	0.0856118	689126	0.0128955
1	Col-0	3	G16	CAGGTTCA	163631	0.00274162		592	955	1.6	415	pass		0.0395	0.04828	0.15578	pass		pass	pass	pass	pass	GN		0	2	0	4	0	9	0		60247	0.271072	67692	0.105073	323053	0.0134861
1	Col-0	3	G17	TGCGTAAC	95106	0.00159349		552	921	1.7	313	pass		0.03368	0.04148	0.13202	pass		pass	pass	pass	pass	VNandSN		0	2739	0.0128854	2377	0.0119898	12641	0.0101136		50051	0.236947	56541	0.0777007	264323	0.0142061
1	Col-0	3	G18	CCAACACT	209572	0.00351135		3531	8777	2.5	2969	pass		0.08129	0.09964	0.28832	pass		pass	pass	pass	pass	VNandSN		0	3949	0.0153613	3372	0.0174099	18540	0.0128948		117956	0.243619	134083	0.0859265	650471	0.0218096
1	Col-0	3	G19	AACACGCT	206412	0.00345841		1235	3889	3.1	603	pass		0.01811	0.0225	0.07423	pass		pass	pass	pass	pass	VN1to2		0	135	0.00719424	128	0.0151515	670	0.00983146		27896	0.223699	31270	0.0786253	146905	0.0232343
1	Col-0	3	G2	AACCGTGT	94250	0.00157915		256	320	1.2	210	fail		0.02037	0.02493	0.08805	pass		fail			fail	NA		NA	NA	NA	NA	NA	NA	NA		NA	NA	NA	NA	NA	NA
1	Col-0	3	G20	GAGAGTAC	143762	0.00240871		708	1626	2.3	421	pass		0.02434	0.03027	0.09621	pass		pass	pass	pass	pass	GN		0	409	0.00683371	360	0.0102302	1866	0.0093412		36547	0.254994	40923	0.0991131	190760	0.0156497
1	Col-0	3	G21	ACTCGATC	165483	0.00277265		1050	2789	2.7	423	pass		0.01819	0.02269	0.07475	pass		pass	pass	pass	pass	VN1		0	1	0	1	0	12	0		28019	0.225703	31566	0.0821315	148257	0.015545
1	Col-0	3	G22	AGATACGG	209001	0.00350179		840	1877	2.2	371	pass		0.01786	0.02249	0.0752	pass		pass	pass	pass	pass	VN1		0	35	0	34	0	166	0.0112994		27928	0.260228	31502	0.10058	146728	0.0171118
1	Col-0	3	G23	TGAGCTGT	102279	0.00171367		803	1141	1.4	515	pass		0.0435	0.05364	0.15871	pass		pass	pass	pass	pass	VNandSN		0	524	0.00856164	474	0.00182482	2437	0.00755124		64568	0.220394	72288	0.075325	322358	0.0141568
1	Col-0	3	G24	GTTCTTCG	290032	0.00485945		2660	5612	2.1	2079	pass		0.15159	0.18322	0.45229	pass		pass	fail		fail	NA		NA	NA	NA	NA	NA	NA	NA		NA	NA	NA	NA	NA	NA
1	Col-0	3	G3	TCGATGAC	141686	0.00237393		1114	2599	2.3	676	pass		0.04592	0.05626	0.17775	pass		pass	pass	pass	pass	VN3		0	16	0	20	0	125	0.015873		69726	0.197782	78680	0.0673382	364099	0.0230237
1	Col-0	3	G4	CGCGTATT	280510	0.00469991		2767	6717	2.4	1633	pass		0.12376	0.15057	0.39211	pass		pass	pass	pass	pass	VN1		0	1070	0.015873	917	0.0109091	4940	0.011399		176859	0.226887	199641	0.0886607	929652	0.0137084
1	Col-0	3	G5	GAAGTGCT	140365	0.0023518		1240	2051	1.7	646	pass		0.08714	0.10648	0.29649	pass		pass	pass	pass	pass	SN		0	578	0.0125	437	0.0175439	2472	0.0105708		126555	0.216569	143589	0.0664307	643369	0.012099
1	Col-0	3	G6	AGTTCGCA	128655	0.0021556		789	1627	2.1	383	pass		0.03121	0.04015	0.13404	pass		pass	pass	pass	pass	VN2		0	3	0	3	0	18	0		49496	0.191786	56298	0.0709449	264140	0.0216173
1	Col-0	3	G7	CTTCCTTC	148069	0.00248088		1069	1803	1.7	615	pass		0.03725	0.04553	0.14577	pass		pass	pass	pass	pass	MN		0	229	0.0254237	193	0.0146341	968	0.0135266		56525	0.245898	62679	0.0940225	295685	0.0152499
1	Col-0	3	G8	TAGTCAGC	2345824	0.039304		723	1126	1.6	561	pass		0.04886	0.05936	0.18783	pass		pass	pass	pass	pass	VNandSN		0	196	0.0194175	167	0.0111111	874	0.0130152		73017	0.249609	82192	0.0823156	384746	0.0148003
1	Col-0	3	G9	CGAACAAC	173918	0.00291397		2693	4708	1.7	2469	pass		0.077	0.09434	0.2743	pass		pass	pass	pass	pass	Soma		0	1515	0.0122929	1265	0.0102171	6671	0.00878565		112645	0.254884	127155	0.0850017	610357	0.0174315
1	Col-0	3	H1	CCAAGGTT	230690	0.00386518		859	1574	1.8	699	pass		0.05038	0.06155	0.19455	pass		pass	pass	pass	pass	SN		0	1444	0.0132377	1303	0.00977995	6472	0.00929483		74706	0.257624	84609	0.089914	402505	0.0149682
1	Col-0	3	H10	CGCAACTA	165275	0.00276916		979	1902	1.9	759	pass		0.03993	0.05017	0.16482	pass		pass	pass	pass	pass	VNandSN		0	125	0.0075188	104	0.00892857	611	0.00757576		61922	0.215046	69563	0.0741572	336398	0.0216712
1	Col-0	3	H11	AGCGTGTA	117743	0.00197277		710	1606	2.3	296	pass		0.01781	0.02208	0.07688	pass		pass	pass	pass	pass	VNandSN		0	872	0.0139027	769	0.0102389	4052	0.00785563		27855	0.189165	31004	0.0698737	145356	0.0232715
1	Col-0	3	H12	TCCGATCA	135502	0.00227032		664	960	1.4	655	pass		0.03937	0.0481	0.15538	pass		pass	pass	pass	pass	GN		0	291	0.0463576	259	0.0225564	1432	0.0174146		59405	0.245768	66372	0.0992936	315000	0.0147026
1	Col-0	3	H13	TCTACGCA	122225	0.00204786		831	3118	3.8	415	pass		0.01886	0.02355	0.07891	pass		pass	pass	pass	pass	SN		0	2147	0.00907563	1900	0.011215	10038	0.0112795		27760	0.263945	31208	0.0838425	153295	0.0150987
1	Col-0	3	H14	CAACTTGG	160303	0.00268586		36	44	1.2	45	fail		3e-05	1e-05	0.00198	fail		fail			fail	NA		NA	NA	NA	NA	NA	NA	NA		NA	NA	NA	NA	NA	NA
1	Col-0	3	H15	TGGCTCTT	172917	0.0028972		1134	3452	3	668	pass		0.04095	0.05122	0.15449	pass		pass	pass	pass	pass	SN		0	2132	0.0101695	1818	0.00636436	9698	0.00843657		59927	0.244078	68422	0.0840961	318402	0.0121602
1	Col-0	3	H16	TCAGTAGG	216927	0.00363458		2279	5292	2.3	1359	pass		0.09818	0.11925	0.31245	pass		pass	pass	pass	pass	MNtoVN		0	3894	0.0131607	3349	0.014861	18048	0.011136		139359	0.199829	157236	0.0741106	710827	0.0131528
1	Col-0	3	H17	CCTTCCAT	131094	0.00219646		1444	4529	3.1	686	pass		0.02668	0.03277	0.11087	pass		pass	pass	pass	pass	VN1to2		0	452	0.0145833	416	0.0131868	1990	0.0099197		40583	0.216964	45736	0.0849175	221818	0.0218782
1	Col-0	3	H18	ACAGCAAG	100731	0.00168774		608	1219	2	314	pass		0.02555	0.03251	0.10988	pass		pass	pass	pass	pass	VN2		0	1602	0.00887574	1383	0.0108016	7577	0.0107504		38928	0.217116	44952	0.0775362	210575	0.0222778
1	Col-0	3	H19	ATACTGGC	201788	0.00338093		85	209	2.5	85	fail		0.00013	0.00018	0.00276	fail		fail			fail	NA		NA	NA	NA	NA	NA	NA	NA		NA	NA	NA	NA	NA	NA
1	Col-0	3	H2	CTCGGTAA	127209	0.00213137		782	1471	1.9	543	pass		0.03162	0.0385	0.13061	pass		pass	pass	pass	pass	GN		0	949	0.0155109	854	0.00889328	4426	0.00805987		48454	0.25965	54531	0.0974908	262813	0.0135537
1	Col-0	3	H20	GAATGGCA	111502	0.0018682		403	697	1.7	203	pass		0.00241	0.00322	0.01177	fail		fail			fail	NA		NA	NA	NA	NA	NA	NA	NA		NA	NA	NA	NA	NA	NA
1	Col-0	3	H21	AACCTACG	174297	0.00292032		1093	2893	2.6	683	pass		0.03513	0.04461	0.15025	pass		pass	pass	pass	pass	VN2		0	748	0.0199063	658	0.023407	3588	0.0139262		54630	0.229249	61971	0.0923096	298412	0.0212455
1	Col-0	3	H22	CGGATCAA	142991	0.0023958		515	1078	2.1	331	pass		0.02138	0.02691	0.08969	pass		pass	pass	pass	pass	VN2		0	58	0	51	0	273	0.0141343		33095	0.214323	37714	0.0797889	180977	0.0238164
1	Col-0	3	H23	CATACTCG	160483	0.00268887		1715	7762	4.5	1121	pass		0.03478	0.04365	0.14491	pass		pass	pass	pass	pass	VN4		0	83	0	53	0.0175439	290	0.00955414		54333	0.198621	61627	0.0672758	292860	0.0243622
1	Col-0	3	H24	ACTGCACT	166397	0.00278796		685	1512	2.2	539	pass		0.03741	0.0458	0.15086	pass		pass	pass	pass	pass	SN		0	598	0.00296296	521	0.00165563	2691	0.0125082		56790	0.243845	63019	0.0804073	302081	0.0151694
1	Col-0	3	H3	ACGTATGG	248085	0.00415663		1346	4178	3.1	802	pass		0.03897	0.04874	0.15911	pass		pass	pass	pass	pass	VN2		0	1	1	0	NA	3	0		60906	0.206031	68693	0.0723713	317053	0.021391
1	Col-0	3	H4	TACAGAGC	128024	0.00214503		467	686	1.5	345	pass		0.04203	0.0518	0.15934	pass		pass	pass	pass	pass	GN		0	53	0	51	0	250	0.004		62925	0.245168	70963	0.0752291	328147	0.00978812
1	Col-0	3	H5	AAGGACCA	140853	0.00235997		680	1330	2	464	pass		0.03563	0.04209	0.13573	pass		pass	pass	pass	pass	GN		0	881	0.0159204	769	0.0147225	4055	0.00929839		52071	0.270164	58008	0.0949705	277924	0.0128082
1	Col-0	3	H6	GCATAACG	138772	0.00232511		701	1354	1.9	531	pass		0.03913	0.04745	0.15112	pass		pass	pass	pass	pass	GN		0	1738	0.0166817	1495	0.0123711	7841	0.0105431		58171	0.239627	65672	0.0667416	310145	0.0136765
1	Col-0	3	H7	TATGCGGT	221050	0.00370366		1370	4091	3	816	pass		0.04024	0.04948	0.15762	pass		pass	pass	pass	pass	VN3		0	969	0.0148472	869	0.0126091	4536	0.00911289		60468	0.197889	68609	0.0679032	318979	0.0233731
1	Col-0	3	H8	GATCAGAC	204713	0.00342994		1479	5392	3.6	710	pass		0.01714	0.02173	0.07144	pass		pass	pass	pass	pass	VN1to2		0	1218	0.018544	1081	0.0144928	5879	0.0122951		25612	0.250371	29332	0.11762	141266	0.0254594
1	Col-0	3	H9	AAGGAAGG	90346	0.00151374		344	557	1.6	195	pass		0.01877	0.02319	0.07506	pass		pass	pass	pass	pass	GN		0	138	0.0205479	140	0.0204082	630	0.0105422		28318	0.234201	31693	0.0946019	143358	0.0172418
1	Col-0	3	I1	TACTGCTC	87177	0.00146064		1062	1625	1.5	862	pass		0.02588	0.0317	0.10205	pass		pass	pass	pass	pass	GN		0	778	0.0123043	651	0.0163265	3716	0.0122382		38263	0.235666	43031	0.0760146	204234	0.0203781
1	Col-0	3	I10	ATGCGTCA	124785	0.00209076		1131	1975	1.7	570	pass		0.05342	0.0652	0.2038	pass		pass	pass	pass	pass	VN1		0	899	0.0175781	759	0.0113895	4061	0.010956		80220	0.200175	90555	0.0681222	414243	0.0163116
1	Col-0	3	I11	GTCAACAG	158098	0.00264891		1028	1847	1.8	769	pass		0.0666	0.0819	0.23569	pass		pass	pass	pass	pass	SN		0	283	0.00660066	226	0.00806452	1327	0.0084686		97619	0.209389	110870	0.0619983	514821	0.0127037
1	Col-0	3	I12	TACATCGG	63573	0.00106516		37	76	2.1	14	fail		0.00027	0.0003	0.00134	fail		fail			fail	NA		NA	NA	NA	NA	NA	NA	NA		NA	NA	NA	NA	NA	NA
1	Col-0	3	I13	GTGGTATG	99488	0.00166691		865	1684	1.9	552	pass		0.04258	0.05361	0.16417	pass		pass	pass	pass	pass	SN		0	740	0.00841346	660	0.00943396	3316	0.0114911		63663	0.235527	72590	0.0840308	327074	0.0130018
1	Col-0	3	I14	ACTGCGAA	370014	0.00619954		999	2280	2.3	560	pass		0.03411	0.04353	0.14518	pass		pass	pass	pass	pass	MNtoVN		0	918	0.0133588	824	0.0114703	4339	0.010338		52998	0.246915	60530	0.101058	291429	0.0147542
1	Col-0	3	I15	CCAACTTC	114619	0.00192043		1223	3078	2.5	623	pass		0.0383	0.04813	0.15076	pass		pass	pass	pass	pass	VN3		0	751	0.0284091	677	0.020202	3567	0.0136696		58158	0.196356	65662	0.0722862	307402	0.0215557
1	Col-0	3	I16	TCTGTCGT	89772	0.00150412		1001	2143	2.1	376	pass		0.02338	0.02881	0.09462	pass		pass	pass	pass	pass	MNtoVN		0	1263	0.0119798	1114	0.0118056	5479	0.011056		35193	0.205209	39233	0.082174	179114	0.0147169
1	Col-0	3	I17	GACGTCAT	145112	0.00243133		753	1048	1.4	482	pass		0.0616	0.07577	0.22283	pass		pass	pass	pass	pass	MN		0	779	0.0172973	691	0.00849515	3645	0.0081056		90821	0.212176	102698	0.0749841	470491	0.0117971
1	Col-0	3	I18	CTCAAGCT	232630	0.00389769		2252	5514	2.4	1304	pass		0.09913	0.1225	0.33758	pass		pass	pass	pass	pass	VN1		0	2779	0.014245	2425	0.0148112	12823	0.0124923		143401	0.243707	163414	0.0865604	769365	0.0143642
1	Col-0	3	I19	ACGTCCAA	199963	0.00335035		1464	5330	3.6	763	pass		0.05472	0.06696	0.20574	pass		pass	pass	pass	pass	VNandSN		0	2350	0.00882872	2067	0.010361	10962	0.0096535		80942	0.240616	90833	0.081923	437802	0.0168725
1	Col-0	3	I2	ATTCCGCT	144967	0.0024289		1529	3500	2.3	850	pass		0.06014	0.07531	0.22957	pass		pass	pass	pass	pass	MNtoVN		0	5	0	4	0	17	0.0588235		90988	0.242669	103185	0.0941426	491179	0.0148066
1	Col-0	3	I20	AACCACTC	280040	0.00469203		1777	3744	2.1	1315	pass		0.11668	0.14236	0.36877	pass		pass	pass	pass	pass	VN3		0	1090	0.00864101	954	0.0211082	5146	0.010134		165833	0.247573	188388	0.0826102	885342	0.0137773
1	Col-0	3	I21	GATCCACT	97527	0.00163405		14	19	1.4	28	fail		0	2e-05	0.00083	fail		fail			fail	NA		NA	NA	NA	NA	NA	NA	NA		NA	NA	NA	NA	NA	NA
1	Col-0	3	I22	CTTACAGC	97170	0.00162807		20	28	1.4	19	fail		0	2e-05	0.0013	fail		fail			fail	NA		NA	NA	NA	NA	NA	NA	NA		NA	NA	NA	NA	NA	NA
1	Col-0	3	I23	AGCCTATC	62353	0.00104472		11	14	1.3	18	fail		2e-05	2e-05	0.00078	fail		fail			fail	NA		NA	NA	NA	NA	NA	NA	NA		NA	NA	NA	NA	NA	NA
1	Col-0	3	I24	AGTCTTGG	126517	0.00211978		20	25	1.2	19	fail		4e-05	4e-05	0.0018	fail		fail			fail	NA		NA	NA	NA	NA	NA	NA	NA		NA	NA	NA	NA	NA	NA
1	Col-0	3	I3	GACGAACT	76254	0.00127763		41	47	1.1	25	fail		0.00073	0.00085	0.00549	fail		fail			fail	NA		NA	NA	NA	NA	NA	NA	NA		NA	NA	NA	NA	NA	NA
1	Col-0	3	I4	AAGCTCAC	168293	0.00281973		1087	1993	1.8	815	pass		0.04813	0.05859	0.17127	pass		pass	pass	pass	pass	GN		0	2407	0.0135098	2095	0.0133582	11494	0.0108507		69653	0.276793	78270	0.122278	374348	0.0182542
1	Col-0	3	I5	CTTCGCAA	16336	0.000273708		19	24	1.3	9	fail		0.00039	0.0007	0.00376	fail		fail			fail	NA		NA	NA	NA	NA	NA	NA	NA		NA	NA	NA	NA	NA	NA
1	Col-0	3	I6	TGATCACG	152438	0.00255408		564	923	1.6	452	pass		0.03794	0.0473	0.15339	pass		pass	pass	pass	pass	GN		0	0	NA	0	NA	0	NA		58476	0.264962	66183	0.0928237	313616	0.0138923
1	Col-0	3	I7	ATGGCGAT	158050	0.00264811		686	1154	1.7	450	pass		0.04492	0.0545	0.16609	pass		pass	pass	pass	pass	GN		0	931	0.0139018	789	0.0177384	4287	0.00879648		66532	0.252168	74207	0.0781787	344011	0.0128314
1	Col-0	3	I8	CAATGCGA	178627	0.00299287		1302	3641	2.8	671	pass		0.03017	0.03733	0.1254	pass		pass	pass	pass	pass	VN1to2		0	0	NA	0	NA	7	0.285714		47245	0.229178	52798	0.0894889	248588	0.0264477
1	Col-0	3	I9	ACATGCCA	119818	0.00200754		288	329	1.1	247	fail		0.02337	0.02894	0.10015	pass		fail			fail	NA		NA	NA	NA	NA	NA	NA	NA		NA	NA	NA	NA	NA	NA
1	Col-0	3	J1	TGCACTTG	148708	0.00249158		581	730	1.3	496	pass		0.03492	0.0434	0.1409	pass		pass	pass	pass	pass	GN		0	18	0	17	0	76	0.0131579		52936	0.262835	60458	0.102249	286512	0.0156741
1	Col-0	3	J10	ACCTCTTC	148084	0.00248113		764	1021	1.3	753	pass		0.03719	0.04577	0.15171	pass		pass	pass	pass	pass	GN		0	4	0	6	0	13	0		57201	0.217022	63940	0.0877658	310760	0.0179646
1	Col-0	3	J11	TAGCTGAG	141124	0.00236451		32	38	1.2	57	fail		3e-05	7e-05	0.0014	fail		fail			fail	NA		NA	NA	NA	NA	NA	NA	NA		NA	NA	NA	NA	NA	NA
1	Col-0	3	J12	CATTCGTC	195721	0.00327928		1573	3470	2.2	939	pass		0.08069	0.09981	0.28382	pass		pass	pass	pass	pass	MN		0	2685	0.0136386	2295	0.0149254	12226	0.0104045		116894	0.240493	132625	0.0972955	623043	0.013732
1	Col-0	3	J13	AGAGCAGA	64864	0.00108679		14	16	1.1	14	fail		1e-05	0	0.00068	fail		fail			fail	NA		NA	NA	NA	NA	NA	NA	NA		NA	NA	NA	NA	NA	NA
1	Col-0	3	J14	TTCCTCCT	100081	0.00167684		962	2960	3.1	335	pass		0.01312	0.01651	0.05956	pass		pass	pass	pass	pass	VN2		0	66	0	59	0.0322581	372	0.00771208		20845	0.222503	23870	0.0787462	116878	0.0244708
1	Col-0	3	J15	CTTCGGTT	218412	0.00365947		2253	6858	3	1565	pass		0.08767	0.10764	0.29243	pass		pass	pass	pass	pass	SN		0	2653	0.012768	2367	0.0148088	12424	0.0112059		126961	0.213769	144050	0.0767475	668950	0.0127567
1	Col-0	3	J16	GCTGTAAG	106383	0.00178243		195	432	2.2	84	fail		0.00211	0.00224	0.00616	fail		fail			fail	NA		NA	NA	NA	NA	NA	NA	NA		NA	NA	NA	NA	NA	NA
1	Col-0	3	J17	ACAACAGC	143389	0.00240246		595	1324	2.2	527	pass		0.03113	0.03782	0.1249	pass		pass	pass	fail	fail	NA		NA	NA	NA	NA	NA	NA	NA		NA	NA	NA	NA	NA	NA
1	Col-0	3	J18	GACATCTC	277031	0.00464162		1744	2642	1.5	1355	pass		0.16099	0.19202	0.47014	pass		pass	fail		fail	NA		NA	NA	NA	NA	NA	NA	NA		NA	NA	NA	NA	NA	NA
1	Col-0	3	J19	AGCCGTAA	253197	0.00424228		661	758	1.1	535	pass		0.06453	0.07703	0.24099	pass		pass	pass	pass	pass	GN		0	182	0	144	0.00645161	978	0.002849		95186	0.252728	105953	0.104434	516250	0.014962
1	Col-0	3	J2	CCTAAGTC	25971	0.000435141		4	5	1.2	3	fail		9e-05	0.0001	0.00082	fail		fail			fail	NA		NA	NA	NA	NA	NA	NA	NA		NA	NA	NA	NA	NA	NA
1	Col-0	3	J20	CAACCGTA	233191	0.00390709		909	1438	1.6	754	pass		0.03751	0.04702	0.15284	pass		pass	pass	pass	pass	GN		0	86	0	51	0	335	0.0112994		57531	0.255528	65548	0.0934997	313412	0.0169499
1	Col-0	3	J21	CTCTTGTC	103771	0.00173867		26	32	1.2	33	fail		2e-05	0	0.00134	fail		fail			fail	NA		NA	NA	NA	NA	NA	NA	NA		NA	NA	NA	NA	NA	NA
1	Col-0	3	J22	TGCGATAG	227017	0.00380364		1095	1443	1.3	1104	pass		0.10041	0.12207	0.3289	pass		pass	pass	pass	pass	GN		0	2859	0.0128684	2441	0.011018	13135	0.0107122		143888	0.241422	162352	0.0905703	742386	0.0129064
1	Col-0	3	J23	CAGATCCT	162370	0.00272049		1328	3748	2.8	621	pass		0.03629	0.04521	0.14827	pass		pass	pass	pass	pass	VN2		0	0	NA	0	NA	0	NA		55605	0.207995	62988	0.0799269	297276	0.0226568
1	Col-0	3	J24	TGGTTCGA	144499	0.00242106		19	23	1.2	14	fail		5e-05	6e-05	0.00161	fail		fail			fail	NA		NA	NA	NA	NA	NA	NA	NA		NA	NA	NA	NA	NA	NA
1	Col-0	3	J3	TCACTCGA	123850	0.00207509		22	34	1.5	36	fail		6e-05	5e-05	0.0016	fail		fail			fail	NA		NA	NA	NA	NA	NA	NA	NA		NA	NA	NA	NA	NA	NA
1	Col-0	3	J4	TTCGTACG	245103	0.00410667		1512	2297	1.5	1268	pass		0.1055	0.12859	0.35385	pass		pass	pass	pass	pass	GN		0	0	NA	0	NA	0	NA		153330	0.247227	174319	0.0800428	813702	0.0136271
1	Col-0	3	J5	CACTGTAG	118420	0.00198411		26	37	1.4	31	fail		1e-05	4e-05	0.00156	fail		fail			fail	NA		NA	NA	NA	NA	NA	NA	NA		NA	NA	NA	NA	NA	NA
1	Col-0	3	J6	TCCTGGTA	281462	0.00471586		1890	4387	2.3	1190	pass		0.08543	0.10394	0.30141	pass		pass	pass	pass	pass	MNtoVN		0	859	0.010101	746	0.0193004	3998	0.0141062		124660	0.240227	140161	0.0925233	662714	0.0152849
1	Col-0	3	J7	GTACGATC	125264	0.00209878		31	49	1.6	64	fail		0.0003	0.00043	0.0026	fail		fail			fail	NA		NA	NA	NA	NA	NA	NA	NA		NA	NA	NA	NA	NA	NA
1	Col-0	3	J8	CATTGACG	126220	0.0021148		18	27	1.5	38	fail		9e-05	7e-05	0.00185	fail		fail			fail	NA		NA	NA	NA	NA	NA	NA	NA		NA	NA	NA	NA	NA	NA
1	Col-0	3	J9	TGGTGAAG	87126	0.00145979		14	17	1.2	25	fail		2e-05	1e-05	0.00127	fail		fail			fail	NA		NA	NA	NA	NA	NA	NA	NA		NA	NA	NA	NA	NA	NA
1	Col-0	3	K1	AGCTACCA	77090	0.00129163		24	32	1.3	29	fail		3e-05	2e-05	0.00104	fail		fail			fail	NA		NA	NA	NA	NA	NA	NA	NA		NA	NA	NA	NA	NA	NA
1	Col-0	3	K10	CACAGGAA	114323	0.00191547		42	53	1.3	41	fail		2e-05	2e-05	0.00149	fail		fail			fail	NA		NA	NA	NA	NA	NA	NA	NA		NA	NA	NA	NA	NA	NA
1	Col-0	3	K11	GACCGATA	175372	0.00293834		394	729	1.9	261	pass		0.01588	0.02022	0.06947	pass		pass	pass	pass	pass	GN		0	0	NA	0	NA	0	NA		25146	0.241575	28699	0.0962746	139034	0.0283983
1	Col-0	3	K12	ACTCAACG	104041	0.00174319		36	51	1.4	35	fail		1e-05	2e-05	0.00099	fail		fail			fail	NA		NA	NA	NA	NA	NA	NA	NA		NA	NA	NA	NA	NA	NA
1	Col-0	3	K13	CAGACGTT	91923	0.00154016		20	25	1.2	23	fail		5e-05	2e-05	0.00113	fail		fail			fail	NA		NA	NA	NA	NA	NA	NA	NA		NA	NA	NA	NA	NA	NA
1	Col-0	3	K14	AAGCGACT	28043	0.000469857		9	16	1.8	18	fail		1e-05	1e-05	0.00081	fail		fail			fail	NA		NA	NA	NA	NA	NA	NA	NA		NA	NA	NA	NA	NA	NA
1	Col-0	3	K15	CTGAACGT	110631	0.00185361		11	23	2.1	33	fail		2e-05	2e-05	0.00119	fail		fail			fail	NA		NA	NA	NA	NA	NA	NA	NA		NA	NA	NA	NA	NA	NA
1	Col-0	3	K16	CCTACCTA	163801	0.00274447		13	18	1.4	37	fail		7e-05	6e-05	0.00185	fail		fail			fail	NA		NA	NA	NA	NA	NA	NA	NA		NA	NA	NA	NA	NA	NA
1	Col-0	3	K17	TTGGACTG	82512	0.00138248		15	22	1.5	32	fail		5e-05	1e-05	0.00104	fail		fail			fail	NA		NA	NA	NA	NA	NA	NA	NA		NA	NA	NA	NA	NA	NA
1	Col-0	3	K18	ATCTCCTG	112646	0.00188737		15	23	1.5	35	fail		2e-05	2e-05	0.00144	fail		fail			fail	NA		NA	NA	NA	NA	NA	NA	NA		NA	NA	NA	NA	NA	NA
1	Col-0	3	K19	GTCTGCAA	326869	0.00547665		1824	2596	1.4	1668	pass		0.1254	0.15116	0.39695	pass		pass	pass	pass	pass	GN		0	1635	0.0105364	1389	0.0073157	7307	0.0087989		177897	0.22711	199585	0.0771077	956860	0.0141117
1	Col-0	3	K2	CACGCAAT	194519	0.00325914		2309	6090	2.6	1263	pass		0.07161	0.08866	0.26104	pass		pass	pass	pass	pass	MNtoVN		0	1786	0.00593472	1555	0.008867	8544	0.00818806		104658	0.25427	118456	0.104273	576806	0.0130389
1	Col-0	3	K20	TCACGATG	171912	0.00288036		45	64	1.4	77	fail		6e-05	4e-05	0.00166	fail		fail			fail	NA		NA	NA	NA	NA	NA	NA	NA		NA	NA	NA	NA	NA	NA
1	Col-0	3	K21	CCACATTG	157069	0.00263167		23	29	1.3	43	fail		1e-05	2e-05	0.00177	fail		fail			fail	NA		NA	NA	NA	NA	NA	NA	NA		NA	NA	NA	NA	NA	NA
1	Col-0	3	K22	CCACAACA	155116	0.00259895		564	1256	2.2	410	pass		0.02814	0.03424	0.11482	pass		pass	pass	pass	pass	SN		0	320	0.00584795	270	0.020979	1574	0.00654372		42518	0.272553	47721	0.0922251	232153	0.0128231
1	Col-0	3	K23	GATGGAGT	228298	0.0038251		1433	3493	2.4	959	pass		0.04323	0.05414	0.16693	pass		pass	pass	pass	pass	VNandSN		0	36	0	20	0	168	0.00591716		64742	0.196975	74282	0.0684482	339906	0.0193117
1	Col-0	3	K24	AGGTCTGT	110097	0.00184466		28	35	1.2	31	fail		2e-05	3e-05	0.00137	fail		fail			fail	NA		NA	NA	NA	NA	NA	NA	NA		NA	NA	NA	NA	NA	NA
1	Col-0	3	K3	AGATTGCG	100905	0.00169065		13	16	1.2	13	fail		2e-05	1e-05	0.00089	fail		fail			fail	NA		NA	NA	NA	NA	NA	NA	NA		NA	NA	NA	NA	NA	NA
1	Col-0	3	K4	AGCTTCAG	214531	0.00359444		2293	3387	1.5	2306	pass		0.07318	0.08714	0.22972	pass		pass	pass	pass	pass	Soma		0	914	0.00666667	795	0.00543478	4290	0.00873451		103721	0.246866	114908	0.102036	540094	0.019586
1	Col-0	3	K5	CACACATC	66734	0.00111812		15	24	1.6	27	fail		1e-05	2e-05	0.00069	fail		fail			fail	NA		NA	NA	NA	NA	NA	NA	NA		NA	NA	NA	NA	NA	NA
1	Col-0	3	K6	CCTCGTTA	119089	0.00199532		93	115	1.2	69	fail		0.0047	0.00629	0.02483	fail		fail			fail	NA		NA	NA	NA	NA	NA	NA	NA		NA	NA	NA	NA	NA	NA
1	Col-0	3	K7	GAGCAATC	77022	0.00129049		8	13	1.6	17	fail		0	2e-05	0.00082	fail		fail			fail	NA		NA	NA	NA	NA	NA	NA	NA		NA	NA	NA	NA	NA	NA
1	Col-0	3	K8	TGAGACGA	54466	0.000912571		10	12	1.2	6	fail		7e-05	2e-05	0.00079	fail		fail			fail	NA		NA	NA	NA	NA	NA	NA	NA		NA	NA	NA	NA	NA	NA
1	Col-0	3	K9	ATAGAGCG	39934	0.000669089		4	4	1	8	fail		0	0	0.00023	fail		fail			fail	NA		NA	NA	NA	NA	NA	NA	NA		NA	NA	NA	NA	NA	NA
1	Col-0	3	L1	GATGCTAC	83081	0.00139201		16	27	1.7	34	fail		3e-05	1e-05	0.00149	fail		fail			fail	NA		NA	NA	NA	NA	NA	NA	NA		NA	NA	NA	NA	NA	NA
1	Col-0	3	L10	AGTGCATC	72801	0.00121977		24	30	1.2	21	fail		2e-05	2e-05	0.00107	fail		fail			fail	NA		NA	NA	NA	NA	NA	NA	NA		NA	NA	NA	NA	NA	NA
1	Col-0	3	L11	AACCAGAG	129319	0.00216672		32	40	1.2	60	fail		2e-05	3e-05	0.00118	fail		fail			fail	NA		NA	NA	NA	NA	NA	NA	NA		NA	NA	NA	NA	NA	NA
1	Col-0	3	L12	GCATTGGT	137881	0.00231018		60	91	1.5	57	fail		8e-05	0.0001	0.00205	fail		fail			fail	NA		NA	NA	NA	NA	NA	NA	NA		NA	NA	NA	NA	NA	NA
1	Col-0	3	L13	CGACCTAA	113750	0.00190587		23	34	1.5	45	fail		3e-05	2e-05	0.00189	fail		fail			fail	NA		NA	NA	NA	NA	NA	NA	NA		NA	NA	NA	NA	NA	NA
1	Col-0	3	L14	CTTAGGAC	101538	0.00170126		24	34	1.4	30	fail		1e-05	1e-05	0.00175	fail		fail			fail	NA		NA	NA	NA	NA	NA	NA	NA		NA	NA	NA	NA	NA	NA
1	Col-0	3	L15	CTCTCAGA	124416	0.00208457		38	56	1.5	97	fail		1e-05	2e-05	0.00215	fail		fail			fail	NA		NA	NA	NA	NA	NA	NA	NA		NA	NA	NA	NA	NA	NA
1	Col-0	3	L16	ATAGTCGG	78628	0.0013174		18	23	1.3	22	fail		0	2e-05	0.00076	fail		fail			fail	NA		NA	NA	NA	NA	NA	NA	NA		NA	NA	NA	NA	NA	NA
1	Col-0	3	L17	AGGCTGAA	134827	0.00225901		592	1130	1.9	349	pass		0.03052	0.03784	0.12241	pass		pass	pass	pass	pass	SN		0	1363	0.0123023	1188	0.0171165	6037	0.0109748		45090	0.241351	51325	0.0767425	242155	0.0154902
1	Col-0	3	L18	GAGACCAA	78492	0.00131512		9	14	1.6	35	fail		1e-05	3e-05	0.00108	fail		fail			fail	NA		NA	NA	NA	NA	NA	NA	NA		NA	NA	NA	NA	NA	NA
1	Col-0	3	L19	ATCGGAGA	207837	0.00348228		556	980	1.8	402	pass		0.04879	0.06029	0.18856	pass		pass	pass	pass	pass	SN		0	5	0	5	0	16	0		74755	0.242626	84648	0.0810182	384756	0.0134575
1	Col-0	3	L2	AAGCGTTC	54839	0.000918821		7	12	1.7	20	fail		0	0	0.0007	fail		fail			fail	NA		NA	NA	NA	NA	NA	NA	NA		NA	NA	NA	NA	NA	NA
1	Col-0	3	L20	AACAAGGC	157605	0.00264065		84	124	1.5	79	fail		5e-05	4e-05	0.00134	fail		fail			fail	NA		NA	NA	NA	NA	NA	NA	NA		NA	NA	NA	NA	NA	NA
1	Col-0	3	L21	GATACCTG	117166	0.0019631		22	29	1.3	15	fail		2e-05	2e-05	0.00141	fail		fail			fail	NA		NA	NA	NA	NA	NA	NA	NA		NA	NA	NA	NA	NA	NA
1	Col-0	3	L22	CCAGTATC	79033	0.00132419		30	46	1.5	36	fail		0.00059	0.00086	0.00374	fail		fail			fail	NA		NA	NA	NA	NA	NA	NA	NA		NA	NA	NA	NA	NA	NA
1	Col-0	3	L23	TCCTGACT	178693	0.00299398		34	44	1.3	40	fail		2e-05	1e-05	0.00214	fail		fail			fail	NA		NA	NA	NA	NA	NA	NA	NA		NA	NA	NA	NA	NA	NA
1	Col-0	3	L24	CCTCGAAT	142587	0.00238903		40	57	1.4	48	fail		0.00028	0.00033	0.003	fail		fail			fail	NA		NA	NA	NA	NA	NA	NA	NA		NA	NA	NA	NA	NA	NA
1	Col-0	3	L3	AGGAACAC	3269424	0.0547788		54	65	1.2	65	fail		2e-05	4e-05	0.00261	fail		fail			fail	NA		NA	NA	NA	NA	NA	NA	NA		NA	NA	NA	NA	NA	NA
1	Col-0	3	L4	CGATTCTG	167531	0.00280696		37	53	1.4	41	fail		3e-05	3e-05	0.00188	fail		fail			fail	NA		NA	NA	NA	NA	NA	NA	NA		NA	NA	NA	NA	NA	NA
1	Col-0	3	L5	ACCATCCT	120366	0.00201672		34	45	1.3	40	fail		1e-05	2e-05	0.00148	fail		fail			fail	NA		NA	NA	NA	NA	NA	NA	NA		NA	NA	NA	NA	NA	NA
1	Col-0	3	L6	GCAACCAT	93897	0.00157323		23	35	1.5	52	fail		2e-05	6e-05	0.00133	fail		fail			fail	NA		NA	NA	NA	NA	NA	NA	NA		NA	NA	NA	NA	NA	NA
1	Col-0	3	L7	GAACGTGA	137692	0.00230701		24	33	1.4	37	fail		4e-05	2e-05	0.00145	fail		fail			fail	NA		NA	NA	NA	NA	NA	NA	NA		NA	NA	NA	NA	NA	NA
1	Col-0	3	L8	AATCCAGC	121725	0.00203949		20	34	1.7	49	fail		2e-05	0	0.00132	fail		fail			fail	NA		NA	NA	NA	NA	NA	NA	NA		NA	NA	NA	NA	NA	NA
1	Col-0	3	L9	TAGAACGC	106568	0.00178553		18	30	1.7	44	fail		3e-05	2e-05	0.00105	fail		fail			fail	NA		NA	NA	NA	NA	NA	NA	NA		NA	NA	NA	NA	NA	NA
1	Col-0	3	M1	AGGTCAAC	65226	0.00109285		13	16	1.2	20	fail		2e-05	2e-05	0.00076	fail		fail			fail	NA		NA	NA	NA	NA	NA	NA	NA		NA	NA	NA	NA	NA	NA
1	Col-0	3	M10	ATCGCAAC	125125	0.00209645		41	49	1.2	53	fail		1e-05	4e-05	0.00166	fail		fail			fail	NA		NA	NA	NA	NA	NA	NA	NA		NA	NA	NA	NA	NA	NA
1	Col-0	3	M11	ACTCCTAC	174363	0.00292143		45	112	2.5	93	fail		4e-05	7e-05	0.00209	fail		fail			fail	NA		NA	NA	NA	NA	NA	NA	NA		NA	NA	NA	NA	NA	NA
1	Col-0	3	M12	ACGTCGTT	65247	0.00109321		24	34	1.4	31	fail		2e-05	1e-05	0.00088	fail		fail			fail	NA		NA	NA	NA	NA	NA	NA	NA		NA	NA	NA	NA	NA	NA
1	Col-0	3	M13	CAATCAGG	72788	0.00121955		18	21	1.2	21	fail		2e-05	2e-05	0.00094	fail		fail			fail	NA		NA	NA	NA	NA	NA	NA	NA		NA	NA	NA	NA	NA	NA
1	Col-0	3	M14	CGAATACG	78093	0.00130844		15	24	1.6	17	fail		3e-05	1e-05	0.00106	fail		fail			fail	NA		NA	NA	NA	NA	NA	NA	NA		NA	NA	NA	NA	NA	NA
1	Col-0	3	M15	TCGTGCAT	60693	0.0010169		6	13	2.2	13	fail		2e-05	1e-05	0.00083	fail		fail			fail	NA		NA	NA	NA	NA	NA	NA	NA		NA	NA	NA	NA	NA	NA
1	Col-0	3	M16	TGCTTGCT	105943	0.00177506		34	45	1.3	50	fail		0.00012	8e-05	0.00193	fail		fail			fail	NA		NA	NA	NA	NA	NA	NA	NA		NA	NA	NA	NA	NA	NA
1	Col-0	3	M17	TAACGTCG	48973	0.000820536		7	7	1	9	fail		2e-05	1e-05	0.00027	fail		fail			fail	NA		NA	NA	NA	NA	NA	NA	NA		NA	NA	NA	NA	NA	NA
1	Col-0	3	M18	CTCGAACA	95557	0.00160105		25	35	1.4	35	fail		2e-05	1e-05	0.00155	fail		fail			fail	NA		NA	NA	NA	NA	NA	NA	NA		NA	NA	NA	NA	NA	NA
1	Col-0	3	M19	AAGGCGTA	87874	0.00147232		17	19	1.1	19	fail		1e-05	0	0.00059	fail		fail			fail	NA		NA	NA	NA	NA	NA	NA	NA		NA	NA	NA	NA	NA	NA
1	Col-0	3	M2	AGAAGGAC	85042	0.00142487		16	21	1.3	23	fail		1e-05	0	0.00093	fail		fail			fail	NA		NA	NA	NA	NA	NA	NA	NA		NA	NA	NA	NA	NA	NA
1	Col-0	3	M20	ACATGGAG	132524	0.00222042		15	20	1.3	28	fail		1e-05	2e-05	0.00125	fail		fail			fail	NA		NA	NA	NA	NA	NA	NA	NA		NA	NA	NA	NA	NA	NA
1	Col-0	3	M21	TCTTACGG	92908	0.00155666		17	22	1.3	23	fail		0.00025	0.00029	0.00252	fail		fail			fail	NA		NA	NA	NA	NA	NA	NA	NA		NA	NA	NA	NA	NA	NA
1	Col-0	3	M22	ACAAGACG	77928	0.00130567		16	23	1.4	14	fail		1e-05	0	0.00068	fail		fail			fail	NA		NA	NA	NA	NA	NA	NA	NA		NA	NA	NA	NA	NA	NA
1	Col-0	3	M23	CGTGTGAT	82967	0.0013901		13	16	1.2	13	fail		2e-05	1e-05	0.00079	fail		fail			fail	NA		NA	NA	NA	NA	NA	NA	NA		NA	NA	NA	NA	NA	NA
1	Col-0	3	M24	CGCCTTAT	112440	0.00188392		15	22	1.5	46	fail		2e-05	2e-05	0.0018	fail		fail			fail	NA		NA	NA	NA	NA	NA	NA	NA		NA	NA	NA	NA	NA	NA
1	Col-0	3	M3	TACACACG	91493	0.00153295		13	19	1.5	17	fail		2e-05	2e-05	0.00101	fail		fail			fail	NA		NA	NA	NA	NA	NA	NA	NA		NA	NA	NA	NA	NA	NA
1	Col-0	3	M4	GCGTATCA	85675	0.00143547		15	28	1.9	25	fail		0	0	0.00105	fail		fail			fail	NA		NA	NA	NA	NA	NA	NA	NA		NA	NA	NA	NA	NA	NA
1	Col-0	3	M5	CAAGTCGT	36745	0.000615658		11	14	1.3	8	fail		1e-05	1e-05	0.00043	fail		fail			fail	NA		NA	NA	NA	NA	NA	NA	NA		NA	NA	NA	NA	NA	NA
1	Col-0	3	M6	CAACACAG	122511	0.00205266		25	30	1.2	43	fail		4e-05	2e-05	0.00147	fail		fail			fail	NA		NA	NA	NA	NA	NA	NA	NA		NA	NA	NA	NA	NA	NA
1	Col-0	3	M7	AGCTAGTG	85282	0.00142889		18	21	1.2	16	fail		0	0	0.00056	fail		fail			fail	NA		NA	NA	NA	NA	NA	NA	NA		NA	NA	NA	NA	NA	NA
1	Col-0	3	M8	TCCACGTT	192247	0.00322107		38	51	1.3	64	fail		2e-05	2e-05	0.00284	fail		fail			fail	NA		NA	NA	NA	NA	NA	NA	NA		NA	NA	NA	NA	NA	NA
1	Col-0	3	M9	CTCCTAGT	118100	0.00197875		18	31	1.7	37	fail		1e-05	1e-05	0.00199	fail		fail			fail	NA		NA	NA	NA	NA	NA	NA	NA		NA	NA	NA	NA	NA	NA
1	Col-0	3	N1	TCAGCCTT	85791	0.00143742		21	25	1.2	27	fail		1e-05	0	0.00154	fail		fail			fail	NA		NA	NA	NA	NA	NA	NA	NA		NA	NA	NA	NA	NA	NA
1	Col-0	3	N10	GCTTCACA	92800	0.00155485		18	32	1.8	53	fail		4e-05	0	0.00134	fail		fail			fail	NA		NA	NA	NA	NA	NA	NA	NA		NA	NA	NA	NA	NA	NA
1	Col-0	3	N11	GAAGACTG	102500	0.00171737		21	24	1.1	11	fail		2e-05	2e-05	0.00085	fail		fail			fail	NA		NA	NA	NA	NA	NA	NA	NA		NA	NA	NA	NA	NA	NA
1	Col-0	3	N12	ACCGAATG	139834	0.0023429		17	28	1.6	22	fail		1e-05	1e-05	0.00132	fail		fail			fail	NA		NA	NA	NA	NA	NA	NA	NA		NA	NA	NA	NA	NA	NA
1	Col-0	3	N13	CCGTTATG	120395	0.0020172		14	19	1.4	16	fail		2e-05	2e-05	0.00162	fail		fail			fail	NA		NA	NA	NA	NA	NA	NA	NA		NA	NA	NA	NA	NA	NA
1	Col-0	3	N14	CTCACCAA	96308	0.00161363		21	29	1.4	37	fail		2e-05	2e-05	0.00118	fail		fail			fail	NA		NA	NA	NA	NA	NA	NA	NA		NA	NA	NA	NA	NA	NA
1	Col-0	3	N15	CTAGCAGT	151640	0.00254071		45	59	1.3	68	fail		2e-05	4e-05	0.00219	fail		fail			fail	NA		NA	NA	NA	NA	NA	NA	NA		NA	NA	NA	NA	NA	NA
1	Col-0	3	N16	CAGAACTG	122354	0.00205003		24	29	1.2	29	fail		2e-05	6e-05	0.00122	fail		fail			fail	NA		NA	NA	NA	NA	NA	NA	NA		NA	NA	NA	NA	NA	NA
1	Col-0	3	N17	GCCAGAAT	104079	0.00174383		15	23	1.5	32	fail		2e-05	2e-05	0.00138	fail		fail			fail	NA		NA	NA	NA	NA	NA	NA	NA		NA	NA	NA	NA	NA	NA
1	Col-0	3	N18	AGAAGCCT	77606	0.00130028		14	19	1.4	35	fail		0	1e-05	0.00118	fail		fail			fail	NA		NA	NA	NA	NA	NA	NA	NA		NA	NA	NA	NA	NA	NA
1	Col-0	3	N19	CGAGAGAA	352421	0.00590477		1458	1738	1.2	1211	pass		0.16102	0.19186	0.4717	pass		pass	fail		fail	NA		NA	NA	NA	NA	NA	NA	NA		NA	NA	NA	NA	NA	NA
1	Col-0	3	N2	CAACTGAC	41433	0.000694205		4	6	1.5	7	fail		1e-05	1e-05	0.00079	fail		fail			fail	NA		NA	NA	NA	NA	NA	NA	NA		NA	NA	NA	NA	NA	NA
1	Col-0	3	N20	CACGATTC	156497	0.00262209		20	31	1.5	42	fail		1e-05	1e-05	0.00124	fail		fail			fail	NA		NA	NA	NA	NA	NA	NA	NA		NA	NA	NA	NA	NA	NA
1	Col-0	3	N21	AACTCGGA	78616	0.0013172		13	17	1.3	28	fail		1e-05	2e-05	0.00085	fail		fail			fail	NA		NA	NA	NA	NA	NA	NA	NA		NA	NA	NA	NA	NA	NA
1	Col-0	3	N22	AAGCTGGT	145692	0.00244105		19	34	1.8	62	fail		2e-05	3e-05	0.00165	fail		fail			fail	NA		NA	NA	NA	NA	NA	NA	NA		NA	NA	NA	NA	NA	NA
1	Col-0	3	N23	ACAGTTCG	87423	0.00146476		19	24	1.3	20	fail		2e-05	5e-05	0.00104	fail		fail			fail	NA		NA	NA	NA	NA	NA	NA	NA		NA	NA	NA	NA	NA	NA
1	Col-0	3	N24	GCAATGAG	114651	0.00192096		16	21	1.3	26	fail		5e-05	4e-05	0.00097	fail		fail			fail	NA		NA	NA	NA	NA	NA	NA	NA		NA	NA	NA	NA	NA	NA
1	Col-0	3	N3	AAGCATCG	93252	0.00156243		17	21	1.2	26	fail		2e-05	2e-05	0.00073	fail		fail			fail	NA		NA	NA	NA	NA	NA	NA	NA		NA	NA	NA	NA	NA	NA
1	Col-0	3	N4	TGCTCTAC	88804	0.0014879		21	37	1.8	56	fail		2e-05	2e-05	0.00124	fail		fail			fail	NA		NA	NA	NA	NA	NA	NA	NA		NA	NA	NA	NA	NA	NA
1	Col-0	3	N5	GCCAATAC	97959	0.00164129		23	30	1.3	44	fail		6e-05	6e-05	0.00173	fail		fail			fail	NA		NA	NA	NA	NA	NA	NA	NA		NA	NA	NA	NA	NA	NA
1	Col-0	3	N6	CATCACGT	96460	0.00161618		20	27	1.4	25	fail		3e-05	0	0.00123	fail		fail			fail	NA		NA	NA	NA	NA	NA	NA	NA		NA	NA	NA	NA	NA	NA
1	Col-0	3	N7	GACACAGT	151755	0.00254264		20	28	1.4	47	fail		2e-05	1e-05	0.00153	fail		fail			fail	NA		NA	NA	NA	NA	NA	NA	NA		NA	NA	NA	NA	NA	NA
1	Col-0	3	N8	GCCACTTA	200119	0.00335297		32	40	1.2	64	fail		9e-05	0.0001	0.00243	fail		fail			fail	NA		NA	NA	NA	NA	NA	NA	NA		NA	NA	NA	NA	NA	NA
1	Col-0	3	N9	AAGAGGCA	98740	0.00165438		19	23	1.2	27	fail		2e-05	0	0.00102	fail		fail			fail	NA		NA	NA	NA	NA	NA	NA	NA		NA	NA	NA	NA	NA	NA
1	Col-0	3	O1	AACAGGTG	48404	0.000811003		9	9	1	5	fail		2e-05	2e-05	0.00059	fail		fail			fail	NA		NA	NA	NA	NA	NA	NA	NA		NA	NA	NA	NA	NA	NA
1	Col-0	3	O10	TAAGTGGC	87858	0.00147205		14	18	1.3	20	fail		1e-05	0	0.001	fail		fail			fail	NA		NA	NA	NA	NA	NA	NA	NA		NA	NA	NA	NA	NA	NA
1	Col-0	3	O11	AAGCCTGA	143848	0.00241016		31	34	1.1	26	fail		2e-05	3e-05	0.00152	fail		fail			fail	NA		NA	NA	NA	NA	NA	NA	NA		NA	NA	NA	NA	NA	NA
1	Col-0	3	O12	AGTCAGGT	129796	0.00217472		29	41	1.4	42	fail		2e-05	6e-05	0.00145	fail		fail			fail	NA		NA	NA	NA	NA	NA	NA	NA		NA	NA	NA	NA	NA	NA
1	Col-0	3	O13	CTACAAGG	97184	0.00162831		15	19	1.3	23	fail		2e-05	3e-05	0.00133	fail		fail			fail	NA		NA	NA	NA	NA	NA	NA	NA		NA	NA	NA	NA	NA	NA
1	Col-0	3	O14	GCCTTAAC	89231	0.00149505		16	26	1.6	20	fail		2e-05	2e-05	0.00128	fail		fail			fail	NA		NA	NA	NA	NA	NA	NA	NA		NA	NA	NA	NA	NA	NA
1	Col-0	3	O15	CGATGTTC	70704	0.00118464		11	20	1.8	20	fail		1e-05	0	0.00091	fail		fail			fail	NA		NA	NA	NA	NA	NA	NA	NA		NA	NA	NA	NA	NA	NA
1	Col-0	3	O16	GTTGGCAT	76415	0.00128032		20	31	1.5	19	fail		6e-05	4e-05	0.00132	fail		fail			fail	NA		NA	NA	NA	NA	NA	NA	NA		NA	NA	NA	NA	NA	NA
1	Col-0	3	O17	ACCGGTTA	72807	0.00121987		9	12	1.3	11	fail		1e-05	0	0.00106	fail		fail			fail	NA		NA	NA	NA	NA	NA	NA	NA		NA	NA	NA	NA	NA	NA
1	Col-0	3	O18	CAACCTCT	21513	0.000360448		11	11	1	5	fail		0	0	0.00031	fail		fail			fail	NA		NA	NA	NA	NA	NA	NA	NA		NA	NA	NA	NA	NA	NA
1	Col-0	3	O19	GAACGGTT	226859	0.00380099		16	26	1.6	36	fail		2e-05	2e-05	0.00122	fail		fail			fail	NA		NA	NA	NA	NA	NA	NA	NA		NA	NA	NA	NA	NA	NA
1	Col-0	3	O2	AGCAGACA	71157	0.00119223		25	36	1.4	30	fail		2e-05	2e-05	0.00093	fail		fail			fail	NA		NA	NA	NA	NA	NA	NA	NA		NA	NA	NA	NA	NA	NA
1	Col-0	3	O20	TGGATGGT	117028	0.00196079		29	39	1.3	39	fail		2e-05	2e-05	0.0014	fail		fail			fail	NA		NA	NA	NA	NA	NA	NA	NA		NA	NA	NA	NA	NA	NA
1	Col-0	3	O21	CTGTACCA	134394	0.00225175		19	29	1.5	26	fail		5e-05	7e-05	0.00131	fail		fail			fail	NA		NA	NA	NA	NA	NA	NA	NA		NA	NA	NA	NA	NA	NA
1	Col-0	3	O22	CTATCCAC	103776	0.00173875		16	26	1.6	45	fail		1e-05	2e-05	0.00108	fail		fail			fail	NA		NA	NA	NA	NA	NA	NA	NA		NA	NA	NA	NA	NA	NA
1	Col-0	3	O23	GCGCATAT	123162	0.00206356		29	42	1.4	49	fail		0.00083	0.00116	0.00593	fail		fail			fail	NA		NA	NA	NA	NA	NA	NA	NA		NA	NA	NA	NA	NA	NA
1	Col-0	3	O24	GATCTCAG	105469	0.00176712		41	47	1.1	23	fail		0.00055	0.00066	0.0034	fail		fail			fail	NA		NA	NA	NA	NA	NA	NA	NA		NA	NA	NA	NA	NA	NA
1	Col-0	3	O3	AGTCGAAG	47570	0.000797029		9	9	1	3	fail		2e-05	2e-05	0.00057	fail		fail			fail	NA		NA	NA	NA	NA	NA	NA	NA		NA	NA	NA	NA	NA	NA
1	Col-0	3	O4	GTTAAGCG	94180	0.00157797		16	18	1.1	21	fail		1e-05	2e-05	0.00084	fail		fail			fail	NA		NA	NA	NA	NA	NA	NA	NA		NA	NA	NA	NA	NA	NA
1	Col-0	3	O5	TGGAAGCA	63872	0.00107017		10	13	1.3	13	fail		1e-05	0	0.00059	fail		fail			fail	NA		NA	NA	NA	NA	NA	NA	NA		NA	NA	NA	NA	NA	NA
1	Col-0	3	O6	CATGGATC	45219	0.000757639		12	12	1	7	fail		1e-05	1e-05	0.00095	fail		fail			fail	NA		NA	NA	NA	NA	NA	NA	NA		NA	NA	NA	NA	NA	NA
1	Col-0	3	O7	CTCGTTCT	57726	0.000967192		6	6	1	6	fail		2e-05	0	0.00055	fail		fail			fail	NA		NA	NA	NA	NA	NA	NA	NA		NA	NA	NA	NA	NA	NA
1	Col-0	3	O8	ACAGAGGT	56095	0.000939865		12	12	1	3	fail		2e-05	3e-05	0.00064	fail		fail			fail	NA		NA	NA	NA	NA	NA	NA	NA		NA	NA	NA	NA	NA	NA
1	Col-0	3	O9	ACGAGAAC	93913	0.0015735		14	18	1.3	20	fail		1e-05	0	0.00104	fail		fail			fail	NA		NA	NA	NA	NA	NA	NA	NA		NA	NA	NA	NA	NA	NA
1	Col-0	3	P1	TGACCGTT	73066	0.00122421		24	33	1.4	44	fail		3e-05	2e-05	0.0013	fail		fail			fail	NA		NA	NA	NA	NA	NA	NA	NA		NA	NA	NA	NA	NA	NA
1	Col-0	3	P10	GAGGCATT	64815	0.00108597		14	22	1.6	27	fail		1e-05	2e-05	0.00094	fail		fail			fail	NA		NA	NA	NA	NA	NA	NA	NA		NA	NA	NA	NA	NA	NA
1	Col-0	3	P11	CGAGTTAG	141582	0.00237219		22	27	1.2	21	fail		2e-05	5e-05	0.00138	fail		fail			fail	NA		NA	NA	NA	NA	NA	NA	NA		NA	NA	NA	NA	NA	NA
1	Col-0	3	P12	ACACCTCA	105357	0.00176524		20	25	1.2	37	fail		0	0	0.00127	fail		fail			fail	NA		NA	NA	NA	NA	NA	NA	NA		NA	NA	NA	NA	NA	NA
1	Col-0	3	P13	AGCTAAGC	74554	0.00124914		17	33	1.9	43	fail		0	0	0.00115	fail		fail			fail	NA		NA	NA	NA	NA	NA	NA	NA		NA	NA	NA	NA	NA	NA
1	Col-0	3	P14	CGCAATGT	111355	0.00186574		18	26	1.4	34	fail		3e-05	2e-05	0.00148	fail		fail			fail	NA		NA	NA	NA	NA	NA	NA	NA		NA	NA	NA	NA	NA	NA
1	Col-0	3	P15	GTTCCATG	130547	0.0021873		17	24	1.4	42	fail		0.00017	0.00027	0.00231	fail		fail			fail	NA		NA	NA	NA	NA	NA	NA	NA		NA	NA	NA	NA	NA	NA
1	Col-0	3	P16	CCTAGAGA	86759	0.00145364		30	34	1.1	24	fail		0.00119	0.00167	0.00667	fail		fail			fail	NA		NA	NA	NA	NA	NA	NA	NA		NA	NA	NA	NA	NA	NA
1	Col-0	3	P17	GCATCCTA	94704	0.00158675		26	34	1.3	27	fail		1e-05	1e-05	0.00164	fail		fail			fail	NA		NA	NA	NA	NA	NA	NA	NA		NA	NA	NA	NA	NA	NA
1	Col-0	3	P18	TACTAGCG	224429	0.00376028		17	18	1.1	39	fail		2e-05	2e-05	0.00083	fail		fail			fail	NA		NA	NA	NA	NA	NA	NA	NA		NA	NA	NA	NA	NA	NA
1	Col-0	3	P19	CCATGAAC	157712	0.00264244		44	57	1.3	60	fail		0.00023	0.00032	0.00315	fail		fail			fail	NA		NA	NA	NA	NA	NA	NA	NA		NA	NA	NA	NA	NA	NA
1	Col-0	3	P2	CTCTATCG	38434	0.000643957		11	16	1.5	5	fail		5e-05	5e-05	0.00056	fail		fail			fail	NA		NA	NA	NA	NA	NA	NA	NA		NA	NA	NA	NA	NA	NA
1	Col-0	3	P20	CGTCCATT	112945	0.00189238		24	36	1.5	39	fail		1e-05	1e-05	0.00159	fail		fail			fail	NA		NA	NA	NA	NA	NA	NA	NA		NA	NA	NA	NA	NA	NA
1	Col-0	3	P21	ATCCACGA	128442	0.00215203		31	37	1.2	46	fail		0.00063	0.00101	0.00486	fail		fail			fail	NA		NA	NA	NA	NA	NA	NA	NA		NA	NA	NA	NA	NA	NA
1	Col-0	3	P22	TCGCTATC	77071	0.00129131		16	23	1.4	31	fail		1e-05	1e-05	0.00088	fail		fail			fail	NA		NA	NA	NA	NA	NA	NA	NA		NA	NA	NA	NA	NA	NA
1	Col-0	3	P23	GAGAAGGT	119209	0.00199733		46	56	1.2	51	fail		0.00276	0.00324	0.01266	fail		fail			fail	NA		NA	NA	NA	NA	NA	NA	NA		NA	NA	NA	NA	NA	NA
1	Col-0	3	P24	AATGGTCG	72920	0.00122177		24	26	1.1	26	fail		0.00202	0.00238	0.00882	fail		fail			fail	NA		NA	NA	NA	NA	NA	NA	NA		NA	NA	NA	NA	NA	NA
1	Col-0	3	P3	CATCTGCT	108025	0.00180995		97	137	1.4	71	fail		0.0013	0.00149	0.00739	fail		fail			fail	NA		NA	NA	NA	NA	NA	NA	NA		NA	NA	NA	NA	NA	NA
1	Col-0	3	P4	ACTCTCCA	5233	8.76783e-05		6	6	1	3	fail		0	0	3e-05	fail		fail			fail	NA		NA	NA	NA	NA	NA	NA	NA		NA	NA	NA	NA	NA	NA
1	Col-0	3	P5	CGCTGATA	104631	0.00175308		21	29	1.4	21	fail		4e-05	2e-05	0.00144	fail		fail			fail	NA		NA	NA	NA	NA	NA	NA	NA		NA	NA	NA	NA	NA	NA
1	Col-0	3	P6	CAGCATAC	65766	0.0011019		13	17	1.3	14	fail		2e-05	1e-05	0.00069	fail		fail			fail	NA		NA	NA	NA	NA	NA	NA	NA		NA	NA	NA	NA	NA	NA
1	Col-0	3	P7	TCGTCTGA	143010	0.00239611		17	21	1.2	25	fail		1e-05	2e-05	0.00108	fail		fail			fail	NA		NA	NA	NA	NA	NA	NA	NA		NA	NA	NA	NA	NA	NA
1	Col-0	3	P8	TACTCCAG	99542	0.00166781		17	19	1.1	15	fail		3e-05	2e-05	0.00103	fail		fail			fail	NA		NA	NA	NA	NA	NA	NA	NA		NA	NA	NA	NA	NA	NA
1	Col-0	3	P9	CACATGGT	154568	0.00258977		21	30	1.4	42	fail		3e-05	2e-05	0.0022	fail		fail			fail	NA		NA	NA	NA	NA	NA	NA	NA		NA	NA	NA	NA	NA	NA
1	Col-0	3	unassigned	N/A	1874339	0.0314043		NA	NA	NA	NA								fail			fail	NA		NA	NA	NA	NA	NA	NA	NA		NA	NA	NA	NA	NA	NA
1	Col-0	4	A1	ACGATCAG	148385	0.00166081		1563	2340	1.5	1301	pass		0.05033	0.06164	0.18277	pass		pass	pass	pass	pass	Soma		0	1429	0.0111982	1258	0.00503145	6567	0.00875806		73360	0.230191	83095	0.0910316	377700	0.0190637
1	Col-0	4	A10	ACGGTACA	186532	0.00208777		573	1203	2.1	334	pass		0.02766	0.03439	0.11204	pass		pass	pass	pass	pass	VNandSN		0	501	0.0254545	440	0.00210084	2079	0.0145119		41887	0.220503	47123	0.0774377	221976	0.0156638
1	Col-0	4	A11	CCTTGGAA	335619	0.00375643		444	773	1.7	297	pass		0.01546	0.01909	0.07035	pass		pass	pass	pass	pass	GN		0	364	0.0148515	365	0.0149254	1644	0.0189415		24521	0.220657	27587	0.0871179	131713	0.0420261
1	Col-0	4	A12	CTCGACTT	376278	0.00421151		2396	7043	2.9	1448	pass		0.06223	0.07596	0.22802	pass		pass	pass	pass	pass	MNtoVN		0	2006	0.0109434	1709	0.0102652	9281	0.0106176		90320	0.267004	102253	0.105229	485798	0.0166055
1	Col-0	4	A13	ATCATGCG	112336	0.00125733		1411	1971	1.4	1207	pass		0.04013	0.04913	0.15976	pass		pass	pass	pass	pass	Soma		0	543	0.00822368	490	0.0168856	2627	0.0118302		61255	0.198607	68621	0.0882496	316645	0.0214566
1	Col-0	4	A14	ACAACGTG	164167	0.00183745		419	663	1.6	253	pass		0.02497	0.02896	0.10166	pass		pass	pass	pass	pass	GN		0	34	0	42	0	234	0.017094		38387	0.229274	41861	0.0749679	197096	0.0163963
1	Col-0	4	A15	TGTTCCGT	245831	0.00275148		1313	1892	1.4	1225	pass		0.03075	0.03825	0.13114	pass		pass	pass	pass	pass	Soma		0	843	0.0143149	713	0.0131422	3765	0.0126812		47551	0.247437	53235	0.0682391	248073	0.0259975
1	Col-0	4	A16	TGCTGTGA	442833	0.00495643		511	797	1.6	359	pass		0.01919	0.02336	0.0841	pass		pass	pass	pass	pass	GN		0	382	0.0119048	324	0.0280899	1785	0.0154242		29720	0.257774	33319	0.12495	156593	0.0288058
1	Col-0	4	A17	ATTAGCCG	111625	0.00124937		539	1154	2.1	213	pass		0.00718	0.00876	0.03306	fail		fail			fail	NA		NA	NA	NA	NA	NA	NA	NA		NA	NA	NA	NA	NA	NA
1	Col-0	4	A18	CCAAGTAG	165402	0.00185127		363	756	2.1	220	pass		0.01388	0.01784	0.06208	pass		pass	pass	pass	pass	SN		0	511	0.0143113	459	0.008	2426	0.00894521		21759	0.270493	24737	0.0858472	114546	0.0228118
1	Col-0	4	A19	CGATCGAT	213523	0.00238987		892	1759	2	448	pass		0.02924	0.03538	0.11448	pass		pass	pass	pass	pass	MN		0	2134	0.0145396	1804	0.0139265	9730	0.00946901		43953	0.268538	48434	0.0991038	225293	0.0163028
1	Col-0	4	A2	TGATAGGC	75632	0.000846515		9	9	1	3	fail		2e-05	3e-05	0.00113	fail		fail			fail	NA		NA	NA	NA	NA	NA	NA	NA		NA	NA	NA	NA	NA	NA
1	Col-0	4	A20	AACTGAGG	204920	0.00229358		512	790	1.5	338	pass		0.02986	0.03598	0.11922	pass		pass	pass	pass	pass	GN		0	16	0	14	0	69	0.0434783		45646	0.249808	50891	0.0909227	234592	0.014506
1	Col-0	4	A21	GATCTTGC	92715	0.00103772		9	9	1	10	fail		1e-05	2e-05	0.00127	fail		fail			fail	NA		NA	NA	NA	NA	NA	NA	NA		NA	NA	NA	NA	NA	NA
1	Col-0	4	A22	AGGTAGGA	41503	0.000464525		8	9	1.1	6	fail		2e-05	2e-05	0.00064	fail		fail			fail	NA		NA	NA	NA	NA	NA	NA	NA		NA	NA	NA	NA	NA	NA
1	Col-0	4	A23	AGGATAGC	30773	0.000344429		4	4	1	3	fail		1e-05	0	0.00048	fail		fail			fail	NA		NA	NA	NA	NA	NA	NA	NA		NA	NA	NA	NA	NA	NA
1	Col-0	4	A24	TTCGCCAT	236153	0.00264316		808	1724	2.1	476	pass		0.02772	0.03429	0.11532	pass		pass	pass	pass	pass	GN		0	135	0	110	0.025641	593	0.0048		42779	0.250597	47809	0.110698	226026	0.0215007
1	Col-0	4	A3	TCGAGAGT	215353	0.00241035		1888	2711	1.4	1530	pass		0.06573	0.08214	0.23944	pass		pass	pass	pass	pass	Soma		0	1448	0.0126292	1294	0.0138889	6495	0.0091847		96295	0.217948	109439	0.0598559	491105	0.0199448
1	Col-0	4	A4	CATCCAAG	228663	0.00255932		610	1399	2.3	242	pass		0.00775	0.00968	0.03846	fail		fail			fail	NA		NA	NA	NA	NA	NA	NA	NA		NA	NA	NA	NA	NA	NA
1	Col-0	4	A5	CTAGCTCA	217031	0.00242913		1268	1928	1.5	1352	pass		0.0319	0.03766	0.12697	pass		pass	pass	pass	pass	GN		0	2690	0.0155801	2252	0.0140845	12307	0.011796		46966	0.255968	52071	0.0870843	252906	0.0229015
1	Col-0	4	A6	GTGAGACT	201669	0.00225719		734	1785	2.4	360	pass		0.01242	0.015	0.05468	pass		pass	pass	pass	pass	VN2		0	0	NA	0	NA	0	NA		19148	0.228313	21379	0.0937654	103655	0.0323539
1	Col-0	4	A7	ATCGTCTC	220896	0.00247239		618	1018	1.6	409	pass		0.0313	0.03805	0.12875	pass		pass	pass	pass	pass	GN		0	4	0	2	0	21	0		48348	0.273137	54224	0.106174	256237	0.0161659
1	Col-0	4	A8	CTGATGAG	206444	0.00231064		859	1281	1.5	588	pass		0.06432	0.07837	0.22862	pass		pass	pass	pass	pass	GN		0	1092	0.0162037	1016	0.00898693	5188	0.00918466		94299	0.240021	105253	0.0845799	474388	0.01382
1	Col-0	4	A9	TCGACAAG	256383	0.00286958		2209	5182	2.3	1398	pass		0.11087	0.13466	0.35943	pass		pass	pass	pass	pass	VNandSN		0	222	0.0169492	174	0.0108108	999	0.0143678		157626	0.237384	178954	0.0851609	825652	0.0183028
1	Col-0	4	B1	GAACGAAG	148260	0.00165941		1770	3781	2.1	852	pass		0.05814	0.07178	0.2146	pass		pass	pass	pass	pass	MNtoVN		0	1747	0.012527	1566	0.0100913	7857	0.0114613		85867	0.241402	96425	0.089846	445428	0.0138799
1	Col-0	4	B10	TTACCGAC	229014	0.00256325		1011	1941	1.9	715	pass		0.06297	0.07617	0.23038	pass		pass	pass	pass	pass	SN		0	390	0.00735294	332	0.019943	1674	0.0139821		92963	0.271011	104241	0.0887103	494563	0.012474
1	Col-0	4	B11	TGTCAGTG	9965	0.000111534		13	17	1.3	6	fail		0.00023	0.00027	0.00123	fail		fail			fail	NA		NA	NA	NA	NA	NA	NA	NA		NA	NA	NA	NA	NA	NA
1	Col-0	4	B12	ACCTTCGA	189958	0.00212612		1003	2764	2.8	530	pass		0.01857	0.02267	0.07751	pass		pass	pass	pass	pass	VN1		0	894	0.0129032	759	0.0110254	4131	0.0111948		27465	0.264114	30827	0.0927944	148603	0.0261291
1	Col-0	4	B13	GACTACGA	172785	0.00193391		1328	2077	1.6	1236	pass		0.02958	0.0359	0.11438	pass		pass	pass	pass	pass	Soma		0	965	0.00960699	792	0.0119956	4472	0.0110245		43673	0.22332	48854	0.0981229	231924	0.0227068
1	Col-0	4	B14	ACGCTTCT	184394	0.00206384		2604	9340	3.6	1368	pass		0.05859	0.07189	0.21979	pass		pass	pass	pass	pass	SN		0	405	0.0117925	355	0	1849	0.00921187		87092	0.248153	97492	0.094244	467355	0.0159787
1	Col-0	4	B15	TTACGTGC	88988	0.000996003		741	1575	2.1	212	pass		0.00816	0.00995	0.03666	fail		fail			fail	NA		NA	NA	NA	NA	NA	NA	NA		NA	NA	NA	NA	NA	NA
1	Col-0	4	B16	GAGTAGAG	104046	0.00116454		632	889	1.4	483	pass		0.02039	0.02488	0.07767	pass		pass	pass	pass	pass	GN		0	1209	0.0131579	1092	0.00998573	5415	0.0107416		29381	0.223564	32875	0.0789512	143784	0.0260446
1	Col-0	4	B17	ACTGCTTG	618	6.917e-06		5	5	1	0	fail		0.00018	0.00025	0.00089	fail		fail			fail	NA		NA	NA	NA	NA	NA	NA	NA		NA	NA	NA	NA	NA	NA
1	Col-0	4	B18	ATGCCTAG	140199	0.00156919		1022	1950	1.9	471	pass		0.02874	0.03526	0.11814	pass		pass	pass	pass	pass	MN		0	1192	0.0111498	1020	0.0137987	5233	0.0131308		43895	0.23661	49071	0.105478	226525	0.0173684
1	Col-0	4	B19	GCCTATGT	238218	0.00266627		724	1535	2.1	252	pass		0.00992	0.01212	0.04718	fail		fail			fail	NA		NA	NA	NA	NA	NA	NA	NA		NA	NA	NA	NA	NA	NA
1	Col-0	4	B2	AGGCAATG	116943	0.00130889		799	2877	3.6	311	pass		0.00046	0.00053	0.00343	fail		fail			fail	NA		NA	NA	NA	NA	NA	NA	NA		NA	NA	NA	NA	NA	NA
1	Col-0	4	B20	CAACTCCA	195073	0.00218337		1377	2975	2.2	882	pass		0.06563	0.081	0.23737	pass		pass	pass	pass	pass	MN		0	1722	0.00887311	1443	0.010627	7839	0.00837356		96003	0.230424	108559	0.0822717	510170	0.0133969
1	Col-0	4	B21	GTACCACA	241301	0.00270078		233	312	1.3	180	fail		0.00719	0.00907	0.032	fail		fail			fail	NA		NA	NA	NA	NA	NA	NA	NA		NA	NA	NA	NA	NA	NA
1	Col-0	4	B22	AAGTCCTC	143601	0.00160726		539	1233	2.3	265	pass		0.01827	0.02256	0.07343	pass		pass	pass	pass	pass	VNandSN		0	1302	0.0116054	1082	0.010687	5713	0.00993471		27183	0.182072	30164	0.0597334	140129	0.0237705
1	Col-0	4	B23	TAGTGGTG	178423	0.00199701		1672	2483	1.5	1552	pass		0.03701	0.04352	0.14369	pass		pass	pass	pass	pass	Soma		0	1301	0.0108368	1172	0.0154466	5889	0.0125408		55331	0.201621	60208	0.0832909	281227	0.0208261
1	Col-0	4	B24	GTCGATTG	156559	0.0017523		844	1291	1.5	751	pass		0.03336	0.04151	0.11898	pass		pass	pass	fail	fail	NA		NA	NA	NA	NA	NA	NA	NA		NA	NA	NA	NA	NA	NA
1	Col-0	4	B3	ACCTAGAC	186913	0.00209203		252	341	1.4	180	fail		0.00796	0.0096	0.03709	fail		fail			fail	NA		NA	NA	NA	NA	NA	NA	NA		NA	NA	NA	NA	NA	NA
1	Col-0	4	B4	TCACCTAG	233050	0.00260843		966	1883	1.9	657	pass		0.03651	0.04542	0.14608	pass		pass	pass	pass	pass	SN		0	1087	0.00971599	910	0.0101289	4655	0.0103534		54904	0.249286	62102	0.0907286	285579	0.0179306
1	Col-0	4	B5	TACGACGT	16671	0.000186591		66	77	1.2	33	fail		0.00298	0.00358	0.01324	fail		fail			fail	NA		NA	NA	NA	NA	NA	NA	NA		NA	NA	NA	NA	NA	NA
1	Col-0	4	B6	CATACGGA	167267	0.00187215		1487	4282	2.9	690	pass		0.05668	0.06891	0.20926	pass		pass	pass	pass	pass	VNandSN		0	1542	0.0129353	1330	0.0122022	7097	0.00872832		83077	0.220655	93469	0.0887279	427236	0.0199372
1	Col-0	4	B7	TTGAGCTC	36946	0.00041352		36	40	1.1	38	fail		0.00297	0.00373	0.0133	fail		fail			fail	NA		NA	NA	NA	NA	NA	NA	NA		NA	NA	NA	NA	NA	NA
1	Col-0	4	B8	GTCATCGT	365870	0.00409502		761	1349	1.8	494	pass		0.03847	0.04631	0.15018	pass		pass	pass	pass	pass	GN		0	1259	0.0146777	1119	0.0133521	6101	0.0113534		57477	0.262462	64499	0.0819989	302207	0.0135348
1	Col-0	4	B9	AGTACACG	58115	0.000650455		257	399	1.6	82	fail		0.00357	0.0043	0.01629	fail		fail			fail	NA		NA	NA	NA	NA	NA	NA	NA		NA	NA	NA	NA	NA	NA
1	Col-0	4	C1	GTAGCGTA	64988	0.000727382		615	1057	1.7	202	pass		0.00871	0.01085	0.03703	fail		fail			fail	NA		NA	NA	NA	NA	NA	NA	NA		NA	NA	NA	NA	NA	NA
1	Col-0	4	C10	GTCAGTCA	142540	0.00159539		543	1471	2.7	240	pass		0.01686	0.02056	0.07213	pass		pass	pass	pass	pass	SN		0	479	0.0202206	418	0.0262009	2215	0.00986031		25279	0.239285	28513	0.0927371	136535	0.0176522
1	Col-0	4	C11	GCTCAGTT	149176	0.00166966		1468	3090	2.1	732	pass		0.04361	0.05352	0.16741	pass		pass	pass	pass	pass	GN		0	1471	0.0140921	1285	0.00900901	6758	0.0116279		64955	0.243315	72987	0.0928613	334879	0.0136043
1	Col-0	4	C12	CACGTCTA	162654	0.00182051		588	1246	2.1	250	pass		0.0106	0.01314	0.05014	pass		pass	pass	pass	pass	VN2		0	0	NA	0	NA	0	NA		17394	0.230828	19319	0.0881287	94030	0.0323543
1	Col-0	4	C13	GTCCTAAG	67990	0.000760982		624	1081	1.7	306	pass		0.02412	0.02898	0.09681	pass		pass	pass	pass	pass	MN		0	17	0	19	0.0526316	80	0		36863	0.247182	40962	0.0948629	186818	0.0133448
1	Col-0	4	C14	AATTCCGG	125297	0.00140239		540	924	1.7	337	pass		0.03089	0.03883	0.1261	pass		pass	pass	pass	pass	GN		0	142	0.0197368	141	0.00689655	668	0.00869565		48126	0.24425	54204	0.0814457	250097	0.0144946
1	Col-0	4	C15	TATGGCAC	116638	0.00130548		1090	1995	1.8	604	pass		0.03967	0.04883	0.15543	pass		pass	pass	pass	pass	VNandSN		0	1597	0.010788	1325	0.0108509	7034	0.0110385		59009	0.200539	66564	0.0659794	303083	0.0178623
1	Col-0	4	C16	TCTAGGAG	196669	0.00220123		693	971	1.4	372	pass		0.04484	0.05521	0.1743	pass		pass	pass	pass	pass	VNandSN		0	559	0.00501672	518	0.0107143	2558	0.00896057		67554	0.233883	75848	0.0748866	339188	0.0156669
1	Col-0	4	C17	TCGGATTC	33784	0.000378129		153	196	1.3	90	fail		0.00689	0.00823	0.02988	fail		fail			fail	NA		NA	NA	NA	NA	NA	NA	NA		NA	NA	NA	NA	NA	NA
1	Col-0	4	C18	ATCCGTTG	125438	0.00140397		11	11	1	11	fail		7e-05	7e-05	0.00166	fail		fail			fail	NA		NA	NA	NA	NA	NA	NA	NA		NA	NA	NA	NA	NA	NA
1	Col-0	4	C19	AACAGCGA	94865	0.00106178		894	1822	2	394	pass		0.03243	0.03979	0.1252	pass		pass	pass	pass	pass	SN		0	1778	0.00826446	1513	0.00863724	7958	0.0077905		47767	0.232087	53272	0.0859285	245510	0.0168335
1	Col-0	4	C2	CAGGTAAG	105258	0.00117811		353	535	1.5	203	pass		0.02035	0.02544	0.08753	pass		pass	pass	pass	pass	VNandSN		0	85	0	77	0.0379747	373	0.0230179		32434	0.250146	36442	0.101076	165505	0.0346296
1	Col-0	4	C20	GATAGCCA	50389	0.000563982		6	6	1	8	fail		1e-05	2e-05	0.00081	fail		fail			fail	NA		NA	NA	NA	NA	NA	NA	NA		NA	NA	NA	NA	NA	NA
1	Col-0	4	C21	CCAACGAA	104794	0.00117291		438	1305	3	166	pass		3e-05	6e-05	0.00112	fail		fail			fail	NA		NA	NA	NA	NA	NA	NA	NA		NA	NA	NA	NA	NA	NA
1	Col-0	4	C22	TATGACCG	132151	0.00147911		1100	2037	1.9	762	pass		0.02071	0.02564	0.08095	pass		pass	pass	pass	pass	GN		0	1253	0.0142579	1043	0.00773395	5473	0.0118151		30324	0.215074	34617	0.0639567	160089	0.0241013
1	Col-0	4	C23	CAGTGCTT	91226	0.00102105		929	2399	2.6	379	pass		0.01355	0.0168	0.05983	pass		pass	pass	pass	pass	VN3		0	6	0.166667	9	0	52	0.0192308		21665	0.203607	24545	0.0722187	112941	0.0220846
1	Col-0	4	C24	CGATTGGA	48599	0.000543947		13	14	1.1	4	fail		2e-05	0	0.00079	fail		fail			fail	NA		NA	NA	NA	NA	NA	NA	NA		NA	NA	NA	NA	NA	NA
1	Col-0	4	C3	AGAGTCCA	120718	0.00135114		1113	1621	1.5	687	pass		0.06379	0.07785	0.24015	pass		pass	pass	pass	pass	GN		0	266	0.00675676	217	0	1215	0.00877193		95516	0.229524	107035	0.0852006	489877	0.0132796
1	Col-0	4	C4	GTATCGAG	148390	0.00166086		44	60	1.4	32	fail		0.00011	9e-05	0.00224	fail		fail			fail	NA		NA	NA	NA	NA	NA	NA	NA		NA	NA	NA	NA	NA	NA
1	Col-0	4	C5	GCTACTCT	158198	0.00177064		1177	1900	1.6	998	pass		0.03172	0.03902	0.12089	pass		pass	pass	pass	pass	Soma		0	639	0.0123967	535	0.0145396	2927	0.0112426		46473	0.170055	52753	0.052345	245798	0.0197747
1	Col-0	4	C6	TTCACGGA	47694	0.000533818		7	7	1	4	fail		1e-05	0	0.00098	fail		fail			fail	NA		NA	NA	NA	NA	NA	NA	NA		NA	NA	NA	NA	NA	NA
1	Col-0	4	C7	CTCTGGAT	126234	0.00141288		1012	2139	2.1	565	pass		0.03031	0.03844	0.11768	pass		pass	pass	pass	pass	SN		0	600	0.0108192	529	0.0121107	2824	0.0108517		45015	0.224361	51928	0.0733399	235485	0.0170014
1	Col-0	4	C8	GAGCTCTA	155375	0.00173904		643	1258	2	360	pass		0.0283	0.03463	0.11476	pass		pass	pass	pass	pass	GN		0	1283	0.010625	1085	0.0149254	5452	0.0135965		42249	0.253987	47002	0.112379	219274	0.0315798
1	Col-0	4	C9	AGATCGTC	79192	0.000886361		214	353	1.6	145	fail		0.01477	0.01777	0.06167	pass		fail			fail	NA		NA	NA	NA	NA	NA	NA	NA		NA	NA	NA	NA	NA	NA
1	Col-0	4	D1	ATACGCAG	151678	0.00169766		2400	3650	1.5	2257	pass		0.07865	0.097	0.27561	pass		pass	pass	pass	pass	Soma		0	628	0.0127479	529	0.0133333	2844	0.0134357		115428	0.179644	130048	0.0700306	599226	0.0158614
1	Col-0	4	D10	AAGGAGAC	202174	0.00226284		2269	4319	1.9	1462	pass		0.07609	0.09237	0.26692	pass		pass	pass	pass	pass	VN2		0	1340	0.0218032	1114	0.00773558	6155	0.0124076		110599	0.230566	124224	0.0712657	580270	0.0229463
1	Col-0	4	D11	TTGGTGCA	1373	1.53674e-05		12	16	1.3	7	fail		7e-05	7e-05	0.0004	fail		fail			fail	NA		NA	NA	NA	NA	NA	NA	NA		NA	NA	NA	NA	NA	NA
1	Col-0	4	D12	TGTCGACT	223740	0.00250422		1067	2074	1.9	681	pass		0.07068	0.08715	0.2559	pass		pass	pass	pass	pass	SN		0	1468	0.0114167	1263	0.00834824	6715	0.0111086		104326	0.221808	117606	0.077903	538869	0.0181079
1	Col-0	4	D13	CCTGTCAA	119982	0.00134291		1190	2409	2	665	pass		0.02072	0.02568	0.09248	pass		pass	pass	pass	pass	VN1		0	645	0.0177112	552	0.0175719	2973	0.0128743		32618	0.233847	36821	0.0954642	177477	0.0254534
1	Col-0	4	D14	TCAATCCG	125642	0.00140626		2056	2989	1.5	1766	pass		0.04776	0.05882	0.18715	pass		pass	pass	pass	pass	Soma		0	1180	0.01748	958	0.0194863	5142	0.0124692		72067	0.252607	81274	0.074362	382348	0.0205317
1	Col-0	4	D15	CTATGCCT	20768	0.000232447		135	178	1.3	54	fail		0.00431	0.00477	0.01849	fail		fail			fail	NA		NA	NA	NA	NA	NA	NA	NA		NA	NA	NA	NA	NA	NA
1	Col-0	4	D16	GACTTGTG	251064	0.00281005		602	1117	1.9	359	pass		0.01258	0.01555	0.05392	pass		pass	pass	pass	pass	VNandSN		0	814	0.0144181	703	0.010453	3677	0.0157678		18590	0.24382	21042	0.102797	94573	0.0580057
1	Col-0	4	D17	TTCGGCTA	212	2.37282e-06		2	2	1	0	fail		5e-05	5e-05	0.0002	fail		fail			fail	NA		NA	NA	NA	NA	NA	NA	NA		NA	NA	NA	NA	NA	NA
1	Col-0	4	D18	CCGATGTA	176082	0.00197081		721	1682	2.3	289	pass		0.01083	0.01331	0.0492	fail		fail			fail	NA		NA	NA	NA	NA	NA	NA	NA		NA	NA	NA	NA	NA	NA
1	Col-0	4	D19	ACCGACAA	172768	0.00193372		770	1726	2.2	514	pass		0.03212	0.03882	0.12599	pass		pass	pass	pass	pass	GN		0	1557	0.0183299	1378	0.0108324	7314	0.0158252		47412	0.245155	53053	0.102648	250791	0.0186296
1	Col-0	4	D2	GCGTTAGA	140921	0.00157727		665	1203	1.8	334	pass		0.03882	0.04817	0.15073	pass		pass	pass	pass	pass	SN		0	221	0.0131579	198	0.01	1146	0.00505476		58804	0.205398	65832	0.0697851	301082	0.0130476
1	Col-0	4	D20	TAGGAGCT	161308	0.00180545		1230	2746	2.2	650	pass		0.04903	0.06051	0.18628	pass		pass	pass	pass	pass	VNandSN		0	1602	0.0104812	1406	0.00600765	7359	0.00899783		73474	0.194727	82589	0.0640124	374181	0.0225961
1	Col-0	4	D21	CGTAGATG	214036	0.00239561		1327	2484	1.9	772	pass		0.04503	0.0557	0.16977	pass		pass	pass	pass	pass	VN1		0	2228	0.0136688	1957	0.0116279	10038	0.0117174		66902	0.217589	75231	0.0805066	343020	0.0215061
1	Col-0	4	D22	CAACGAGT	201551	0.00225587		713	1144	1.6	533	pass		0.04987	0.06284	0.19359	pass		pass	pass	pass	pass	GN		0	1	1	1	0	2	0.5		76064	0.258169	86646	0.107522	404546	0.0149803
1	Col-0	4	D23	CTGTATGC	229522	0.00256894		930	1470	1.6	686	pass		0.07572	0.09231	0.26817	pass		pass	pass	pass	pass	GN		0	1742	0.0122861	1544	0.0114087	7621	0.011271		110671	0.23852	124210	0.0645898	570925	0.0121761
1	Col-0	4	D24	TGTGTCAG	167989	0.00188023		601	997	1.7	407	pass		0.04017	0.0493	0.15112	pass		pass	pass	pass	pass	VNandSN		0	25	0	19	0	63	0		60809	0.179039	68270	0.0529322	305529	0.0122727
1	Col-0	4	D3	AAGACCGT	1163	1.30169e-05		7	12	1.7	9	fail		7e-05	0.00011	0.00052	fail		fail			fail	NA		NA	NA	NA	NA	NA	NA	NA		NA	NA	NA	NA	NA	NA
1	Col-0	4	D4	TTGCGAGA	131723	0.00147432		367	791	2.2	184	pass		0.01214	0.01561	0.05488	pass		pass	pass	pass	pass	SN		0	115	0.00847458	87	0.0108696	538	0.0103627		19600	0.256981	21919	0.0935511	101499	0.0216864
1	Col-0	4	D5	CTCCAATC	7640	8.55111e-05		55	88	1.6	25	fail		0.00242	0.0028	0.01004	fail		fail			fail	NA		NA	NA	NA	NA	NA	NA	NA		NA	NA	NA	NA	NA	NA
1	Col-0	4	D6	ACACCGAT	251231	0.00281192		3186	5027	1.6	3125	pass		0.08504	0.10397	0.29666	pass		pass	pass	pass	pass	Soma		0	1465	0.0132159	1310	0.0222363	7192	0.012765		123690	0.200259	138497	0.0634334	655825	0.0200077
1	Col-0	4	D7	TCTGGACA	2621	2.93357e-05		19	27	1.4	9	fail		0.00046	0.00056	0.00261	fail		fail			fail	NA		NA	NA	NA	NA	NA	NA	NA		NA	NA	NA	NA	NA	NA
1	Col-0	4	D8	CGTATCTC	166054	0.00185857		1931	5351	2.8	913	pass		0.06685	0.08014	0.23733	pass		pass	pass	pass	pass	VNandSN		0	1101	0.0106952	985	0.0128205	5032	0.0116051		96740	0.226673	108581	0.0806916	501798	0.0168461
1	Col-0	4	D9	AACACTGG	251855	0.0028189		1360	3792	2.8	699	pass		0.03087	0.03858	0.12619	pass		pass	pass	pass	pass	VN2		0	177	0.0217391	167	0.00574713	857	0.020339		47887	0.255291	53711	0.113569	252350	0.0231317
1	Col-0	4	E1	GATCAAGG	123838	0.00138606		867	1299	1.5	582	pass		0.04483	0.05484	0.16936	pass		pass	pass	pass	pass	VNandSN		0	2189	0.0102243	1912	0.0104012	9873	0.00832603		66051	0.229263	73888	0.0833953	337347	0.0136683
1	Col-0	4	E10	TCAGACAC	155946	0.00174543		852	1140	1.3	787	pass		0.0329	0.04079	0.13411	pass		pass	pass	pass	pass	GN		0	403	0.0107066	328	0.0163488	1833	0.0132701		50488	0.213184	56260	0.0781876	267465	0.0242112
1	Col-0	4	E11	AATGACGC	145431	0.00162774		858	1502	1.8	645	pass		0.03162	0.03882	0.12601	pass		pass	pass	pass	pass	GN		0	2067	0.0104785	1790	0.0142461	9373	0.0112724		47956	0.206623	53101	0.0825434	251138	0.0141272
1	Col-0	4	E12	CGAAGTCA	148902	0.00166659		1218	2949	2.4	553	pass		0.02909	0.03728	0.12501	pass		pass	pass	pass	pass	VN1		0	151	0.0382166	124	0.046875	621	0.0124224		45822	0.215977	51860	0.0800126	243354	0.0218334
1	Col-0	4	E13	TACCGGAT	145438	0.00162782		1356	3393	2.5	666	pass		0.0413	0.04979	0.1582	pass		pass	pass	pass	pass	SN		0	478	0.0238971	465	0.0116279	2248	0.00846774		61531	0.238954	69020	0.0774155	318089	0.0167223
1	Col-0	4	E14	GTGATCCA	127292	0.00142472		908	1455	1.6	632	pass		0.05776	0.07024	0.21145	pass		pass	pass	pass	pass	GN		0	416	0.00873362	330	0.0193906	1778	0.00632244		85834	0.206671	96214	0.0792536	442430	0.0133435
1	Col-0	4	E15	TTGCAACG	73300	0.000820414		442	1091	2.5	192	pass		0.01504	0.0181	0.0656	pass		pass	pass	pass	pass	SN		0	593	0.016035	520	0.0170648	2778	0.0116535		22581	0.263914	25369	0.102421	118236	0.0187339
1	Col-0	4	E16	ACTGGTGT	148039	0.00165693		1752	2973	1.7	1263	pass		0.04023	0.04913	0.158	pass		pass	pass	pass	pass	VNandSN		0	2085	0.0185497	1866	0.0146376	9475	0.0132146		60341	0.245647	67211	0.0857502	306877	0.0231049
1	Col-0	4	E17	CACTTCAC	132850	0.00148693		1871	2875	1.5	1757	pass		0.04225	0.05104	0.16614	pass		pass	pass	pass	pass	Soma		0	2574	0.0190355	2253	0.0208214	12176	0.0126028		62739	0.237174	70089	0.0745061	331702	0.022898
1	Col-0	4	E18	CTAACCTG	195880	0.0021924		1474	2282	1.5	1373	pass		0.03318	0.04146	0.1299	pass		pass	pass	pass	pass	Soma		0	1201	0.00677966	1028	0.0135458	5369	0.0101632		49844	0.186758	56270	0.0673256	261566	0.0223476
1	Col-0	4	E19	TAGCCATG	151555	0.00169629		667	1667	2.5	360	pass		0.01538	0.01888	0.06243	pass		pass	pass	pass	pass	SN		0	2276	0.0139099	1967	0.0144417	10430	0.0123083		22290	0.227209	24801	0.0943367	116904	0.021859
1	Col-0	4	E2	ACAAGCTC	39197	0.000438715		6	6	1	5	fail		1e-05	0	0.00072	fail		fail			fail	NA		NA	NA	NA	NA	NA	NA	NA		NA	NA	NA	NA	NA	NA
1	Col-0	4	E20	AGCCAACT	306675	0.00343248		1119	1859	1.7	1124	pass		0.01925	0.02293	0.08183	pass		pass	pass	pass	pass	Soma		0	1253	0.0138522	1113	0.0149365	5722	0.0135388		28998	0.303756	32147	0.0905827	160109	0.0326826
1	Col-0	4	E21	ACAGGCAT	124234	0.0013905		770	1247	1.6	613	pass		0.01862	0.02406	0.07928	pass		pass	pass	pass	pass	GN		0	491	0.011257	442	0.00625	2207	0.0103178		28972	0.243849	33129	0.076817	153684	0.0183586
1	Col-0	4	E22	CCAGTTGA	276307	0.00309258		1166	2092	1.8	864	pass		0.08485	0.10383	0.2965	pass		pass	pass	pass	pass	GN		0	2351	0.0161881	2055	0.0104272	10725	0.0112471		124056	0.22824	139936	0.0698476	647287	0.014197
1	Col-0	4	E23	AGGTGTTG	89639	0.00100329		1085	1563	1.4	775	pass		0.03455	0.04127	0.12931	pass		pass	pass	pass	pass	GN		0	1384	0.0192097	1216	0.0153657	6207	0.0135927		50361	0.217052	56178	0.0603191	244173	0.021552
1	Col-0	4	E24	AAGTGCAG	123199	0.00137891		555	1059	1.9	242	pass		0.01295	0.01611	0.0555	pass		pass	pass	pass	pass	VN2		0	620	0.00706215	538	0.0112179	2817	0.0106516		19407	0.197661	21960	0.070037	101091	0.0246947
1	Col-0	4	E3	TCTTCGAC	108013	0.00120894		591	1418	2.4	229	pass		0.01195	0.01491	0.05525	pass		pass	pass	pass	pass	VN2		0	4	0	3	0	17	0		19352	0.21553	21647	0.0843037	102086	0.026159
1	Col-0	4	E4	GAACCTTC	59499	0.000665946		10	10	1	11	fail		1e-05	0	0.00108	fail		fail			fail	NA		NA	NA	NA	NA	NA	NA	NA		NA	NA	NA	NA	NA	NA
1	Col-0	4	E5	ATCGTGGT	34424	0.000385293		6	7	1.2	5	fail		1e-05	0	0.00042	fail		fail			fail	NA		NA	NA	NA	NA	NA	NA	NA		NA	NA	NA	NA	NA	NA
1	Col-0	4	E6	AGCGAGAT	200876	0.00224832		511	888	1.7	292	pass		0.02404	0.0297	0.09625	pass		pass	pass	pass	pass	GN		0	2265	0.00699939	1928	0.00892538	10460	0.00857314		36077	0.24074	40104	0.0874744	183641	0.0159742
1	Col-0	4	E7	CGGTAATC	189154	0.00211712		1235	2444	2	688	pass		0.07172	0.08742	0.26343	pass		pass	pass	pass	pass	VNandSN		0	541	0.0136986	477	0.00760456	2516	0.00706057		106345	0.228539	120232	0.0716076	559412	0.0155043
1	Col-0	4	E8	CCGTAACT	193475	0.00216548		524	1140	2.2	339	pass		0.01643	0.02046	0.071	pass		pass	pass	pass	pass	VNandSN		0	931	0.0139276	756	0.0140515	4100	0.0154839		24701	0.282887	28180	0.0958298	134771	0.0198176
1	Col-0	4	E9	AGTTGTGC	99685	0.00111573		472	992	2.1	257	pass		0.01659	0.02016	0.06937	pass		pass	pass	pass	pass	VNandSN		0	185	0.0205128	158	0.0424242	749	0.0165184		26228	0.182845	28916	0.0632869	129307	0.0221613
1	Col-0	4	F1	GTTGCTGT	124914	0.00139811		1572	3957	2.5	787	pass		0.02349	0.02787	0.09646	pass		pass	pass	pass	pass	VN1to2		0	1497	0.00806018	1283	0.0124688	6764	0.00918429		36085	0.2186	39228	0.0954721	180666	0.0209926
1	Col-0	4	F10	CACAGACT	236616	0.00264834		1268	3969	3.1	717	pass		0.03271	0.04079	0.13651	pass		pass	pass	pass	pass	VN2		0	7	0	11	0.0909091	49	0.0408163		51233	0.219958	57648	0.0857283	274283	0.0285206
1	Col-0	4	F11	AGTGACCT	182899	0.00204711		1219	2492	2	700	pass		0.0671	0.08096	0.24108	pass		pass	pass	pass	pass	VNandSN		0	1690	0.00699627	1368	0.00869565	7708	0.0111845		98003	0.231254	108873	0.0734265	500798	0.0152466
1	Col-0	4	F12	TCGAACCT	149007	0.00166777		95	224	2.4	74	fail		0.00033	0.00028	0.003	fail		fail			fail	NA		NA	NA	NA	NA	NA	NA	NA		NA	NA	NA	NA	NA	NA
1	Col-0	4	F13	CGAATTGC	848	9.49129e-06		4	5	1.2	5	fail		6e-05	9e-05	0.00031	fail		fail			fail	NA		NA	NA	NA	NA	NA	NA	NA		NA	NA	NA	NA	NA	NA
1	Col-0	4	F14	GCATAGTC	177410	0.00198567		2263	3660	1.6	1863	pass		0.08229	0.10263	0.28571	pass		pass	pass	pass	pass	Soma		0	2409	0.0115894	2144	0.0136945	11140	0.0112669		119405	0.226885	135272	0.0824849	622924	0.0170387
1	Col-0	4	F15	CAAGAAGC	106264	0.00118937		1123	2815	2.5	512	pass		0.01797	0.02163	0.07851	pass		pass	pass	pass	pass	VN5		1	160	0.0538922	143	0.0641026	714	0.0695187		27684	0.271956	30550	0.147095	142689	0.0910981
1	Col-0	4	F16	CTCCTGAA	213490	0.0023895		677	1722	2.5	293	pass		0.01047	0.01304	0.05045	pass		pass	pass	pass	pass	VNandSN		0	698	0.011378	606	0.0144718	3107	0.0128351		16459	0.223007	18370	0.0990832	89083	0.0418491
1	Col-0	4	F17	CACCAGTT	207586	0.00232342		1457	4236	2.9	594	pass		0.00036	0.00037	0.00424	fail		fail			fail	NA		NA	NA	NA	NA	NA	NA	NA		NA	NA	NA	NA	NA	NA
1	Col-0	4	F18	AACGCACA	173483	0.00194172		847	1586	1.9	627	pass		0.03673	0.04371	0.14276	pass		pass	pass	fail	fail	NA		NA	NA	NA	NA	NA	NA	NA		NA	NA	NA	NA	NA	NA
1	Col-0	4	F19	GTATTCCG	192180	0.00215099		855	1428	1.7	587	pass		0.05717	0.06958	0.21089	pass		pass	pass	pass	pass	GN		0	1922	0.0180215	1619	0.0122727	8377	0.01394		84201	0.249199	94403	0.0788866	435368	0.014587
1	Col-0	4	F2	CTAGGTTG	161026	0.00180229		656	1162	1.8	358	pass		0.02733	0.0342	0.11219	pass		pass	pass	pass	pass	GN		0	1	0	1	0	8	0.4		42217	0.251098	47865	0.0834078	218358	0.0184481
1	Col-0	4	F20	TAGTCTCG	213657	0.00239137		2893	4417	1.5	2474	pass		0.10624	0.12711	0.33172	pass		pass	pass	pass	pass	Soma		0	1984	0.013894	1692	0.0120069	9118	0.0108206		151297	0.124361	169457	0.0545108	766478	0.01715
1	Col-0	4	F21	TTCGAAGC	149781	0.00167643		1296	4972	3.8	538	pass		0.03336	0.04042	0.13323	pass		pass	pass	pass	pass	VN5		0	30	0.0322581	31	0	121	0.00763359		51321	0.197977	57081	0.0674857	263145	0.0255694
1	Col-0	4	F22	ACTCTGAG	151505	0.00169573		704	1708	2.4	284	pass		0.01502	0.01822	0.06387	pass		pass	pass	pass	pass	VN2		0	8	0	3	0	25	0.171429		23386	0.228868	26270	0.0963023	121554	0.0295262
1	Col-0	4	F23	AGACCTTG	195042	0.00218302		1656	2582	1.6	1592	pass		0.0398	0.04928	0.14295	pass		pass	pass	pass	pass	Soma		0	1412	0.00877706	1221	0.0142276	6273	0.0115771		58148	0.16398	66829	0.0564966	300998	0.0187699
1	Col-0	4	F24	GTTATGGC	130118	0.00145635		492	1019	2.1	288	pass		0.01466	0.0191	0.0667	pass		pass	pass	pass	pass	VN2		0	51	0.0196078	39	0.097561	159	0.0606061		24214	0.22186	27517	0.0791482	126099	0.0274982
1	Col-0	4	F3	AGAACCAG	143989	0.00161161		1025	2368	2.3	408	pass		0.01761	0.02095	0.07404	pass		pass	pass	pass	pass	VN1		0	1376	0.0180337	1194	0.01703	6135	0.0117153		26013	0.219443	28914	0.0962867	134571	0.0231542
1	Col-0	4	F4	GTGTCCTT	111512	0.0012481		860	1544	1.8	369	pass		0.02042	0.02528	0.08492	pass		pass	pass	pass	pass	GN		0	1736	0.0105541	1484	0.00983946	7756	0.00984349		29938	0.207113	33953	0.0826286	155058	0.0197615
1	Col-0	4	F5	GATGTCGA	201084	0.00225064		1640	2436	1.5	1393	pass		0.07604	0.09337	0.26546	pass		pass	pass	pass	pass	Soma		0	1054	0.00625	927	0.0204263	4800	0.0101541		111189	0.197348	125373	0.0599761	571527	0.0172262
1	Col-0	4	F6	TACCTGCA	207614	0.00232373		2092	8695	4.2	1250	pass		0.0495	0.06069	0.18878	pass		pass	pass	pass	pass	VN5		0	1982	0.0189107	1704	0.0153779	9307	0.011761		72985	0.261656	82140	0.106713	393520	0.0209053
1	Col-0	4	F7	AGGAGGTT	1105	1.23678e-05		15	19	1.3	7	fail		7e-05	5e-05	0.00034	fail		fail			fail	NA		NA	NA	NA	NA	NA	NA	NA		NA	NA	NA	NA	NA	NA
1	Col-0	4	F8	CCTTAGGT	323237	0.00361785		1239	4354	3.5	604	pass		0.02899	0.0354	0.12064	pass		pass	pass	pass	pass	VN5		0	0	NA	0	NA	1	0		44636	0.196061	50228	0.066721	232349	0.0319763
1	Col-0	4	F9	AATCGCTG	224767	0.00251572		1013	1964	1.9	561	pass		0.05315	0.0637	0.19345	pass		pass	pass	pass	pass	GN		0	1099	0.0104556	928	0.0106667	4934	0.00936611		77188	0.252068	85901	0.0775725	392531	0.0150422
1	Col-0	4	G1	CAGTCACA	46002	0.00051488		290	500	1.7	91	pass		0.00359	0.0044	0.01616	fail		fail			fail	NA		NA	NA	NA	NA	NA	NA	NA		NA	NA	NA	NA	NA	NA
1	Col-0	4	G10	AACACCAC	140906	0.0015771		1061	3240	3.1	519	pass		0.01522	0.01903	0.06498	pass		pass	pass	pass	pass	VN3		0	43	0	31	0	163	0.0306748		23164	0.223767	26065	0.0819636	126980	0.0285921
1	Col-0	4	G11	AACAACCG	136137	0.00152372		1289	4664	3.6	644	pass		0.02033	0.02438	0.08261	pass		pass	pass	pass	pass	VNandSN		0	3098	0.0136172	2591	0.0138362	14091	0.01091		29656	0.206779	33033	0.0794327	156183	0.027995
1	Col-0	4	G12	GTAAGCAC	188389	0.00210855		1214	3745	3.1	721	pass		0.04464	0.05511	0.17611	pass		pass	pass	pass	pass	VNandSN		0	211	0.00442478	174	0.00510204	1017	0.00810811		67742	0.254547	76408	0.0881576	358362	0.0187683
1	Col-0	4	G13	ACCTCAGT	94098	0.0010532		514	986	1.9	253	pass		0.01732	0.02155	0.07248	pass		pass	pass	pass	pass	GN		0	791	0.00786517	700	0.011236	3849	0.0112385		26135	0.253739	29187	0.107184	136770	0.018224
1	Col-0	4	G14	GTCCTTGA	137120	0.00153472		827	1621	2	388	pass		0.0251	0.03119	0.10915	pass		pass	pass	pass	pass	MNtoVN		0	0	NA	0	NA	2	1		39901	0.224976	44761	0.0872554	208914	0.0208816
1	Col-0	4	G15	CGTCTTCA	99806	0.00111708		1512	2136	1.4	1315	pass		0.04933	0.06004	0.18742	pass		pass	pass	pass	pass	Soma		0	1755	0.0130152	1493	0.01765	8011	0.0107658		73246	0.16299	82168	0.0570992	376126	0.0193071
1	Col-0	4	G16	CAGGTTCA	150164	0.00168072		1228	2570	2.1	535	pass		0.03017	0.03734	0.12621	pass		pass	pass	pass	pass	MNtoVN		0	814	0.00538793	680	0.0078534	3576	0.0106147		45845	0.227904	51933	0.0808214	240838	0.0173671
1	Col-0	4	G17	TGCGTAAC	76821	0.000859823		318	493	1.6	202	fail		0.01446	0.01797	0.06315	pass		fail			fail	NA		NA	NA	NA	NA	NA	NA	NA		NA	NA	NA	NA	NA	NA
1	Col-0	4	G18	CCAACACT	188011	0.00210432		1648	3031	1.8	1437	pass		0.03677	0.04531	0.13639	pass		pass	pass	pass	pass	Soma		0	2962	0.0154449	2483	0.0166583	13594	0.0114033		52933	0.174582	59788	0.0461573	281518	0.0194906
1	Col-0	4	G19	AACACGCT	84225	0.000942693		26	51	2	25	fail		2e-05	4e-05	0.00104	fail		fail			fail	NA		NA	NA	NA	NA	NA	NA	NA		NA	NA	NA	NA	NA	NA
1	Col-0	4	G2	AACCGTGT	139243	0.00155849		1197	2307	1.9	604	pass		0.03871	0.04801	0.15452	pass		pass	pass	pass	pass	MN		0	20	0	11	0	87	0		60223	0.245072	67243	0.0902041	306180	0.0143375
1	Col-0	4	G20	GAGAGTAC	128042	0.00143312		1114	2849	2.6	652	pass		0.01466	0.01822	0.06408	pass		pass	pass	pass	pass	VN1		0	394	0.00697674	349	0.00793651	1759	0.011242		22776	0.223899	25660	0.0847527	122014	0.0177082
1	Col-0	4	G21	ACTCGATC	98424	0.00110162		507	1023	2	217	pass		0.01337	0.0166	0.05556	pass		pass	pass	pass	pass	VN1to2		0	669	0.0147651	553	0.0131579	2769	0.016377		20281	0.222291	22938	0.0874533	104425	0.0242395
1	Col-0	4	G22	AGATACGG	192020	0.00214919		1061	2348	2.2	482	pass		0.02797	0.03423	0.11314	pass		pass	pass	pass	pass	MNtoVN		0	39	0	34	0	188	0.00531915		42380	0.253539	47633	0.108898	217978	0.0162726
1	Col-0	4	G23	TGAGCTGT	135618	0.00151791		1418	2024	1.4	1107	pass		0.06547	0.07836	0.22223	pass		pass	pass	pass	pass	Soma		0	1024	0.0131471	924	0.00918274	4556	0.0111899		94625	0.210583	104991	0.0607021	465680	0.0163849
1	Col-0	4	G24	GTTCTTCG	105152	0.00117692		417	862	2.1	104	pass		0.00018	0.0002	0.00231	fail		fail			fail	NA		NA	NA	NA	NA	NA	NA	NA		NA	NA	NA	NA	NA	NA
1	Col-0	4	G3	TCGATGAC	99878	0.00111789		306	432	1.4	224	fail		0.02103	0.02657	0.09179	pass		fail			fail	NA		NA	NA	NA	NA	NA	NA	NA		NA	NA	NA	NA	NA	NA
1	Col-0	4	G4	CGCGTATT	184901	0.00206952		757	1598	2.1	429	pass		0.01099	0.01355	0.04545	fail		fail			fail	NA		NA	NA	NA	NA	NA	NA	NA		NA	NA	NA	NA	NA	NA
1	Col-0	4	G5	GAAGTGCT	73914	0.000827287		300	511	1.7	99	pass		0.00897	0.01053	0.03597	fail		fail			fail	NA		NA	NA	NA	NA	NA	NA	NA		NA	NA	NA	NA	NA	NA
1	Col-0	4	G6	AGTTCGCA	193121	0.00216152		1288	2591	2	669	pass		0.05035	0.06115	0.19397	pass		pass	pass	pass	pass	MNtoVN		0	819	0.0031679	718	0.00951249	3808	0.0071991		74871	0.241152	84190	0.088548	392911	0.0150514
1	Col-0	4	G7	CTTCCTTC	158717	0.00177645		1003	1495	1.5	721	pass		0.06536	0.07979	0.23774	pass		pass	pass	pass	pass	GN		0	845	0.0147368	751	0.0117096	4014	0.0108551		95633	0.240391	107645	0.0853768	505770	0.0138932
1	Col-0	4	G8	TAGTCAGC	131091	0.00146724		647	2381	3.7	376	pass		0.01842	0.02273	0.07453	pass		pass	pass	pass	pass	SN		0	1437	0.01619	1261	0.0099194	6531	0.0130136		27048	0.27256	30417	0.0882555	141469	0.0164147
1	Col-0	4	G9	CGAACAAC	122626	0.0013725		531	1186	2.2	315	pass		0.01854	0.0234	0.07876	pass		pass	pass	pass	pass	GN		0	366	0.0097561	333	0.00826446	1661	0.0105732		28773	0.232734	32196	0.084356	152927	0.0248701
1	Col-0	4	H1	CCAAGGTT	169913	0.00190176		1247	1954	1.6	1243	pass		0.031	0.03861	0.12007	pass		pass	pass	pass	pass	GN		0	0	NA	0	NA	4	0.25		47009	0.24043	53040	0.0850031	246116	0.0202895
1	Col-0	4	H10	CGCAACTA	222997	0.00249591		546	659	1.2	487	pass		0.04073	0.04939	0.15502	pass		pass	pass	pass	pass	GN		0	2021	0.0131926	1654	0.0105505	8951	0.0102469		60278	0.227177	67157	0.0838214	326382	0.0191721
1	Col-0	4	H11	AGCGTGTA	671	7.51021e-06		3	4	1.3	1	fail		2e-05	2e-05	9e-05	fail		fail			fail	NA		NA	NA	NA	NA	NA	NA	NA		NA	NA	NA	NA	NA	NA
1	Col-0	4	H12	TCCGATCA	259243	0.00290159		1579	2467	1.6	1367	pass		0.04701	0.05825	0.17444	pass		pass	pass	pass	pass	GN		0	2035	0.0127924	1722	0.0109336	9175	0.0119732		68879	0.227489	77771	0.0723226	361176	0.0203394
1	Col-0	4	H13	TCTACGCA	94648	0.00105935		307	583	1.9	191	pass		0.01248	0.01543	0.05378	pass		pass	pass	pass	pass	VNandSN		0	29	0	31	0	173	0.00564972		19483	0.271522	21641	0.085882	103289	0.0163064
1	Col-0	4	H14	CAACTTGG	175281	0.00196184		1221	2090	1.7	1007	pass		0.04542	0.0556	0.17043	pass		pass	pass	pass	pass	SN		0	2489	0.0144733	2106	0.0145847	11280	0.011348		67374	0.24723	75049	0.0897016	349860	0.0167649
1	Col-0	4	H15	TGGCTCTT	141464	0.00158334		1482	3454	2.3	648	pass		0.02951	0.03607	0.11998	pass		pass	pass	pass	pass	MNtoVN		0	804	0.01766	670	0.00780234	3665	0.013656		44374	0.244288	49769	0.0830476	229559	0.0182184
1	Col-0	4	H16	TCAGTAGG	122034	0.00136587		263	421	1.6	151	fail		0.01253	0.01527	0.05552	pass		fail			fail	NA		NA	NA	NA	NA	NA	NA	NA		NA	NA	NA	NA	NA	NA
1	Col-0	4	H17	CCTTCCAT	163938	0.00183489		1925	3889	2	1250	pass		0.03591	0.04389	0.14612	pass		pass	pass	pass	pass	MNtoVN		0	1357	0.0120773	1197	0.00894085	6201	0.010453		54148	0.275807	60819	0.117897	295748	0.0231228
1	Col-0	4	H18	ACAGCAAG	112395	0.00125799		824	1975	2.4	401	pass		0.02172	0.02745	0.09543	pass		pass	pass	pass	pass	VN3		0	0	NA	0	NA	0	NA		34877	0.209266	39321	0.0782697	181456	0.025741
1	Col-0	4	H19	ATACTGGC	76263	0.000853578		202	304	1.5	96	fail		0.00542	0.00664	0.02292	fail		fail			fail	NA		NA	NA	NA	NA	NA	NA	NA		NA	NA	NA	NA	NA	NA
1	Col-0	4	H2	CTCGGTAA	134702	0.00150766		585	989	1.7	319	pass		0.02754	0.03474	0.11876	pass		pass	pass	pass	pass	VN2		0	0	NA	0	NA	8	0.5		43985	0.225614	49801	0.0833973	232631	0.0238116
1	Col-0	4	H20	GAATGGCA	139198	0.00155798		2528	10683	4.2	1390	pass		0.03575	0.04435	0.14179	pass		pass	pass	pass	pass	VN4		0	1308	0.0125156	1083	0.0144597	5882	0.0122341		53740	0.223374	60641	0.0772772	282895	0.0214812
1	Col-0	4	H21	AACCTACG	3585	4.01253e-05		31	42	1.4	6	fail		0.00037	0.00043	0.00175	fail		fail			fail	NA		NA	NA	NA	NA	NA	NA	NA		NA	NA	NA	NA	NA	NA
1	Col-0	4	H22	CGGATCAA	121317	0.00135785		96	172	1.8	48	fail		9e-05	0.00011	0.00164	fail		fail			fail	NA		NA	NA	NA	NA	NA	NA	NA		NA	NA	NA	NA	NA	NA
1	Col-0	4	H23	CATACTCG	168350	0.00188427		1399	4769	3.4	666	pass		0.0184	0.0226	0.08039	pass		pass	pass	pass	pass	VN1		0	60	0	35	0	221	0.0221239		28771	0.242069	32414	0.0866726	154684	0.0262082
1	Col-0	4	H24	ACTGCACT	184318	0.00206299		933	2778	3	498	pass		0.01318	0.01558	0.05127	pass		pass	pass	pass	pass	VN1		0	1961	0.0109932	1667	0.0100833	8902	0.00994942		18049	0.289675	20037	0.126001	98632	0.0282031
1	Col-0	4	H3	ACGTATGG	310887	0.00347962		1150	2709	2.4	454	pass		0.00974	0.01146	0.04463	fail		fail			fail	NA		NA	NA	NA	NA	NA	NA	NA		NA	NA	NA	NA	NA	NA
1	Col-0	4	H4	TACAGAGC	66413	0.000743331		306	516	1.7	141	pass		0.00933	0.01121	0.04069	fail		fail			fail	NA		NA	NA	NA	NA	NA	NA	NA		NA	NA	NA	NA	NA	NA
1	Col-0	4	H5	AAGGACCA	5303	5.93541e-05		51	74	1.5	18	fail		0.00121	0.0017	0.00649	fail		fail			fail	NA		NA	NA	NA	NA	NA	NA	NA		NA	NA	NA	NA	NA	NA
1	Col-0	4	H6	GCATAACG	291927	0.00326741		2636	6362	2.4	1753	pass		0.13242	0.15842	0.4081	pass		pass	pass	pass	pass	MN		0	1687	0.014486	1484	0.0125326	7613	0.0106328		185991	0.224437	209366	0.0745483	975114	0.0154581
1	Col-0	4	H7	TATGCGGT	182441	0.00204198		1036	2075	2	923	pass		0.02036	0.02476	0.07735	pass		pass	pass	fail	fail	NA		NA	NA	NA	NA	NA	NA	NA		NA	NA	NA	NA	NA	NA
1	Col-0	4	H8	GATCAGAC	183534	0.00205421		1223	3663	3	671	pass		0.01726	0.02129	0.07256	pass		pass	pass	pass	pass	MNtoVN		0	307	0.0241692	267	0.00664452	1514	0.0115152		26202	0.267381	29630	0.113671	140592	0.0215939
1	Col-0	4	H9	AAGGAAGG	152192	0.00170342		1142	3908	3.4	522	pass		0.06186	0.0757	0.22208	pass		pass	pass	pass	pass	SN		0	1008	0.0194093	875	0.0119641	4505	0.00703957		91520	0.229708	102558	0.0799039	457685	0.0137538
1	Col-0	4	I1	TACTGCTC	133706	0.00149651		1287	3177	2.5	629	pass		0.03281	0.04036	0.13901	pass		pass	pass	pass	pass	VN2		0	0	NA	0	NA	0	NA		50475	0.211282	56514	0.0791757	265147	0.0227658
1	Col-0	4	I10	ATGCGTCA	90384	0.00101163		551	1151	2.1	194	pass		0.01125	0.01362	0.04883	fail		fail			fail	NA		NA	NA	NA	NA	NA	NA	NA		NA	NA	NA	NA	NA	NA
1	Col-0	4	I11	GTCAACAG	146183	0.00163616		803	2420	3	441	pass		0.03909	0.04809	0.15383	pass		pass	pass	pass	pass	SN		0	2341	0.0185669	2018	0.0173543	10617	0.011892		58391	0.241454	66261	0.0891068	302228	0.0136266
1	Col-0	4	I12	TACATCGG	121639	0.00136145		971	1327	1.4	778	pass		0.04066	0.04846	0.13626	pass		pass	pass	pass	pass	GN		0	945	0.0216216	828	0.0145379	4190	0.0146151		57834	0.200631	64569	0.0597917	288566	0.0198829
1	Col-0	4	I13	GTGGTATG	74022	0.000828495		423	831	2	248	pass		0.02235	0.0272	0.08955	pass		pass	pass	pass	pass	SN		0	880	0.00806452	781	0.0110742	4012	0.0110151		33570	0.228307	37244	0.0628889	164500	0.0117649
1	Col-0	4	I14	ACTGCGAA	163902	0.00183448		620	1001	1.6	373	pass		0.03161	0.03943	0.13118	pass		pass	pass	pass	pass	GN		0	917	0.012512	822	0.0170576	4172	0.0115838		48284	0.266212	54328	0.0928839	254249	0.0154855
1	Col-0	4	I15	CCAACTTC	42706	0.000477989		32	60	1.9	29	fail		7e-05	9e-05	0.00129	fail		fail			fail	NA		NA	NA	NA	NA	NA	NA	NA		NA	NA	NA	NA	NA	NA
1	Col-0	4	I16	TCTGTCGT	74362	0.000832301		187	260	1.4	107	fail		0.00875	0.01075	0.03891	fail		fail			fail	NA		NA	NA	NA	NA	NA	NA	NA		NA	NA	NA	NA	NA	NA
1	Col-0	4	I17	GACGTCAT	107558	0.00120385		877	1241	1.4	730	pass		0.03825	0.04607	0.15098	pass		pass	pass	pass	pass	GN		0	352	0.00536193	305	0.00308642	1613	0.011976		58131	0.241033	64614	0.068107	296571	0.02254
1	Col-0	4	I18	CTCAAGCT	131644	0.00147343		881	2585	2.9	318	pass		2e-05	2e-05	0.00259	fail		fail			fail	NA		NA	NA	NA	NA	NA	NA	NA		NA	NA	NA	NA	NA	NA
1	Col-0	4	I19	ACGTCCAA	142630	0.00159639		1067	2530	2.4	550	pass		0.02332	0.02893	0.09997	pass		pass	pass	pass	pass	VN1		0	93	0.01	67	0.0138889	460	0.0142276		36232	0.224705	40960	0.0848137	193094	0.0219203
1	Col-0	4	I2	ATTCCGCT	158660	0.00177581		825	1601	1.9	488	pass		0.04385	0.05278	0.17014	pass		pass	pass	pass	pass	GN		0	773	0.00786517	620	0.0112518	3350	0.00780031		65358	0.186335	72959	0.0589872	348826	0.0136961
1	Col-0	4	I20	AACCACTC	132930	0.00148783		422	1534	3.6	127	pass		0.0008	0.00077	0.00365	fail		fail			fail	NA		NA	NA	NA	NA	NA	NA	NA		NA	NA	NA	NA	NA	NA
1	Col-0	4	I21	GATCCACT	167844	0.0018786		1993	4787	2.4	1036	pass		0.06394	0.07788	0.22876	pass		pass	pass	pass	pass	MNtoVN		0	3819	0.0105047	3287	0.0127397	17622	0.00882314		92398	0.252252	104217	0.0978132	488809	0.0135016
1	Col-0	4	I22	CTTACAGC	256031	0.00286564		2264	3292	1.5	2259	pass		0.06041	0.07489	0.22467	pass		pass	pass	pass	pass	Soma		0	2340	0.0129831	2092	0.0182232	11022	0.0117112		89362	0.249641	100866	0.0911058	472493	0.0214009
1	Col-0	4	I23	AGCCTATC	98128	0.0010983		733	1994	2.7	314	pass		0.01549	0.01995	0.06769	pass		pass	pass	pass	pass	VN2		0	220	0.0246914	177	0.00490196	951	0.00942507		24277	0.224891	27645	0.0775333	129609	0.0213617
1	Col-0	4	I24	AGTCTTGG	185593	0.00207726		448	772	1.7	375	pass		0.02235	0.02753	0.08952	pass		pass	pass	pass	pass	GN		0	4	0.25	3	0.333333	7	0.428571		34551	0.202479	38728	0.0843626	170747	0.0190811
1	Col-0	4	I3	GACGAACT	122391	0.00136987		1027	1572	1.5	871	pass		0.02627	0.03281	0.11012	pass		pass	pass	pass	pass	Soma		0	82	0.0113636	62	0	321	0.00882353		41204	0.198651	45409	0.0746434	211870	0.0229663
1	Col-0	4	I4	AAGCTCAC	146825	0.00164335		701	1665	2.4	304	pass		0.01143	0.01368	0.05436	pass		pass	pass	pass	pass	VN2		0	451	0.00840336	368	0.0075188	2012	0.0086246		17697	0.216773	19861	0.0775261	97339	0.0327543
1	Col-0	4	I5	CTTCGCAA	28329	0.000317074		2	2	1	4	fail		1e-05	0	0.00051	fail		fail			fail	NA		NA	NA	NA	NA	NA	NA	NA		NA	NA	NA	NA	NA	NA
1	Col-0	4	I6	TGATCACG	191804	0.00214678		1185	4053	3.4	567	pass		0.03116	0.03784	0.12637	pass		pass	pass	pass	pass	VNandSN		0	570	0.00956938	530	0.0292599	2601	0.0165318		47450	0.200581	53049	0.0745817	244162	0.0249343
1	Col-0	4	I7	ATGGCGAT	114657	0.00128331		600	1001	1.7	349	pass		0.03221	0.03972	0.12862	pass		pass	pass	pass	pass	GN		0	792	0.0102389	664	0.0131752	3499	0.00994283		48372	0.238388	54377	0.0895914	248753	0.0133427
1	Col-0	4	I8	CAATGCGA	186165	0.00208366		1402	4041	2.9	647	pass		0.03092	0.03916	0.12778	pass		pass	pass	pass	pass	VN1to2		0	360	0.00250627	318	0.0112045	1666	0.0105556		47952	0.22166	54149	0.08025	251448	0.0235621
1	Col-0	4	I9	ACATGCCA	290974	0.00325674		861	2149	2.5	425	pass		0.03178	0.03897	0.13459	pass		pass	pass	pass	pass	VN3		0	203	0.00913242	151	0	899	0.0091001		49177	0.210197	55379	0.0761044	264086	0.0235485
1	Col-0	4	J1	TGCACTTG	247133	0.00276605		1215	2251	1.9	744	pass		0.07073	0.08673	0.25204	pass		pass	pass	pass	pass	GN		0	1340	0.0178253	1112	0.0134276	6058	0.012951		103533	0.244193	116764	0.0765774	533405	0.0154529
1	Col-0	4	J10	ACCTCTTC	211537	0.00236764		1190	3017	2.5	887	pass		0.05089	0.0623	0.19113	pass		pass	pass	pass	pass	SN		0	2295	0.0151791	1945	0.0101969	10416	0.011593		75333	0.256466	84523	0.0948688	402981	0.0163415
1	Col-0	4	J11	TAGCTGAG	246992	0.00276447		724	1226	1.7	460	pass		0.04268	0.05327	0.16448	pass		pass	pass	pass	pass	GN		0	146	0.0129032	110	0.00884956	655	0.0132939		64681	0.262326	73353	0.085397	330490	0.0146426
1	Col-0	4	J12	CATTCGTC	129331	0.00144754		1177	3472	2.9	598	pass		0.02053	0.02537	0.08513	pass		pass	pass	pass	pass	VN1to2		0	7	0	2	0	28	0		31704	0.216553	35449	0.0843445	165827	0.0259999
1	Col-0	4	J13	AGAGCAGA	97892	0.00109566		525	1090	2.1	362	pass		0.01683	0.02096	0.0713	pass		pass	pass	pass	pass	SN		0	234	0.0240964	203	0.0046729	1061	0.015873		26555	0.242437	29399	0.0926287	136027	0.0158035
1	Col-0	4	J14	TTCCTCCT	171668	0.0019214		2742	5486	2	2036	pass		0.06857	0.08471	0.24703	pass		pass	pass	pass	pass	Soma		0	3746	0.0180915	3239	0.0175413	17734	0.0132477		99978	0.243077	113043	0.082402	532538	0.0203226
1	Col-0	4	J15	CTTCGGTT	144820	0.00162091		1269	2034	1.6	1089	pass		0.02925	0.03648	0.12405	pass		pass	pass	pass	pass	GN		0	130	0.0141844	105	0.00909091	474	0.0170778		45645	0.248887	51397	0.0705798	238280	0.0158375
1	Col-0	4	J16	GCTGTAAG	144032	0.00161209		1443	2165	1.5	1044	pass		0.03805	0.04775	0.14502	pass		pass	pass	pass	pass	Soma		0	1353	0.0109133	1203	0.0140485	6318	0.00951104		56114	0.187111	63719	0.0751943	284747	0.022354
1	Col-0	4	J17	ACAACAGC	124986	0.00139891		870	1961	2.3	532	pass		0.03204	0.04073	0.13067	pass		pass	pass	pass	pass	SN		0	1342	0.00910747	1224	0.012709	6314	0.0106179		48373	0.268894	55016	0.0965035	259550	0.0128209
1	Col-0	4	J18	GACATCTC	93382	0.00104518		840	2448	2.9	321	pass		0.01101	0.01424	0.04951	fail		fail			fail	NA		NA	NA	NA	NA	NA	NA	NA		NA	NA	NA	NA	NA	NA
1	Col-0	4	J19	AGCCGTAA	2130	2.38401e-05		11	17	1.5	7	fail		0.00028	0.00038	0.00149	fail		fail			fail	NA		NA	NA	NA	NA	NA	NA	NA		NA	NA	NA	NA	NA	NA
1	Col-0	4	J2	CCTAAGTC	156593	0.00175268		1968	3347	1.7	1630	pass		0.06566	0.08	0.23205	pass		pass	pass	pass	pass	SN		0	1350	0.0176506	1141	0.0141343	6168	0.0146515		96350	0.249686	108326	0.0828714	503211	0.0181851
1	Col-0	4	J20	CAACCGTA	245404	0.0027467		922	1277	1.4	890	pass		0.03245	0.04008	0.13534	pass		pass	pass	pass	pass	GN		0	128	0.00746269	114	0.00833333	524	0.010772		50017	0.208812	55925	0.0856963	268750	0.0249236
1	Col-0	4	J21	CTCTTGTC	151961	0.00170083		648	1628	2.5	465	pass		0.02393	0.0298	0.09811	pass		pass	pass	pass	pass	SN		0	1895	0.0140732	1645	0.0118993	8587	0.00916044		35990	0.25965	40194	0.0865951	189931	0.016012
1	Col-0	4	J22	TGCGATAG	160970	0.00180167		1425	2204	1.5	1345	pass		0.03854	0.047	0.14775	pass		pass	pass	fail	fail	NA		NA	NA	NA	NA	NA	NA	NA		NA	NA	NA	NA	NA	NA
1	Col-0	4	J23	CAGATCCT	203784	0.00228086		634	1425	2.2	373	pass		0.01966	0.02387	0.08032	pass		pass	pass	pass	pass	VN3		0	924	0.0101196	850	0.0187933	4429	0.0123504		29142	0.226777	32607	0.0918651	155445	0.0308511
1	Col-0	4	J24	TGGTTCGA	233436	0.00261275		2059	6638	3.2	1190	pass		0.04537	0.05541	0.17088	pass		pass	pass	pass	pass	MN		0	3608	0.0144292	3017	0.015292	16546	0.0116413		66307	0.274265	74393	0.111217	347295	0.0163281
1	Col-0	4	J3	TCACTCGA	4704	5.26498e-05		46	73	1.6	20	fail		0.00124	0.00177	0.00596	fail		fail			fail	NA		NA	NA	NA	NA	NA	NA	NA		NA	NA	NA	NA	NA	NA
1	Col-0	4	J4	TTCGTACG	197937	0.00221542		2002	3105	1.6	1678	pass		0.04831	0.0585	0.1851	pass		pass	pass	pass	pass	Soma		0	1069	0.0126183	934	0.00984781	4756	0.0126117		72059	0.226418	79856	0.0758448	368288	0.0222807
1	Col-0	4	J5	CACTGTAG	2603	2.91342e-05		41	74	1.8	9	fail		0.00062	0.00075	0.00324	fail		fail			fail	NA		NA	NA	NA	NA	NA	NA	NA		NA	NA	NA	NA	NA	NA
1	Col-0	4	J6	TCCTGGTA	398924	0.00446498		958	1629	1.7	697	pass		0.07431	0.09136	0.26488	pass		pass	pass	pass	pass	GN		0	1201	0.00754976	1026	0.0120385	5438	0.0116045		109227	0.250072	123151	0.0758271	568176	0.0166425
1	Col-0	4	J7	GTACGATC	135696	0.00151879		809	1828	2.3	294	pass		0.01468	0.01862	0.06337	pass		pass	pass	pass	pass	MNtoVN		0	58	0	42	0	223	0.0170213		22612	0.289847	25770	0.128282	121058	0.0198925
1	Col-0	4	J8	CATTGACG	182264	0.00204		580	1062	1.8	417	pass		0.03115	0.03919	0.13024	pass		pass	pass	pass	pass	GN		0	553	0.021374	471	0.0156522	2365	0.0139706		48062	0.263167	54332	0.0852686	251517	0.0167861
1	Col-0	4	J9	TGGTGAAG	141003	0.00157818		1208	2998	2.5	480	pass		0.01873	0.02345	0.07897	pass		pass	pass	pass	pass	VN1		0	904	0.0172249	813	0.015674	3924	0.0137076		29000	0.227163	32453	0.0812337	147766	0.0240171
1	Col-0	4	K1	AGCTACCA	35742	0.000400044		4	4	1	9	fail		1e-05	0	0.00064	fail		fail			fail	NA		NA	NA	NA	NA	NA	NA	NA		NA	NA	NA	NA	NA	NA
1	Col-0	4	K10	CACAGGAA	219403	0.00245568		988	1758	1.8	601	pass		0.06839	0.08439	0.25393	pass		pass	pass	pass	pass	VNandSN		0	30	0	33	0.0294118	133	0.00746269		102746	0.263417	116008	0.0856593	539652	0.013912
1	Col-0	4	K11	GACCGATA	257890	0.00288645		1006	2456	2.4	535	pass		0.031	0.03846	0.12509	pass		pass	pass	pass	pass	MNtoVN		0	2	0	2	0	7	0		47383	0.256714	53205	0.108833	248910	0.0177849
1	Col-0	4	K12	ACTCAACG	213629	0.00239105		1758	2923	1.7	1511	pass		0.07368	0.09069	0.26307	pass		pass	pass	pass	pass	GN		0	2585	0.0203033	2190	0.016632	11571	0.0150716		107636	0.23647	121767	0.0801441	570763	0.0148659
1	Col-0	4	K13	CAGACGTT	211823	0.00237084		2300	6184	2.7	1239	pass		0.062	0.07684	0.22734	pass		pass	pass	pass	pass	VN1to2		0	1230	0.0102041	1097	0.00965108	5807	0.0127827		91113	0.229588	104019	0.0814965	479593	0.0163716
1	Col-0	4	K14	AAGCGACT	43686	0.000488958		490	677	1.4	437	pass		0.01159	0.01385	0.05132	pass		pass	pass	pass	pass	GN		0	448	0.0163599	414	0.0111111	2301	0.0150973		17864	0.259206	19743	0.0845137	90581	0.0261331
1	Col-0	4	K15	CTGAACGT	153983	0.00172346		366	564	1.5	244	pass		0.01665	0.02059	0.0744	pass		pass	pass	pass	pass	GN		0	280	0.0168919	263	0.0108303	1294	0.0117216		26101	0.280511	29366	0.09973	138093	0.0184433
1	Col-0	4	K16	CCTACCTA	153667	0.00171993		493	998	2	256	pass		0.01373	0.0168	0.06053	pass		pass	pass	pass	pass	VNandSN		0	1383	0.0116009	1211	0.00978474	6464	0.0110867		20183	0.190752	22875	0.0628947	109642	0.0348219
1	Col-0	4	K17	TTGGACTG	134062	0.0015005		116	258	2.2	70	fail		0.00089	0.00078	0.00351	fail		fail			fail	NA		NA	NA	NA	NA	NA	NA	NA		NA	NA	NA	NA	NA	NA
1	Col-0	4	K18	ATCTCCTG	186853	0.00209136		1108	2332	2.1	597	pass		0.0396	0.04926	0.15696	pass		pass	pass	pass	pass	GN		0	1500	0.0140772	1319	0.0151781	6918	0.0117066		59293	0.263374	66896	0.0975198	315078	0.0155754
1	Col-0	4	K19	GTCTGCAA	147595	0.00165197		1358	3576	2.6	677	pass		0.02554	0.03241	0.10883	pass		pass	pass	pass	pass	VN1		0	466	0.00402414	430	0.00652174	2012	0.0116117		39724	0.226318	44995	0.0831226	209142	0.0213456
1	Col-0	4	K2	CACGCAAT	147894	0.00165531		455	777	1.7	312	pass		0.02086	0.02538	0.09216	pass		pass	pass	pass	pass	VN2		0	16	0	14	0	42	0		32787	0.203457	36452	0.0785622	180080	0.0284182
1	Col-0	4	K20	TCACGATG	257531	0.00288243		1313	2335	1.8	943	pass		0.09538	0.11668	0.3235	pass		pass	pass	pass	pass	VNandSN		0	367	0.00985222	307	0.00872093	1631	0.01		139215	0.24362	157012	0.0780441	722783	0.0129745
1	Col-0	4	K21	CCACATTG	270220	0.00302445		1185	2990	2.5	686	pass		0.03716	0.04615	0.15133	pass		pass	pass	pass	pass	VN2		0	81	0	86	0.0111111	353	0.0080429		56803	0.206146	64318	0.0751763	300073	0.0245055
1	Col-0	4	K22	CCACAACA	158323	0.00177204		1276	4233	3.3	803	pass		0.02641	0.03296	0.10706	pass		pass	pass	pass	pass	VN1to2		0	3124	0.0116809	2627	0.0127128	14222	0.0103044		39143	0.216466	43926	0.0855451	210917	0.0230609
1	Col-0	4	K23	GATGGAGT	159678	0.00178721		627	1087	1.7	374	pass		0.03507	0.04297	0.13939	pass		pass	pass	pass	pass	GN		0	267	0.00363636	238	0	1164	0.00245499		53586	0.254886	60216	0.0856945	275622	0.0127286
1	Col-0	4	K24	AGGTCTGT	174576	0.00195395		433	747	1.7	288	pass		0.01427	0.01728	0.06102	pass		pass	pass	pass	pass	VN2		0	96	0	82	0	407	0.0171569		22074	0.191857	24855	0.0726289	114947	0.0244844
1	Col-0	4	K3	AGATTGCG	90854	0.00101689		10	10	1	2	fail		6e-05	1e-05	0.00118	fail		fail			fail	NA		NA	NA	NA	NA	NA	NA	NA		NA	NA	NA	NA	NA	NA
1	Col-0	4	K4	AGCTTCAG	154175	0.00172561		1081	1525	1.4	796	pass		0.02222	0.02667	0.09468	pass		pass	pass	pass	pass	GN		0	307	0.015625	274	0.00331126	1490	0.0107663		34735	0.288749	38116	0.145143	173548	0.054095
1	Col-0	4	K5	CACACATC	142714	0.00159733		1218	2902	2.4	684	pass		0.04252	0.05213	0.1655	pass		pass	pass	pass	pass	MN		0	358	0.00767263	332	0.0139665	1727	0.0124594		63580	0.266419	71565	0.0858802	339543	0.014241
1	Col-0	4	K6	CCTCGTTA	200350	0.00224243		1245	1964	1.6	1153	pass		0.03093	0.03743	0.12012	pass		pass	pass	pass	pass	GN		0	1613	0.0117073	1377	0.0108262	7364	0.0113761		45698	0.273229	50718	0.122695	244019	0.0256515
1	Col-0	4	K7	GAGCAATC	111949	0.001253		903	2168	2.4	492	pass		0.02916	0.03623	0.11617	pass		pass	pass	pass	pass	VNandSN		0	1407	0.0114482	1195	0.012786	6426	0.0122013		43468	0.227117	49119	0.0774111	225914	0.0185321
1	Col-0	4	K8	TGAGACGA	157653	0.00176454		1155	3360	2.9	487	pass		0.01121	0.01451	0.05049	pass		pass	pass	pass	pass	VN1		0	393	0.0229885	343	0.0106667	1699	0.00534188		17500	0.234219	20352	0.0978358	95467	0.0288347
1	Col-0	4	K9	ATAGAGCG	47267	0.000529039		207	554	2.7	30	pass		0.00037	0.00035	0.00136	fail		fail			fail	NA		NA	NA	NA	NA	NA	NA	NA		NA	NA	NA	NA	NA	NA
1	Col-0	4	L1	GATGCTAC	112685	0.00126123		1153	2855	2.5	824	pass		0.01713	0.02183	0.0772	pass		pass	pass	pass	pass	SN		0	382	0.0071599	286	0	1583	0.00642899		27174	0.260501	30965	0.0955487	148602	0.0163556
1	Col-0	4	L10	AGTGCATC	131199	0.00146845		1744	2792	1.6	1259	pass		0.04294	0.05173	0.15463	pass		pass	pass	pass	pass	Soma		0	2491	0.01193	2069	0.0133457	11192	0.0113261		61961	0.197365	69585	0.0785059	318310	0.0234672
1	Col-0	4	L11	AACCAGAG	181497	0.00203142		530	1533	2.9	285	pass		0.01945	0.02381	0.08473	pass		pass	pass	pass	pass	SN		0	0	NA	0	NA	2	0.5		30742	0.258079	34650	0.096578	163658	0.0181741
1	Col-0	4	L12	GCATTGGT	237041	0.00265309		1487	3803	2.6	912	pass		0.05954	0.07364	0.21859	pass		pass	pass	pass	pass	VN4		0	1761	0.0112945	1462	0.0102302	8065	0.0127002		86832	0.225756	98914	0.078831	456317	0.0180329
1	Col-0	4	L13	CGACCTAA	162434	0.00181805		2025	4989	2.5	1052	pass		0.06224	0.07555	0.23317	pass		pass	pass	pass	pass	VN1to2		0	3119	0.0128132	2632	0.012987	14416	0.0114243		91991	0.238171	102842	0.0865333	487326	0.0183836
1	Col-0	4	L14	CTTAGGAC	122213	0.00136788		767	1280	1.7	563	pass		0.03035	0.03704	0.12097	pass		pass	pass	pass	pass	GN		0	2628	0.00938848	2312	0.0109674	12343	0.010406		45137	0.233224	50270	0.0918999	237960	0.0214302
1	Col-0	4	L15	CTCTCAGA	16835	0.000188427		54	68	1.3	29	fail		0.0021	0.0025	0.00968	fail		fail			fail	NA		NA	NA	NA	NA	NA	NA	NA		NA	NA	NA	NA	NA	NA
1	Col-0	4	L16	ATAGTCGG	136160	0.00152398		403	582	1.4	204	pass		0.02868	0.03557	0.11864	pass		pass	pass	pass	pass	VNandSN		0	291	0.00636943	269	0	1343	0.0119215		44243	0.216771	50307	0.0701602	222721	0.0169156
1	Col-0	4	L17	AGGCTGAA	170319	0.00190631		814	1682	2.1	462	pass		0.04612	0.0567	0.17671	pass		pass	pass	pass	pass	SN		0	418	0.00436681	349	0.031746	1827	0.0130785		68867	0.248251	77257	0.0942207	357824	0.0136564
1	Col-0	4	L18	GAGACCAA	179750	0.00201186		888	1347	1.5	708	pass		0.05645	0.06956	0.21644	pass		pass	pass	pass	pass	GN		0	492	0.0164534	421	0.0190678	2054	0.0118629		84587	0.261961	95281	0.101847	448832	0.0149968
1	Col-0	4	L19	ATCGGAGA	135265	0.00151396		1469	2048	1.4	1176	pass		0.06297	0.07765	0.22575	pass		pass	pass	pass	pass	GN		0	864	0.0168818	710	0.00604595	3866	0.0100716		92534	0.210283	103260	0.0809925	466355	0.0200525
1	Col-0	4	L2	AAGCGTTC	96434	0.00107934		557	824	1.5	399	pass		0.0279	0.03248	0.10678	pass		pass	pass	pass	pass	GN		0	2234	0.00914077	1958	0.0102916	10078	0.0103155		40231	0.212411	44225	0.0760856	204211	0.015032
1	Col-0	4	L20	AACAAGGC	112655	0.0012609		437	993	2.3	235	pass		0.01123	0.01424	0.04809	fail		fail			fail	NA		NA	NA	NA	NA	NA	NA	NA		NA	NA	NA	NA	NA	NA
1	Col-0	4	L21	GATACCTG	7236	8.09893e-05		82	99	1.2	39	fail		0.00239	0.00302	0.01066	fail		fail			fail	NA		NA	NA	NA	NA	NA	NA	NA		NA	NA	NA	NA	NA	NA
1	Col-0	4	L22	CCAGTATC	425669	0.00476432		1102	1318	1.2	996	pass		0.09594	0.11411	0.33155	pass		pass	pass	pass	pass	GN		0	130	0.0223881	139	0.028169	708	0.0176152		139684	0.230668	154232	0.0773436	744337	0.0144476
1	Col-0	4	L23	TCCTGACT	235638	0.00263739		2102	3764	1.8	1977	pass		0.04457	0.05298	0.16059	pass		pass	pass	pass	pass	GN		0	2366	0.0191159	1968	0.0178897	10965	0.0144177		63474	0.236275	70464	0.0779972	336289	0.0259037
1	Col-0	4	L24	CCTCGAAT	302407	0.00338471		1547	2937	1.9	1386	pass		0.05605	0.06773	0.20188	pass		pass	pass	fail	fail	NA		NA	NA	NA	NA	NA	NA	NA		NA	NA	NA	NA	NA	NA
1	Col-0	4	L3	AGGAACAC	114859	0.00128557		360	688	1.9	167	pass		0.01073	0.01351	0.0465	fail		fail			fail	NA		NA	NA	NA	NA	NA	NA	NA		NA	NA	NA	NA	NA	NA
1	Col-0	4	L4	CGATTCTG	238474	0.00266913		376	568	1.5	222	pass		0.02082	0.02714	0.09339	pass		pass	pass	pass	pass	GN		0	13	0	8	0	70	0.0266667		33699	0.267417	38300	0.0883496	177518	0.0182849
1	Col-0	4	L5	ACCATCCT	267476	0.00299374		805	1289	1.6	650	pass		0.05828	0.07211	0.22174	pass		pass	pass	pass	pass	GN		0	614	0.0158273	520	0.00692042	2953	0.0109048		88072	0.262094	98369	0.0751038	465688	0.0153324
1	Col-0	4	L6	GCAACCAT	213223	0.00238651		2378	4509	1.9	2008	pass		0.08294	0.10056	0.28125	pass		pass	pass	pass	pass	Soma		0	2723	0.012761	2405	0.0138284	12689	0.0123225		118876	0.228259	132919	0.082086	629328	0.0179845
1	Col-0	4	L7	GAACGTGA	210508	0.00235612		927	2446	2.6	292	pass		0.00032	0.00034	0.00344	fail		fail			fail	NA		NA	NA	NA	NA	NA	NA	NA		NA	NA	NA	NA	NA	NA
1	Col-0	4	L8	AATCCAGC	223533	0.00250191		1030	3064	3	492	pass		0.01206	0.01511	0.0535	pass		pass	pass	pass	pass	VN1to2		0	25	0	18	0	98	0		18737	0.229159	21367	0.087799	102521	0.0287123
1	Col-0	4	L9	TAGAACGC	162872	0.00182295		332	610	1.8	213	pass		0.01267	0.01558	0.0556	pass		pass	pass	pass	pass	VN2		0	29	0.0333333	13	0	126	0.031746		19942	0.235878	22585	0.088332	105838	0.030725
1	Col-0	4	M1	AGGTCAAC	129381	0.0014481		1342	2693	2	746	pass		0.03714	0.04527	0.1471	pass		pass	pass	pass	pass	MNtoVN		0	673	0.0078534	546	0.0114943	2868	0.0147692		55727	0.269162	62401	0.118936	297761	0.0171418
1	Col-0	4	M10	ATCGCAAC	255237	0.00285675		1164	2293	2	780	pass		0.05614	0.06981	0.21841	pass		pass	pass	pass	pass	GN		0	692	0.0155642	612	0.0162003	3355	0.00898995		85282	0.254662	96319	0.0969365	459697	0.0154728
1	Col-0	4	M11	ACTCCTAC	172742	0.00193342		1371	3103	2.3	828	pass		0.05733	0.06864	0.21256	pass		pass	pass	pass	pass	MN		0	1607	0.0137181	1369	0.0116537	7492	0.0123282		83782	0.246295	93087	0.0877567	442943	0.0136397
1	Col-0	4	M12	ACGTCGTT	82376	0.000921998		588	1001	1.7	199	pass		0.01106	0.0136	0.04638	fail		fail			fail	NA		NA	NA	NA	NA	NA	NA	NA		NA	NA	NA	NA	NA	NA
1	Col-0	4	M13	CAATCAGG	108827	0.00121805		1213	3267	2.7	457	pass		0.0105	0.01356	0.04796	fail		fail			fail	NA		NA	NA	NA	NA	NA	NA	NA		NA	NA	NA	NA	NA	NA
1	Col-0	4	M14	CGAATACG	122515	0.00137126		1107	2735	2.5	512	pass		0.02572	0.032	0.1092	pass		pass	pass	pass	pass	VN3		0	818	0.00542888	756	0.0103448	3750	0.0078162		39675	0.206356	44647	0.0704327	209668	0.0232649
1	Col-0	4	M15	TCGTGCAT	59254	0.000663204		481	893	1.9	149	pass		0.00526	0.00623	0.02444	fail		fail			fail	NA		NA	NA	NA	NA	NA	NA	NA		NA	NA	NA	NA	NA	NA
1	Col-0	4	M16	TGCTTGCT	144274	0.0016148		601	865	1.4	565	pass		0.01025	0.01284	0.04462	fail		fail			fail	NA		NA	NA	NA	NA	NA	NA	NA		NA	NA	NA	NA	NA	NA
1	Col-0	4	M17	TAACGTCG	77195	0.000864009		738	1001	1.4	495	pass		0.03355	0.04021	0.13084	pass		pass	pass	pass	pass	Soma		0	1195	0.011658	1041	0.0188679	5558	0.0086771		49798	0.209251	55413	0.0660462	247761	0.0200127
1	Col-0	4	M18	CTCGAACA	170832	0.00191205		1565	4217	2.7	614	pass		0.02301	0.02942	0.09911	pass		pass	pass	pass	pass	MNtoVN		0	263	0.0141844	241	0.0232558	1196	0.0111023		35883	0.2613	40644	0.0958292	195542	0.0190338
1	Col-0	4	M19	AAGGCGTA	191386	0.0021421		1359	2098	1.5	800	pass		0.07758	0.09613	0.27052	pass		pass	pass	pass	pass	MN		0	81	0	82	0.0243902	360	0.00555556		114257	0.221819	128352	0.0740798	577319	0.0122758
1	Col-0	4	M2	AGAAGGAC	44844	0.000501919		3	3	1	1	fail		1e-05	0	0.00074	fail		fail			fail	NA		NA	NA	NA	NA	NA	NA	NA		NA	NA	NA	NA	NA	NA
1	Col-0	4	M20	ACATGGAG	170757	0.00191121		496	959	1.9	290	pass		0.01472	0.01874	0.06267	pass		pass	pass	pass	pass	GN		0	281	0.0198675	273	0.0239726	1315	0.0141743		22798	0.243938	25954	0.0974212	119569	0.0210031
1	Col-0	4	M21	TCTTACGG	174647	0.00195475		742	1137	1.5	474	pass		0.03276	0.04069	0.13398	pass		pass	pass	pass	pass	GN		0	1	1	1	1	8	0.375		51489	0.192159	57603	0.06835	262836	0.0239517
1	Col-0	4	M22	ACAAGACG	126999	0.00142144		718	932	1.3	633	pass		0.03115	0.03777	0.13004	pass		pass	pass	pass	pass	GN		0	823	0.0130435	738	0.0104287	3757	0.0121837		48176	0.242898	53292	0.098351	250960	0.0232139
1	Col-0	4	M23	CGTGTGAT	115518	0.00129294		248	342	1.4	164	fail		0.01733	0.02012	0.07071	pass		fail			fail	NA		NA	NA	NA	NA	NA	NA	NA		NA	NA	NA	NA	NA	NA
1	Col-0	4	M24	CGCCTTAT	195892	0.00219253		1299	2996	2.3	910	pass		0.04494	0.05609	0.16985	pass		pass	pass	pass	pass	VN2		0	2027	0.01348	1754	0.0110069	9154	0.00986476		66663	0.21416	74989	0.0559452	349868	0.0143556
1	Col-0	4	M3	TACACACG	101158	0.00113222		858	2035	2.4	371	pass		0.01309	0.01573	0.06	pass		pass	pass	pass	pass	VN1to2		0	232	0.0205761	201	0	953	0.00492126		20605	0.226566	23033	0.0886796	109800	0.0277958
1	Col-0	4	M4	GCGTATCA	106772	0.00119505		906	3005	3.3	320	pass		0.01109	0.01375	0.04934	fail		fail			fail	NA		NA	NA	NA	NA	NA	NA	NA		NA	NA	NA	NA	NA	NA
1	Col-0	4	M5	CAAGTCGT	66929	0.000749107		413	624	1.5	198	pass		0.018	0.02213	0.07544	pass		pass	pass	pass	pass	MNtoVN		0	9	0	10	0	66	0		27973	0.194791	31410	0.0741936	140044	0.0135666
1	Col-0	4	M6	CAACACAG	204619	0.00229021		1507	5030	3.3	761	pass		0.02641	0.03223	0.10911	pass		pass	pass	pass	pass	VN1to2		0	104	0	100	0.00990099	587	0.00498339		39969	0.243263	44934	0.0946528	214702	0.0251464
1	Col-0	4	M7	AGCTAGTG	109451	0.00122504		422	658	1.6	194	pass		0.01311	0.01572	0.05799	pass		pass	pass	pass	pass	VN2		1	11	0.272727	17	0.235294	45	0.0666667		20828	0.175532	23239	0.0550421	104033	0.0219889
1	Col-0	4	M8	TCCACGTT	276424	0.00309389		285	692	2.4	195	pass		0.00018	0.00018	0.00484	fail		fail			fail	NA		NA	NA	NA	NA	NA	NA	NA		NA	NA	NA	NA	NA	NA
1	Col-0	4	M9	CTCCTAGT	196009	0.00219384		28	44	1.6	65	fail		2e-05	5e-05	0.0031	fail		fail			fail	NA		NA	NA	NA	NA	NA	NA	NA		NA	NA	NA	NA	NA	NA
1	Col-0	4	N1	TCAGCCTT	128543	0.00143872		458	1103	2.4	196	pass		0.0094	0.01156	0.04074	fail		fail			fail	NA		NA	NA	NA	NA	NA	NA	NA		NA	NA	NA	NA	NA	NA
1	Col-0	4	N10	GCTTCACA	195336	0.00218631		3208	5148	1.6	2431	pass		0.08173	0.09872	0.28515	pass		pass	pass	pass	pass	Soma		0	2825	0.00924296	2419	0.014526	13079	0.00949215		117608	0.239499	132924	0.0984079	624286	0.0176409
1	Col-0	4	N11	GAAGACTG	177759	0.00198958		599	1676	2.8	320	pass		0.02161	0.02669	0.08838	pass		pass	pass	pass	pass	SN		0	1241	0.0116129	1083	0.015015	5611	0.0111333		32233	0.267528	36292	0.0860254	167625	0.0173154
1	Col-0	4	N12	ACCGAATG	168966	0.00189116		891	2051	2.3	468	pass		0.03186	0.03929	0.12957	pass		pass	pass	pass	pass	VN2		0	374	0.0146699	319	0.0057971	1637	0.00450958		49078	0.218325	54876	0.0824456	254637	0.0234543
1	Col-0	4	N13	CCGTTATG	291942	0.00326758		334	501	1.5	176	pass		0.00695	0.00865	0.03163	fail		fail			fail	NA		NA	NA	NA	NA	NA	NA	NA		NA	NA	NA	NA	NA	NA
1	Col-0	4	N14	CTCACCAA	124367	0.00139198		990	2723	2.8	485	pass		0.02045	0.02529	0.0891	pass		pass	pass	pass	pass	VN1		0	358	0.00763359	324	0.00833333	1722	0.011194		31626	0.221503	35704	0.0859087	170722	0.0266969
1	Col-0	4	N15	CTAGCAGT	168711	0.00188831		665	1362	2	338	pass		0.01004	0.0129	0.04555	fail		fail			fail	NA		NA	NA	NA	NA	NA	NA	NA		NA	NA	NA	NA	NA	NA
1	Col-0	4	N16	CAGAACTG	165971	0.00185764		947	1296	1.4	924	pass		0.0401	0.05029	0.16095	pass		pass	pass	pass	pass	GN		0	253	0.0113208	226	0.0167364	1250	0.00459067		60844	0.210522	69536	0.0830508	316477	0.0163028
1	Col-0	4	N17	GCCAGAAT	53243	0.000595925		221	286	1.3	126	fail		0.0111	0.01364	0.04651	fail		fail			fail	NA		NA	NA	NA	NA	NA	NA	NA		NA	NA	NA	NA	NA	NA
1	Col-0	4	N18	AGAAGCCT	116331	0.00130204		900	1322	1.5	781	pass		0.0086	0.01081	0.03861	fail		fail			fail	NA		NA	NA	NA	NA	NA	NA	NA		NA	NA	NA	NA	NA	NA
1	Col-0	4	N19	CGAGAGAA	95115	0.00106458		295	440	1.5	219	fail		0.00715	0.00838	0.03027	fail		fail			fail	NA		NA	NA	NA	NA	NA	NA	NA		NA	NA	NA	NA	NA	NA
1	Col-0	4	N2	CAACTGAC	114391	0.00128033		543	1165	2.1	302	pass		0.01146	0.01385	0.04454	fail		fail			fail	NA		NA	NA	NA	NA	NA	NA	NA		NA	NA	NA	NA	NA	NA
1	Col-0	4	N20	CACGATTC	177380	0.00198534		1066	1603	1.5	932	pass		0.03058	0.03779	0.12594	pass		pass	pass	pass	pass	VNandSN		0	549	0.00966184	463	0.00584795	2553	0.0137227		46734	0.263698	52412	0.0759953	249429	0.014348
1	Col-0	4	N21	AACTCGGA	79284	0.000887391		705	1807	2.6	190	pass		0.01077	0.0128	0.04419	fail		fail			fail	NA		NA	NA	NA	NA	NA	NA	NA		NA	NA	NA	NA	NA	NA
1	Col-0	4	N22	AAGCTGGT	179140	0.00200503		1463	5103	3.5	784	pass		0.03194	0.04002	0.13382	pass		pass	pass	pass	pass	VN2		0	123	0.0243902	105	0.00934579	444	0.0155902		49632	0.21309	56401	0.0836887	260548	0.020478
1	Col-0	4	N23	ACAGTTCG	723519	0.00809803		566	786	1.4	625	pass		0.02127	0.02665	0.08966	pass		pass	pass	pass	pass	GN		0	1269	0.0104781	1098	0.0120846	5544	0.0101812		32644	0.253902	37028	0.102404	171313	0.022406
1	Col-0	4	N24	GCAATGAG	160067	0.00179156		1234	1910	1.5	1145	pass		0.03178	0.03955	0.12801	pass		pass	pass	pass	pass	GN		0	370	0.0100503	331	0.0223464	1709	0.00931507		48979	0.254144	54810	0.0838324	250983	0.0168007
1	Col-0	4	N3	AAGCATCG	78398	0.000877474		227	341	1.5	148	fail		0.01575	0.0203	0.07151	pass		fail			fail	NA		NA	NA	NA	NA	NA	NA	NA		NA	NA	NA	NA	NA	NA
1	Col-0	4	N4	TGCTCTAC	102081	0.00114255		552	1125	2	275	pass		0.01213	0.01487	0.05608	pass		pass	pass	pass	pass	GN		0	19	0	10	0	82	0.0121951		19855	0.245497	21784	0.108169	103718	0.0196828
1	Col-0	4	N5	GCCAATAC	129274	0.00144691		321	510	1.6	120	pass		0.00627	0.00763	0.02946	fail		fail			fail	NA		NA	NA	NA	NA	NA	NA	NA		NA	NA	NA	NA	NA	NA
1	Col-0	4	N6	CATCACGT	127157	0.00142321		941	2599	2.8	409	pass		0.0143	0.01731	0.06073	pass		pass	pass	pass	pass	VN2		0	0	NA	0	NA	4	0.25		22695	0.224709	24704	0.0808969	116680	0.0287987
1	Col-0	4	N7	GACACAGT	12455	0.000139403		78	120	1.5	18	fail		0.00065	0.00075	0.00318	fail		fail			fail	NA		NA	NA	NA	NA	NA	NA	NA		NA	NA	NA	NA	NA	NA
1	Col-0	4	N8	GCCACTTA	605416	0.00677615		540	929	1.7	571	pass		0.03592	0.0442	0.14947	pass		pass	pass	pass	pass	GN		0	0	NA	0	NA	0	NA		55604	0.262609	61922	0.090034	299523	0.0253123
1	Col-0	4	N9	AAGAGGCA	50279	0.000562751		74	100	1.4	37	fail		0.00086	0.00109	0.00364	fail		fail			fail	NA		NA	NA	NA	NA	NA	NA	NA		NA	NA	NA	NA	NA	NA
1	Col-0	4	O1	AACAGGTG	67541	0.000755957		6	6	1	5	fail		2e-05	3e-05	0.00083	fail		fail			fail	NA		NA	NA	NA	NA	NA	NA	NA		NA	NA	NA	NA	NA	NA
1	Col-0	4	O10	TAAGTGGC	144061	0.00161241		1120	2443	2.2	442	pass		0.02321	0.02783	0.09496	pass		pass	pass	pass	pass	MNtoVN		0	632	0.00424328	559	0.0113636	2919	0.00783945		35156	0.236484	39061	0.0925439	178487	0.0158727
1	Col-0	4	O11	AAGCCTGA	960411	0.0107495		74	112	1.5	92	fail		2e-05	5e-05	0.00256	fail		fail			fail	NA		NA	NA	NA	NA	NA	NA	NA		NA	NA	NA	NA	NA	NA
1	Col-0	4	O12	AGTCAGGT	173789	0.00194514		212	400	1.9	156	fail		0.00091	0.0012	0.00688	fail		fail			fail	NA		NA	NA	NA	NA	NA	NA	NA		NA	NA	NA	NA	NA	NA
1	Col-0	4	O13	CTACAAGG	126372	0.00141443		1263	1884	1.5	1268	pass		0.03305	0.03973	0.12853	pass		pass	pass	fail	fail	NA		NA	NA	NA	NA	NA	NA	NA		NA	NA	NA	NA	NA	NA
1	Col-0	4	O14	GCCTTAAC	87469	0.000979002		130	167	1.3	114	fail		0.00822	0.0095	0.03675	fail		fail			fail	NA		NA	NA	NA	NA	NA	NA	NA		NA	NA	NA	NA	NA	NA
1	Col-0	4	O15	CGATGTTC	26756616	0.299475		1276	1860	1.5	2342	pass		0.02579	0.03203	0.15446	pass		pass	pass	pass	pass	GN		0	1522	0.0184794	1256	0.0173077	6877	0.0156613		40284	0.237016	44884	0.108752	265714	0.108966
1	Col-0	4	O16	GTTGGCAT	89484	0.00100155		889	1931	2.2	313	pass		0.01253	0.01563	0.05656	pass		pass	pass	pass	pass	VN1to2		0	0	NA	0	NA	0	NA		20316	0.200728	22798	0.080502	103322	0.0244905
1	Col-0	4	O17	ACCGGTTA	225151	0.00252002		2827	6528	2.3	2075	pass		0.08492	0.10134	0.28497	pass		pass	pass	pass	pass	VN5		0	2638	0.0117959	2330	0.0149132	11980	0.0117515		121489	0.228637	134871	0.0950745	633441	0.0205031
1	Col-0	4	O18	CAACCTCT	189664	0.00212283		3356	5779	1.7	2968	pass		0.07643	0.09274	0.26924	pass		pass	pass	pass	pass	Soma		0	3158	0.0192446	2725	0.0182153	15012	0.0150031		110683	0.237272	124070	0.0783252	581861	0.0215696
1	Col-0	4	O19	GAACGGTT	151973	0.00170097		629	1414	2.2	450	pass		0.02681	0.03368	0.10496	pass		pass	pass	pass	pass	GN		0	1340	0.00752823	1151	0.00934579	5987	0.00750104		40432	0.18261	44979	0.0680076	206330	0.0152696
1	Col-0	4	O2	AGCAGACA	40391	0.000452079		8	8	1	9	fail		0	0	0.00069	fail		fail			fail	NA		NA	NA	NA	NA	NA	NA	NA		NA	NA	NA	NA	NA	NA
1	Col-0	4	O20	TGGATGGT	212334	0.00237656		3220	4749	1.5	3382	pass		0.08908	0.10789	0.29015	pass		pass	pass	pass	pass	Soma		0	1343	0.0153121	1169	0.0123626	5800	0.00920077		127494	0.188509	143341	0.0647949	638380	0.018759
1	Col-0	4	O21	CTGTACCA	133390	0.00149298		1266	3390	2.7	772	pass		0.02244	0.0277	0.09123	pass		pass	pass	fail	fail	NA		NA	NA	NA	NA	NA	NA	NA		NA	NA	NA	NA	NA	NA
1	Col-0	4	O22	CTATCCAC	128707	0.00144056		1048	2889	2.8	619	pass		0.01363	0.01619	0.05628	pass		pass	pass	pass	pass	VN3		0	1469	0.010929	1261	0.0144832	6800	0.0101359		19532	0.226184	21575	0.0838331	104924	0.0288993
1	Col-0	4	O23	GCGCATAT	149241	0.00167039		368	428	1.2	364	fail		0.02715	0.03384	0.11168	pass		fail			fail	NA		NA	NA	NA	NA	NA	NA	NA		NA	NA	NA	NA	NA	NA
1	Col-0	4	O24	GATCTCAG	156307	0.00174948		413	527	1.3	337	pass		0.02431	0.02965	0.10258	pass		pass	pass	pass	pass	GN		0	7	0	15	0	49	0.0408163		38124	0.199597	42055	0.0791891	199583	0.0253326
1	Col-0	4	O3	AGTCGAAG	134986	0.00151084		599	1108	1.8	220	pass		0.0147	0.01797	0.06417	pass		pass	pass	pass	pass	VN2		0	0	NA	0	NA	0	NA		23375	0.19256	26460	0.058287	116916	0.0239055
1	Col-0	4	O4	GTTAAGCG	125831	0.00140837		638	929	1.5	447	pass		0.02277	0.02748	0.09194	pass		pass	pass	pass	pass	GN		0	792	0.00854701	672	0.00990099	3500	0.00982077		34302	0.194193	37980	0.0604023	168641	0.0178478
1	Col-0	4	O5	TGGAAGCA	81960	0.000917342		340	858	2.5	100	pass		0.00024	0.00032	0.0017	fail		fail			fail	NA		NA	NA	NA	NA	NA	NA	NA		NA	NA	NA	NA	NA	NA
1	Col-0	4	O6	CATGGATC	176708	0.00197781		989	3308	3.3	407	pass		0.02231	0.02747	0.08887	pass		pass	pass	pass	pass	SN		0	1296	0.0160154	1110	0.0122567	5851	0.00897418		32616	0.250659	36686	0.086626	173020	0.0190896
1	Col-0	4	O7	CTCGTTCT	173434	0.00194117		1215	1773	1.5	1176	pass		0.03616	0.04394	0.13976	pass		pass	pass	fail	fail	NA		NA	NA	NA	NA	NA	NA	NA		NA	NA	NA	NA	NA	NA
1	Col-0	4	O8	ACAGAGGT	157622	0.00176419		1366	2956	2.2	630	pass		0.0418	0.05188	0.15753	pass		pass	pass	pass	pass	MNtoVN		0	1338	0.0136823	1170	0.0105056	6094	0.0116507		61647	0.251288	69460	0.0925176	317598	0.013829
1	Col-0	4	O9	ACGAGAAC	303566	0.00339768		1437	2653	1.8	877	pass		0.0861	0.10545	0.30404	pass		pass	pass	pass	pass	VNandSN		0	428	0.00875274	339	0.0112676	1871	0.00809307		126749	0.234041	143621	0.0853267	672182	0.016481
1	Col-0	4	P1	TGACCGTT	132564	0.00148373		770	1982	2.6	304	pass		0.00845	0.01073	0.03856	fail		fail			fail	NA		NA	NA	NA	NA	NA	NA	NA		NA	NA	NA	NA	NA	NA
1	Col-0	4	P10	GAGGCATT	128500	0.00143824		1423	5517	3.9	884	pass		0.0262	0.03233	0.11016	pass		pass	pass	pass	pass	VN5		0	84	0.0470588	82	0.0120482	390	0.0102041		40999	0.203503	46129	0.0713001	216019	0.0244957
1	Col-0	4	P11	CGAGTTAG	451932	0.00505827		368	759	2.1	156	pass		0.00054	0.00071	0.00519	fail		fail			fail	NA		NA	NA	NA	NA	NA	NA	NA		NA	NA	NA	NA	NA	NA
1	Col-0	4	P12	ACACCTCA	277341	0.00310416		4734	7995	1.7	4748	pass		0.12811	0.1546	0.39435	pass		pass	pass	pass	pass	Soma		0	2768	0.0119954	2380	0.00919359	12872	0.0111618		179752	0.248874	203059	0.0958935	957028	0.0192842
1	Col-0	4	P13	AGCTAAGC	105431	0.00118004		1055	1707	1.6	913	pass		0.02589	0.03176	0.10401	pass		pass	pass	pass	pass	GN		0	2268	0.0210463	2017	0.0191404	10573	0.0161091		38707	0.227869	43557	0.0759123	202165	0.0226645
1	Col-0	4	P14	CGCAATGT	119660	0.0013393		835	1149	1.4	747	pass		0.01414	0.01754	0.06084	pass		pass	pass	pass	pass	GN		0	1232	0.0149864	1046	0.0141509	5460	0.011745		21444	0.263539	24003	0.109381	115623	0.0303313
1	Col-0	4	P15	GTTCCATG	156907	0.00175619		258	344	1.3	172	fail		0.01363	0.0166	0.05881	pass		fail			fail	NA		NA	NA	NA	NA	NA	NA	NA		NA	NA	NA	NA	NA	NA
1	Col-0	4	P16	CCTAGAGA	101813	0.00113955		472	861	1.8	233	pass		0.01431	0.01719	0.05994	pass		pass	pass	pass	pass	GN		0	975	0.00750626	823	0.013347	4584	0.0103188		21029	0.296621	23460	0.135652	110410	0.0236531
1	Col-0	4	P17	GCATCCTA	79771	0.000892841		176	241	1.4	94	fail		0.00644	0.00806	0.03047	fail		fail			fail	NA		NA	NA	NA	NA	NA	NA	NA		NA	NA	NA	NA	NA	NA
1	Col-0	4	P18	TACTAGCG	72936	0.00081634		782	1636	2.1	325	pass		0.01929	0.02333	0.07642	pass		pass	pass	pass	pass	VN1		0	792	0.0119435	717	0.0128505	3853	0.0116331		28305	0.206482	31782	0.0698972	142756	0.0151989
1	Col-0	4	P19	CCATGAAC	361726	0.00404864		1107	2239	2	792	pass		0.02485	0.03053	0.10427	pass		pass	pass	pass	pass	GN		0	473	0.00723327	459	0.00588235	2215	0.00732601		37675	0.242999	42301	0.0997141	205032	0.0200942
1	Col-0	4	P2	CTCTATCG	141924	0.00158849		1506	3158	2.1	845	pass		0.0762	0.0931	0.26788	pass		pass	pass	pass	pass	VN1		0	1053	0.0169628	893	0.0149813	4747	0.0132322		111434	0.227177	125080	0.0778771	571935	0.0153651
1	Col-0	4	P20	CGTCCATT	120011	0.00134323		1216	3295	2.7	563	pass		0.02349	0.02986	0.1014	pass		pass	pass	pass	pass	VN1to2		0	189	0.0306122	148	0.0264901	831	0.0113636		36705	0.207175	41585	0.08151	195953	0.0226801
1	Col-0	4	P21	ATCCACGA	169591	0.00189816		1553	4271	2.8	765	pass		0.04168	0.05213	0.16371	pass		pass	pass	pass	pass	MN		0	5	0.2	6	0	38	0.0263158		63598	0.210591	72170	0.0826021	337936	0.0157891
1	Col-0	4	P22	TCGCTATC	104912	0.00117423		912	2287	2.5	491	pass		0.01532	0.01909	0.0622	pass		pass	pass	pass	pass	VN2		0	1709	0.00792952	1523	0.00855992	8321	0.0101583		21932	0.21746	24827	0.0834012	117324	0.0226864
1	Col-0	4	P23	GAGAAGGT	212348	0.00237672		2380	3651	1.5	2238	pass		0.07678	0.09279	0.25677	pass		pass	pass	pass	pass	Soma		0	3416	0.0134197	2868	0.0128709	15363	0.0108044		110420	0.232398	123411	0.079137	560227	0.0209177
1	Col-0	4	P24	AATGGTCG	162472	0.00181848		981	1508	1.5	638	pass		0.06929	0.08401	0.24407	pass		pass	pass	pass	pass	MN		0	0	NA	0	NA	0	NA		101771	0.225956	114402	0.0895279	511169	0.012972
1	Col-0	4	P3	CATCTGCT	5777	6.46594e-05		39	53	1.4	12	fail		0.0003	0.00043	0.00183	fail		fail			fail	NA		NA	NA	NA	NA	NA	NA	NA		NA	NA	NA	NA	NA	NA
1	Col-0	4	P4	ACTCTCCA	92408	0.00103428		298	587	2	145	pass		0.00773	0.00968	0.03642	fail		fail			fail	NA		NA	NA	NA	NA	NA	NA	NA		NA	NA	NA	NA	NA	NA
1	Col-0	4	P5	CGCTGATA	34546	0.000386658		55	72	1.3	19	fail		0.00038	0.00044	0.0032	fail		fail			fail	NA		NA	NA	NA	NA	NA	NA	NA		NA	NA	NA	NA	NA	NA
1	Col-0	4	P6	CAGCATAC	690388	0.00772721		1820	3429	1.9	1545	pass		0.05054	0.06281	0.18827	pass		pass	pass	pass	pass	VNandSN		0	3181	0.0151596	2720	0.0146669	14834	0.011533		73514	0.23004	83053	0.0884831	389771	0.0230421
1	Col-0	4	P7	TCGTCTGA	135414	0.00151563		670	1263	1.9	313	pass		0.02437	0.03065	0.10042	pass		pass	pass	pass	pass	VN2		0	54	0	43	0	248	0		37845	0.214044	42984	0.079002	193968	0.0228857
1	Col-0	4	P8	TACTCCAG	117568	0.00131589		500	999	2	338	pass		0.015	0.01911	0.06341	pass		pass	pass	pass	pass	MN		0	234	0.0162602	177	0.0103093	1035	0.00822669		23468	0.197571	26702	0.091547	122382	0.0211565
1	Col-0	4	P9	CACATGGT	221844	0.002483		729	1321	1.8	654	pass		0.01332	0.01593	0.05532	pass		pass	pass	pass	pass	GN		0	567	0.0128205	496	0.012963	2652	0.00787132		19712	0.24686	21870	0.0943355	105233	0.0262309
1	Col-0	4	unassigned	N/A	3090364	0.0345891		NA	NA	NA	NA								fail			fail	NA		NA	NA	NA	NA	NA	NA	NA		NA	NA	NA	NA	NA	NA
1	Col-0	5	A1	ACGATCAG	21711	0.00018993		8	8	1	1	fail		1e-05	1e-05	0.00032	fail		fail			fail	NA		NA	NA	NA	NA	NA	NA	NA		NA	NA	NA	NA	NA	NA
1	Col-0	5	A10	ACGGTACA	244232	0.00213657		1631	2482	1.5	1514	pass		0.03085	0.03683	0.11908	pass		pass	pass	pass	pass	Soma		0	511	0.0163339	422	0.0322581	2385	0.0204554		46402	0.264659	51348	0.0852812	245624	0.0289847
1	Col-0	5	A11	CCTTGGAA	99680	0.000872011		20	21	1	14	fail		3e-05	2e-05	0.00207	fail		fail			fail	NA		NA	NA	NA	NA	NA	NA	NA		NA	NA	NA	NA	NA	NA
1	Col-0	5	A12	CTCGACTT	87804	0.000768118		32	33	1	28	fail		1e-05	2e-05	0.00157	fail		fail			fail	NA		NA	NA	NA	NA	NA	NA	NA		NA	NA	NA	NA	NA	NA
1	Col-0	5	A13	ATCATGCG	377871	0.00330565		703	1256	1.8	362	pass		0.02605	0.0321	0.10732	pass		pass	pass	pass	pass	GN		0	226	0.0127119	163	0	890	0.00534188		40195	0.207669	45217	0.0811932	207000	0.0158193
1	Col-0	5	A14	ACAACGTG	240064	0.0021001		339	620	1.8	132	pass		0.00681	0.00876	0.03123	fail		fail			fail	NA		NA	NA	NA	NA	NA	NA	NA		NA	NA	NA	NA	NA	NA
1	Col-0	5	A15	TGTTCCGT	78918	0.000690383		759	1384	1.8	227	pass		0.01096	0.0134	0.04886	fail		fail			fail	NA		NA	NA	NA	NA	NA	NA	NA		NA	NA	NA	NA	NA	NA
1	Col-0	5	A16	TGCTGTGA	162449	0.00142112		29	30	1	24	fail		0.0002	0.00011	0.00188	fail		fail			fail	NA		NA	NA	NA	NA	NA	NA	NA		NA	NA	NA	NA	NA	NA
1	Col-0	5	A17	ATTAGCCG	91394	0.000799524		1041	2889	2.8	361	pass		0.00732	0.00891	0.03259	fail		fail			fail	NA		NA	NA	NA	NA	NA	NA	NA		NA	NA	NA	NA	NA	NA
1	Col-0	5	A18	CCAAGTAG	662257	0.00579349		892	1349	1.5	611	pass		0.05828	0.07231	0.22549	pass		pass	pass	pass	pass	VNandSN		0	319	0.0147059	295	0.00310559	1409	0.011658		88904	0.254386	100513	0.0829789	460303	0.014924
1	Col-0	5	A19	CGATCGAT	150746	0.00131874		804	1798	2.2	289	pass		0.00876	0.0107	0.03978	fail		fail			fail	NA		NA	NA	NA	NA	NA	NA	NA		NA	NA	NA	NA	NA	NA
1	Col-0	5	A2	TGATAGGC	393336	0.00344094		759	1642	2.2	263	pass		0.01496	0.01861	0.06555	pass		pass	pass	pass	pass	SN		0	275	0.0304878	249	0.0282132	1270	0.0077821		23501	0.240667	26338	0.0949662	121661	0.0204652
1	Col-0	5	A20	AACTGAGG	147988	0.00129461		1156	2717	2.4	438	pass		0.01876	0.02271	0.08053	pass		pass	pass	pass	pass	VN1to2		0	0	NA	0	NA	0	NA		29710	0.209292	32727	0.0743156	151251	0.0223067
1	Col-0	5	A21	GATCTTGC	105321	0.000921359		915	2111	2.3	379	pass		0.01649	0.02056	0.07298	pass		pass	pass	pass	pass	VN2		0	0	NA	0	NA	3	0.333333		26534	0.224148	29757	0.0906109	138332	0.0264494
1	Col-0	5	A22	AGGTAGGA	74075	0.000648016		699	1234	1.8	275	pass		0.01593	0.02051	0.07477	pass		pass	pass	pass	pass	SN		0	605	0.0124031	533	0.0104712	2934	0.0106885		26026	0.25267	29319	0.103673	138494	0.0148186
1	Col-0	5	A23	AGGATAGC	50782	0.000444246		334	457	1.4	221	fail		0.01051	0.01273	0.04394	fail		fail			fail	NA		NA	NA	NA	NA	NA	NA	NA		NA	NA	NA	NA	NA	NA
1	Col-0	5	A24	TTCGCCAT	74149	0.000648663		68	122	1.8	61	fail		0.00052	0.00064	0.00371	fail		fail			fail	NA		NA	NA	NA	NA	NA	NA	NA		NA	NA	NA	NA	NA	NA
1	Col-0	5	A3	TCGAGAGT	37101	0.000324563		24	26	1.1	13	fail		0.00017	0.00023	0.00164	fail		fail			fail	NA		NA	NA	NA	NA	NA	NA	NA		NA	NA	NA	NA	NA	NA
1	Col-0	5	A4	CATCCAAG	97970	0.000857052		1147	2452	2.1	365	pass		0.01747	0.02246	0.08034	pass		pass	pass	pass	pass	SN		0	439	0.0122699	387	0	1927	0.0105062		27611	0.264794	31760	0.091633	146861	0.0171997
1	Col-0	5	A5	CTAGCTCA	43672	0.000382047		7	8	1.1	7	fail		0	1e-05	0.00071	fail		fail			fail	NA		NA	NA	NA	NA	NA	NA	NA		NA	NA	NA	NA	NA	NA
1	Col-0	5	A6	GTGAGACT	45838	0.000400996		10	12	1.2	8	fail		2e-05	1e-05	0.00093	fail		fail			fail	NA		NA	NA	NA	NA	NA	NA	NA		NA	NA	NA	NA	NA	NA
1	Col-0	5	A7	ATCGTCTC	29327	0.000256556		5	5	1	3	fail		1e-05	0	0.00052	fail		fail			fail	NA		NA	NA	NA	NA	NA	NA	NA		NA	NA	NA	NA	NA	NA
1	Col-0	5	A8	CTGATGAG	128878	0.00112744		1078	2278	2.1	551	pass		0.05696	0.07087	0.2155	pass		pass	pass	pass	pass	SN		0	902	0.0182692	750	0.0172216	3851	0.0125085		85701	0.243805	96984	0.0831203	432255	0.0142969
1	Col-0	5	A9	TCGACAAG	481252	0.00421004		982	1778	1.8	748	pass		0.0172	0.02146	0.07364	pass		pass	pass	pass	pass	SN		0	1001	0.0120069	847	0.0102354	4605	0.00911458		25876	0.242379	29232	0.0807333	136686	0.0265815
1	Col-0	5	B1	GAACGAAG	100481	0.000879018		1889	2873	1.5	1634	pass		0.05418	0.06642	0.19201	pass		pass	pass	pass	pass	Soma		0	2695	0.0149735	2369	0.0188582	12494	0.0139337		79537	0.206827	89541	0.0580713	400822	0.0205596
1	Col-0	5	B10	TTACCGAC	252336	0.00220746		3409	6082	1.8	3001	pass		0.07145	0.08715	0.25771	pass		pass	pass	pass	pass	Soma		0	1369	0.0155799	1277	0.0118899	6750	0.0121227		104401	0.23958	117907	0.0891252	557550	0.0218986
1	Col-0	5	B11	TGTCAGTG	81551	0.000713417		766	1545	2	242	pass		0.00909	0.0114	0.04053	fail		fail			fail	NA		NA	NA	NA	NA	NA	NA	NA		NA	NA	NA	NA	NA	NA
1	Col-0	5	B12	ACCTTCGA	2784028	0.024355		606	1151	1.9	788	pass		0.01684	0.02066	0.08298	pass		pass	pass	pass	pass	SN		0	77	0.0125	73	0	363	0.0209974		26872	0.262262	30190	0.0822805	156694	0.0833558
1	Col-0	5	B13	GACTACGA	303001	0.00265068		505	834	1.7	281	pass		0.02138	0.0267	0.0941	pass		pass	pass	pass	pass	GN		0	16	0	15	0	83	0.0215054		34275	0.282211	38294	0.109969	183040	0.0178123
1	Col-0	5	B14	ACGCTTCT	70112	0.000613347		14	14	1	4	fail		1e-05	0	0.00082	fail		fail			fail	NA		NA	NA	NA	NA	NA	NA	NA		NA	NA	NA	NA	NA	NA
1	Col-0	5	B15	TTACGTGC	98819	0.000864479		186	267	1.4	119	fail		0.00965	0.01255	0.04801	fail		fail			fail	NA		NA	NA	NA	NA	NA	NA	NA		NA	NA	NA	NA	NA	NA
1	Col-0	5	B16	GAGTAGAG	20813	0.000182074		5	5	1	0	fail		1e-05	1e-05	0.00047	fail		fail			fail	NA		NA	NA	NA	NA	NA	NA	NA		NA	NA	NA	NA	NA	NA
1	Col-0	5	B17	ACTGCTTG	301460	0.0026372		991	2135	2.2	441	pass		0.02403	0.03008	0.10205	pass		pass	pass	pass	pass	MN		0	251	0.0297398	217	0.00858369	1280	0.0108382		37882	0.257981	42204	0.0890179	194933	0.016555
1	Col-0	5	B18	ATGCCTAG	120415	0.0010534		142	302	2.1	64	fail		0.0017	0.00163	0.0034	fail		fail			fail	NA		NA	NA	NA	NA	NA	NA	NA		NA	NA	NA	NA	NA	NA
1	Col-0	5	B19	GCCTATGT	2078005	0.0181786		1739	3249	1.9	1480	pass		0.03884	0.04781	0.15395	pass		pass	pass	pass	pass	VNandSN		0	3060	0.0149026	2665	0.0127046	14151	0.0129507		57600	0.254663	64521	0.0857917	306597	0.0275925
1	Col-0	5	B2	AGGCAATG	73512	0.000643091		171	254	1.5	123	fail		0.00916	0.01166	0.03892	fail		fail			fail	NA		NA	NA	NA	NA	NA	NA	NA		NA	NA	NA	NA	NA	NA
1	Col-0	5	B20	CAACTCCA	113043	0.000988912		1160	3173	2.7	578	pass		0.01899	0.02333	0.08632	pass		pass	pass	pass	pass	VN3		0	0	NA	0	NA	0	NA		31153	0.213444	34660	0.0884354	166299	0.025739
1	Col-0	5	B21	GTACCACA	904552	0.00791311		4846	7538	1.6	4700	pass		0.10056	0.12291	0.34691	pass		pass	pass	pass	pass	Soma		0	734	0.0182039	656	0.0215054	3520	0.0168851		147568	0.236153	166044	0.084682	777033	0.0243395
1	Col-0	5	B22	AAGTCCTC	252865	0.00221209		1385	3007	2.2	622	pass		0.04101	0.04953	0.16092	pass		pass	pass	pass	pass	MNtoVN		0	1085	0.0108611	918	0.0106952	4830	0.0112965		61324	0.267734	68863	0.0962894	317895	0.0137735
1	Col-0	5	B23	TAGTGGTG	101500	0.000887932		317	439	1.4	208	fail		0.01706	0.02136	0.07191	pass		fail			fail	NA		NA	NA	NA	NA	NA	NA	NA		NA	NA	NA	NA	NA	NA
1	Col-0	5	B24	GTCGATTG	38806	0.000339479		6	6	1	6	fail		1e-05	0	0.00053	fail		fail			fail	NA		NA	NA	NA	NA	NA	NA	NA		NA	NA	NA	NA	NA	NA
1	Col-0	5	B3	ACCTAGAC	58685	0.000513382		586	982	1.7	302	pass		0.01842	0.02289	0.08398	pass		pass	pass	pass	pass	GN		1	27	0.0740741	12	0	102	0.0192308		29869	0.260367	33330	0.100847	157613	0.0164592
1	Col-0	5	B4	TCACCTAG	69370	0.000606856		548	1277	2.3	191	pass		0.00506	0.0065	0.02309	fail		fail			fail	NA		NA	NA	NA	NA	NA	NA	NA		NA	NA	NA	NA	NA	NA
1	Col-0	5	B5	TACGACGT	46977	0.00041096		8	11	1.4	13	fail		0	0	0.00061	fail		fail			fail	NA		NA	NA	NA	NA	NA	NA	NA		NA	NA	NA	NA	NA	NA
1	Col-0	5	B6	CATACGGA	65975	0.000577156		769	1579	2.1	276	pass		0.00764	0.00962	0.03547	fail		fail			fail	NA		NA	NA	NA	NA	NA	NA	NA		NA	NA	NA	NA	NA	NA
1	Col-0	5	B7	TTGAGCTC	211060	0.00184637		2458	4255	1.7	1585	pass		0.05596	0.06864	0.2096	pass		pass	pass	pass	pass	VN1		0	497	0.0146252	471	0.0173745	2305	0.00744222		84701	0.235536	94130	0.0846261	431433	0.0239794
1	Col-0	5	B8	GTCATCGT	74737	0.000653807		967	2187	2.3	363	pass		0.01144	0.01392	0.04877	fail		fail			fail	NA		NA	NA	NA	NA	NA	NA	NA		NA	NA	NA	NA	NA	NA
1	Col-0	5	B9	AGTACACG	513598	0.00449301		1350	2944	2.2	585	pass		0.03536	0.04364	0.1455	pass		pass	pass	pass	pass	MN		0	369	0.0101523	320	0.0508475	1584	0.0154994		54817	0.266703	61285	0.0959276	286651	0.0157385
1	Col-0	5	C1	GTAGCGTA	125700	0.00109964		403	1171	2.9	142	pass		0.01853	0.02336	0.08233	pass		pass	pass	pass	pass	SN		0	316	0.0230548	261	0.013289	1499	0.00791236		29904	0.22999	33255	0.0722503	152166	0.0125224
1	Col-0	5	C10	GTCAGTCA	143141	0.00125221		674	1198	1.8	344	pass		0.02441	0.03022	0.10421	pass		pass	pass	pass	pass	GN		0	245	0.0150376	216	0.0349345	1168	0.0101483		37680	0.258781	42363	0.108758	197261	0.0162399
1	Col-0	5	C11	GCTCAGTT	19307	0.0001689		148	194	1.3	67	fail		0.00231	0.00298	0.01253	fail		fail			fail	NA		NA	NA	NA	NA	NA	NA	NA		NA	NA	NA	NA	NA	NA
1	Col-0	5	C12	CACGTCTA	145121	0.00126953		2614	4070	1.6	2329	pass		0.06097	0.07235	0.22559	pass		pass	pass	pass	pass	Soma		0	1766	0.0205761	1554	0.0215108	8277	0.0148759		89319	0.224961	99548	0.0894009	466531	0.019936
1	Col-0	5	C13	GTCCTAAG	73893	0.000646424		613	1253	2	443	pass		0.01067	0.0131	0.0449	fail		fail			fail	NA		NA	NA	NA	NA	NA	NA	NA		NA	NA	NA	NA	NA	NA
1	Col-0	5	C14	AATTCCGG	1143993	0.0100078		735	1590	2.2	327	pass		0.01487	0.01837	0.06694	pass		pass	pass	pass	pass	VN3		0	1	0	2	0	8	0		23732	0.211552	26325	0.0756889	126260	0.0293947
1	Col-0	5	C15	TATGGCAC	22684	0.000198442		10	12	1.2	4	fail		0.0001	0.00014	0.00088	fail		fail			fail	NA		NA	NA	NA	NA	NA	NA	NA		NA	NA	NA	NA	NA	NA
1	Col-0	5	C16	TCTAGGAG	154228	0.0013492		463	686	1.5	184	pass		0.02002	0.02427	0.08581	pass		pass	pass	pass	pass	GN		0	762	0.0134831	672	0.011465	3553	0.011236		30990	0.242256	34583	0.095595	154372	0.0164097
1	Col-0	5	C17	TCGGATTC	49974	0.000437178		178	274	1.5	80	fail		0.01085	0.01328	0.04715	fail		fail			fail	NA		NA	NA	NA	NA	NA	NA	NA		NA	NA	NA	NA	NA	NA
1	Col-0	5	C18	ATCCGTTG	246285	0.00215453		63	82	1.3	31	fail		0.00017	0.00026	0.00228	fail		fail			fail	NA		NA	NA	NA	NA	NA	NA	NA		NA	NA	NA	NA	NA	NA
1	Col-0	5	C19	AACAGCGA	58208	0.00050921		397	713	1.8	150	pass		0.01007	0.01191	0.04336	fail		fail			fail	NA		NA	NA	NA	NA	NA	NA	NA		NA	NA	NA	NA	NA	NA
1	Col-0	5	C2	CAGGTAAG	81377	0.000711894		1957	3227	1.6	1429	pass		0.01268	0.01417	0.06322	pass		pass	pass	pass	pass	SN		1	49	0.230769	40	0.375	251	0.23166		21562	0.518376	23310	0.427088	95264	0.322531
1	Col-0	5	C20	GATAGCCA	26476	0.000231615		8	9	1.1	1	fail		2e-05	1e-05	0.00076	fail		fail			fail	NA		NA	NA	NA	NA	NA	NA	NA		NA	NA	NA	NA	NA	NA
1	Col-0	5	C21	CCAACGAA	123394	0.00107946		867	1776	2	410	pass		0.02132	0.0257	0.08879	pass		pass	pass	pass	pass	MNtoVN		0	2022	0.00930899	1785	0.0105634	8911	0.0108547		32098	0.255442	35510	0.0996168	166687	0.0152228
1	Col-0	5	C22	TATGACCG	127333	0.00111392		332	609	1.8	222	pass		0.01395	0.01692	0.06204	pass		pass	pass	pass	pass	GN		0	25	0	26	0	156	0.0121951		22069	0.258653	24752	0.0904103	115985	0.0166887
1	Col-0	5	C23	CAGTGCTT	52131	0.000456047		673	1366	2	179	pass		0.01008	0.01173	0.0443	fail		fail			fail	NA		NA	NA	NA	NA	NA	NA	NA		NA	NA	NA	NA	NA	NA
1	Col-0	5	C24	CGATTGGA	74576	0.000652399		269	427	1.6	176	fail		0.01285	0.01548	0.05399	pass		fail			fail	NA		NA	NA	NA	NA	NA	NA	NA		NA	NA	NA	NA	NA	NA
1	Col-0	5	C3	AGAGTCCA	28159	0.000246338		28	46	1.6	21	fail		0.00063	0.00058	0.0018	fail		fail			fail	NA		NA	NA	NA	NA	NA	NA	NA		NA	NA	NA	NA	NA	NA
1	Col-0	5	C4	GTATCGAG	50328	0.000440275		13	13	1	12	fail		4e-05	2e-05	0.00066	fail		fail			fail	NA		NA	NA	NA	NA	NA	NA	NA		NA	NA	NA	NA	NA	NA
1	Col-0	5	C5	GCTACTCT	68044	0.000595256		788	1633	2.1	221	pass		0.00866	0.01054	0.04044	fail		fail			fail	NA		NA	NA	NA	NA	NA	NA	NA		NA	NA	NA	NA	NA	NA
1	Col-0	5	C6	TTCACGGA	81295	0.000711177		538	856	1.6	305	pass		0.02833	0.03585	0.11841	pass		pass	pass	pass	pass	VNandSN		0	925	0.0130475	800	0.0160428	4062	0.00976231		44015	0.238627	49791	0.0858122	228988	0.0143868
1	Col-0	5	C7	CTCTGGAT	102221	0.00089424		1840	3200	1.7	1339	pass		0.04331	0.05374	0.17042	pass		pass	pass	pass	pass	VNandSN		0	2669	0.0136574	2253	0.0145251	12370	0.0119921		65279	0.242927	73737	0.0767205	336792	0.0206444
1	Col-0	5	C8	GAGCTCTA	70622	0.000617809		728	1522	2.1	252	pass		0.01584	0.01995	0.06748	pass		pass	pass	pass	pass	VN2		0	190	0.00985222	183	0.0353535	1006	0.0130597		24492	0.184732	27574	0.0586458	126358	0.0192018
1	Col-0	5	C9	AGATCGTC	101055	0.00088404		1589	2207	1.4	1145	pass		0.05304	0.06599	0.1985	pass		pass	pass	pass	pass	Soma		0	210	0.0132743	210	0.0134529	1068	0.0121633		80106	0.230089	90603	0.0913634	405162	0.0202706
1	Col-0	5	D1	ATACGCAG	254900	0.00222989		1118	2751	2.5	436	pass		0.01424	0.01714	0.05986	pass		pass	pass	pass	pass	VNandSN		0	1208	0.0113475	1043	0.0146341	5453	0.0121333		21053	0.256951	23425	0.108314	110164	0.0240835
1	Col-0	5	D10	AAGGAGAC	103515	0.00090556		792	1981	2.5	290	pass		0.01112	0.01376	0.05025	pass		pass	pass	pass	pass	VN3		0	1	0	4	0	10	0.1		18027	0.206574	20341	0.0784926	94478	0.0289511
1	Col-0	5	D11	TTGGTGCA	124223	0.00108672		1294	3070	2.4	510	pass		0.02259	0.02841	0.09802	pass		pass	pass	pass	pass	SN		0	288	0.00613497	259	0.0140845	1279	0.00879765		35763	0.235631	40637	0.0841252	187743	0.0175605
1	Col-0	5	D12	TGTCGACT	132036	0.00115506		1472	4065	2.8	548	pass		0.03385	0.04171	0.13763	pass		pass	pass	pass	pass	SN		0	908	0.0215356	778	0.0143014	4325	0.0106028		51497	0.244043	57876	0.0886932	267725	0.0158482
1	Col-0	5	D13	CCTGTCAA	269745	0.00235976		586	1131	1.9	272	pass		0.02146	0.02593	0.09026	pass		pass	pass	pass	pass	GN		0	0	NA	0	NA	6	0.5		33626	0.198439	37324	0.0628011	177260	0.0165586
1	Col-0	5	D14	TCAATCCG	113515	0.000993041		832	1208	1.5	496	pass		0.04409	0.05568	0.18014	pass		pass	pass	pass	pass	MN		0	1047	0.0206101	899	0.0180608	4706	0.0123525		67659	0.247849	77201	0.09035	360107	0.015301
1	Col-0	5	D15	CTATGCCT	91553	0.000800915		887	1884	2.1	294	pass		0.00891	0.01151	0.0442	fail		fail			fail	NA		NA	NA	NA	NA	NA	NA	NA		NA	NA	NA	NA	NA	NA
1	Col-0	5	D16	GACTTGTG	64138	0.000561086		19	19	1	7	fail		2e-05	0	0.00093	fail		fail			fail	NA		NA	NA	NA	NA	NA	NA	NA		NA	NA	NA	NA	NA	NA
1	Col-0	5	D17	TTCGGCTA	1129684	0.00988259		546	1203	2.2	275	pass		0.00974	0.01234	0.04946	fail		fail			fail	NA		NA	NA	NA	NA	NA	NA	NA		NA	NA	NA	NA	NA	NA
1	Col-0	5	D18	CCGATGTA	73073	0.00063925		13	14	1.1	6	fail		4e-05	0	0.00103	fail		fail			fail	NA		NA	NA	NA	NA	NA	NA	NA		NA	NA	NA	NA	NA	NA
1	Col-0	5	D19	ACCGACAA	91345	0.000799095		604	1294	2.1	315	pass		0.01352	0.01609	0.05797	pass		pass	pass	pass	pass	MN		0	336	0.0282486	268	0.00706714	1600	0.0130641		20591	0.222398	22765	0.101451	109482	0.0193269
1	Col-0	5	D2	GCGTTAGA	99530	0.000870699		431	628	1.5	263	pass		0.02702	0.03261	0.11206	pass		pass	pass	pass	pass	GN		0	1050	0.0144115	891	0.0102136	4494	0.0101242		41364	0.242329	45633	0.0988244	213642	0.0157736
1	Col-0	5	D20	TAGGAGCT	1544446	0.013511		1257	1739	1.4	1173	pass		0.03241	0.03875	0.1295	pass		pass	pass	pass	pass	Soma		0	1025	0.0127768	918	0.01983	4755	0.0109123		48794	0.21266	54079	0.0766313	251129	0.0238864
1	Col-0	5	D21	CGTAGATG	145609	0.0012738		734	1342	1.8	377	pass		0.03323	0.04047	0.12987	pass		pass	pass	pass	pass	GN		0	207	0.0222222	184	0.0194175	988	0.0167442		50433	0.256867	56297	0.0975105	254276	0.0150198
1	Col-0	5	D22	CAACGAGT	47454	0.000415132		6	6	1	5	fail		3e-05	1e-05	0.00088	fail		fail			fail	NA		NA	NA	NA	NA	NA	NA	NA		NA	NA	NA	NA	NA	NA
1	Col-0	5	D23	CTGTATGC	215130	0.00188198		976	2142	2.2	464	pass		0.03179	0.03876	0.12943	pass		pass	pass	pass	pass	SN		0	1487	0.0149024	1293	0.0144665	7009	0.0097665		47615	0.24564	53971	0.0835528	246984	0.0176018
1	Col-0	5	D24	TGTGTCAG	631890	0.00552784		3185	4728	1.5	3074	pass		0.08257	0.10015	0.28629	pass		pass	pass	pass	pass	Soma		0	1926	0.0147287	1621	0.017663	8688	0.0118378		120741	0.185861	135166	0.0698132	608353	0.0198955
1	Col-0	5	D3	AAGACCGT	130211	0.0011391		184	283	1.5	77	fail		0.00379	0.00499	0.02089	fail		fail			fail	NA		NA	NA	NA	NA	NA	NA	NA		NA	NA	NA	NA	NA	NA
1	Col-0	5	D4	TTGCGAGA	118178	0.00103383		328	503	1.5	189	pass		0.01351	0.01635	0.06205	pass		pass	pass	pass	pass	GN		0	45	0	36	0	171	0.0175439		21793	0.253718	24165	0.0732264	110330	0.0201218
1	Col-0	5	D5	CTCCAATC	91586	0.000801204		1245	2697	2.2	524	pass		0.03285	0.0398	0.13468	pass		pass	pass	pass	pass	MN		0	317	0.0377907	286	0.0261438	1389	0.0114017		49976	0.230054	56071	0.078416	263581	0.0175199
1	Col-0	5	D6	ACACCGAT	171461	0.00149996		2791	4453	1.6	2259	pass		0.06485	0.07854	0.23921	pass		pass	pass	pass	pass	GN		0	1996	0.0152149	1692	0.0144105	9062	0.012469		95401	0.22597	107017	0.0702301	503892	0.0216143
1	Col-0	5	D7	TCTGGACA	240650	0.00210523		733	1726	2.4	302	pass		0.01396	0.01716	0.06105	pass		pass	pass	pass	pass	GN		0	579	0.0192	491	0.0182815	2598	0.0143457		21295	0.248584	23725	0.108331	112851	0.0219041
1	Col-0	5	D8	CGTATCTC	69048	0.000604039		716	1404	2	363	pass		0.01805	0.02227	0.0786	pass		pass	pass	pass	pass	MNtoVN		0	737	0.0131579	614	0.0101597	3359	0.010764		27982	0.243522	31369	0.0999754	146150	0.0194361
1	Col-0	5	D9	AACACTGG	135477	0.00118517		1181	3618	3.1	511	pass		0.01059	0.01306	0.04751	fail		fail			fail	NA		NA	NA	NA	NA	NA	NA	NA		NA	NA	NA	NA	NA	NA
1	Col-0	5	E1	GATCAAGG	67530	0.000590759		598	875	1.5	518	pass		0.01419	0.01771	0.05772	pass		pass	pass	pass	pass	GN		0	878	0.0285996	786	0.0200634	4024	0.0177237		21150	0.223709	23884	0.0712327	107151	0.0204448
1	Col-0	5	E10	TCAGACAC	86581	0.000757419		760	1745	2.3	388	pass		0.01343	0.01617	0.05737	pass		pass	pass	pass	pass	GN		0	1314	0.0158151	1117	0.0170213	6067	0.0146141		20136	0.258409	22561	0.105642	105546	0.0210831
1	Col-0	5	E11	AATGACGC	109596	0.000958757		916	1833	2	570	pass		0.02817	0.03509	0.11719	pass		pass	pass	pass	pass	MN		0	484	0.0135135	439	0.010661	2218	0.0130143		43869	0.251194	48947	0.0908078	227440	0.0147765
1	Col-0	5	E12	CGAAGTCA	431327	0.00377329		744	1590	2.1	348	pass		0.0129	0.01667	0.06397	pass		pass	pass	pass	pass	VN3		0	4	0	3	0	14	0		21509	0.210172	24541	0.0714735	118470	0.0305511
1	Col-0	5	E13	TACCGGAT	40513	0.000354412		8	8	1	3	fail		3e-05	6e-05	0.00106	fail		fail			fail	NA		NA	NA	NA	NA	NA	NA	NA		NA	NA	NA	NA	NA	NA
1	Col-0	5	E14	GTGATCCA	93913	0.000821561		260	472	1.8	138	fail		0.01029	0.01265	0.03974	fail		fail			fail	NA		NA	NA	NA	NA	NA	NA	NA		NA	NA	NA	NA	NA	NA
1	Col-0	5	E15	TTGCAACG	406242	0.00355385		103	129	1.3	82	fail		0.003	0.00374	0.0171	fail		fail			fail	NA		NA	NA	NA	NA	NA	NA	NA		NA	NA	NA	NA	NA	NA
1	Col-0	5	E16	ACTGGTGT	93923	0.000821648		111	147	1.3	36	fail		0.00057	0.00079	0.00414	fail		fail			fail	NA		NA	NA	NA	NA	NA	NA	NA		NA	NA	NA	NA	NA	NA
1	Col-0	5	E17	CACTTCAC	571106	0.00499609		580	834	1.4	375	pass		0.0227	0.02833	0.09716	pass		pass	pass	pass	pass	VNandSN		0	817	0.0159574	683	0.0109356	3688	0.0107981		34819	0.216787	39362	0.0740239	178797	0.0234031
1	Col-0	5	E18	CTAACCTG	171491	0.00150022		1034	2359	2.3	524	pass		0.02659	0.03333	0.11125	pass		pass	pass	pass	pass	MNtoVN		0	75	0	70	0	362	0.00810811		41511	0.250896	46702	0.0996628	216343	0.016536
1	Col-0	5	E19	TAGCCATG	178353	0.00156025		1217	2420	2	531	pass		0.03698	0.04599	0.14984	pass		pass	pass	pass	pass	MNtoVN		0	470	0.0113636	469	0.00956023	2216	0.00939542		57263	0.251414	64173	0.0983779	297881	0.0160208
1	Col-0	5	E2	ACAAGCTC	38484	0.000336662		2	2	1	8	fail		2e-05	0	0.00058	fail		fail			fail	NA		NA	NA	NA	NA	NA	NA	NA		NA	NA	NA	NA	NA	NA
1	Col-0	5	E20	AGCCAACT	250790	0.00219394		1564	2868	1.8	1271	pass		0.0402	0.04885	0.1585	pass		pass	pass	pass	pass	Soma		0	2195	0.0144879	1940	0.0177778	10445	0.0125894		60254	0.291528	66469	0.116599	319654	0.018897
1	Col-0	5	E21	ACAGGCAT	115289	0.00100856		2604	4124	1.6	2301	pass		0.05438	0.06741	0.20686	pass		pass	pass	pass	pass	Soma		0	1287	0.0144472	1055	0.0138782	5780	0.0124452		82001	0.214652	92305	0.0657328	424590	0.0180717
1	Col-0	5	E22	CCAGTTGA	275604	0.00241101		1157	3149	2.7	419	pass		0.01083	0.01325	0.04862	fail		fail			fail	NA		NA	NA	NA	NA	NA	NA	NA		NA	NA	NA	NA	NA	NA
1	Col-0	5	E23	AGGTGTTG	503821	0.00440748		478	665	1.4	330	pass		0.03387	0.04064	0.13163	pass		pass	pass	pass	pass	VNandSN		0	231	0.00757576	194	0.00877193	1072	0.00653595		51483	0.226545	56842	0.0717108	248451	0.0137449
1	Col-0	5	E24	AAGTGCAG	147108	0.00128692		356	631	1.8	177	pass		0.00988	0.01224	0.04033	fail		fail			fail	NA		NA	NA	NA	NA	NA	NA	NA		NA	NA	NA	NA	NA	NA
1	Col-0	5	E3	TCTTCGAC	76055	0.000665337		314	573	1.8	69	pass		0.00134	0.00147	0.00674	fail		fail			fail	NA		NA	NA	NA	NA	NA	NA	NA		NA	NA	NA	NA	NA	NA
1	Col-0	5	E4	GAACCTTC	90761	0.000793987		337	672	2	89	pass		0.00331	0.00438	0.0171	fail		fail			fail	NA		NA	NA	NA	NA	NA	NA	NA		NA	NA	NA	NA	NA	NA
1	Col-0	5	E5	ATCGTGGT	854775	0.00747766		1057	1485	1.4	729	pass		0.05427	0.06669	0.20427	pass		pass	pass	pass	pass	VNandSN		0	799	0.0278396	701	0.0195838	3552	0.0161527		81758	0.217765	91180	0.0807639	406193	0.0154827
1	Col-0	5	E6	AGCGAGAT	144687	0.00126574		1597	3751	2.3	1116	pass		0.03871	0.04689	0.15004	pass		pass	pass	pass	pass	SN		0	1541	0.0178947	1301	0.0210526	6835	0.0121083		57466	0.245135	63999	0.0779378	292973	0.0181816
1	Col-0	5	E7	CGGTAATC	119536	0.00104571		479	836	1.7	223	pass		0.0161	0.01979	0.06894	pass		pass	pass	pass	pass	GN		0	227	0.0125	205	0.018018	1102	0.0142977		25533	0.21321	28012	0.0891014	132502	0.020397
1	Col-0	5	E8	CCGTAACT	96716	0.000846082		771	2076	2.7	296	pass		0.00963	0.01184	0.04304	fail		fail			fail	NA		NA	NA	NA	NA	NA	NA	NA		NA	NA	NA	NA	NA	NA
1	Col-0	5	E9	AGTTGTGC	104552	0.000914632		522	944	1.8	174	pass		0.0077	0.00966	0.03388	fail		fail			fail	NA		NA	NA	NA	NA	NA	NA	NA		NA	NA	NA	NA	NA	NA
1	Col-0	5	F1	GTTGCTGT	93735	0.000820003		481	741	1.5	263	pass		0.01816	0.02291	0.07926	pass		pass	pass	pass	pass	GN		0	143	0.0204082	131	0.00740741	686	0.0111732		29264	0.252546	33009	0.0995907	148541	0.017709
1	Col-0	5	F10	CACAGACT	105614	0.000923922		80	201	2.5	52	fail		0.00041	0.00043	0.00265	fail		fail			fail	NA		NA	NA	NA	NA	NA	NA	NA		NA	NA	NA	NA	NA	NA
1	Col-0	5	F11	AGTGACCT	109137	0.000954742		258	412	1.6	146	fail		0.01071	0.01364	0.04831	fail		fail			fail	NA		NA	NA	NA	NA	NA	NA	NA		NA	NA	NA	NA	NA	NA
1	Col-0	5	F12	TCGAACCT	278444	0.00243586		1163	2592	2.2	473	pass		0.02311	0.02897	0.10137	pass		pass	pass	pass	pass	MNtoVN		0	288	0.0323625	262	0.0171233	1415	0.0153945		36527	0.269137	41151	0.103143	196726	0.0197032
1	Col-0	5	F13	CGAATTGC	19387	0.000169599		153	220	1.4	47	fail		0.00377	0.00485	0.01811	fail		fail			fail	NA		NA	NA	NA	NA	NA	NA	NA		NA	NA	NA	NA	NA	NA
1	Col-0	5	F14	GCATAGTC	157570	0.00137844		890	2175	2.4	325	pass		0.00999	0.01259	0.04516	fail		fail			fail	NA		NA	NA	NA	NA	NA	NA	NA		NA	NA	NA	NA	NA	NA
1	Col-0	5	F15	CAAGAAGC	595334	0.00520804		735	1435	2	259	pass		0.01301	0.01608	0.06118	pass		pass	pass	pass	pass	MNtoVN		0	227	0.0206612	216	0.0130435	1100	0.0129646		20699	0.257085	23204	0.0976862	111178	0.0305786
1	Col-0	5	F16	CTCCTGAA	660903	0.00578165		1319	2961	2.2	771	pass		0.02186	0.02732	0.09987	pass		pass	pass	pass	pass	VN3		0	1807	0.0141935	1511	0.0156645	8272	0.012931		33144	0.223688	37395	0.0957301	183429	0.0531364
1	Col-0	5	F17	CACCAGTT	223774	0.0019576		1080	2560	2.4	539	pass		0.01736	0.02211	0.07911	pass		pass	pass	pass	pass	MN		0	463	0.0203252	372	0.0151134	2157	0.0154253		27982	0.280638	31797	0.112048	149097	0.0206869
1	Col-0	5	F18	AACGCACA	142120	0.00124328		1650	4251	2.6	856	pass		0.04154	0.05072	0.17087	pass		pass	pass	pass	pass	MNtoVN		0	175	0.027027	179	0.0052356	893	0.00647249		64053	0.26486	71863	0.0952615	346054	0.0140938
1	Col-0	5	F19	GTATTCCG	124291	0.00108731		1360	3002	2.2	683	pass		0.04103	0.05077	0.16267	pass		pass	pass	pass	pass	MNtoVN		0	1426	0.0157618	1202	0.0148649	6325	0.0118412		61908	0.24129	69583	0.0923606	319585	0.0148512
1	Col-0	5	F2	CTAGGTTG	179811	0.00157301		366	605	1.7	227	pass		0.01979	0.02436	0.08213	pass		pass	pass	pass	pass	GN		0	720	0.0162297	608	0.0119581	3260	0.0152755		29672	0.23724	33724	0.0833833	152171	0.0199427
1	Col-0	5	F20	TAGTCTCG	309258	0.00270542		2665	6042	2.3	1721	pass		0.07337	0.09064	0.26131	pass		pass	pass	pass	pass	VNandSN		0	1941	0.016995	1640	0.0161068	8935	0.0130841		108222	0.20588	121721	0.0802533	554346	0.0202323
1	Col-0	5	F21	TTCGAAGC	224087	0.00196034		402	630	1.6	248	pass		0.02132	0.02676	0.09361	pass		pass	pass	pass	pass	VNandSN		0	32	0	34	0.0294118	117	0.025641		34033	0.266063	38318	0.0783977	178525	0.0162405
1	Col-0	5	F22	ACTCTGAG	150105	0.00131313		14	14	1	23	fail		1e-05	2e-05	0.00126	fail		fail			fail	NA		NA	NA	NA	NA	NA	NA	NA		NA	NA	NA	NA	NA	NA
1	Col-0	5	F23	AGACCTTG	188346	0.00164767		708	1453	2.1	453	pass		0.0249	0.03056	0.10279	pass		pass	pass	pass	pass	MN		0	1467	0.027027	1286	0.0212235	6751	0.0120005		37267	0.24376	41977	0.0802928	196722	0.0159731
1	Col-0	5	F24	GTTATGGC	145023	0.00126868		375	554	1.5	263	pass		0.02273	0.0296	0.10118	pass		pass	pass	pass	pass	GN		0	0	NA	0	NA	0	NA		36724	0.267249	42022	0.0818207	191965	0.0137425
1	Col-0	5	F3	AGAACCAG	266746	0.00233352		359	674	1.9	100	pass		0.00414	0.00511	0.02164	fail		fail			fail	NA		NA	NA	NA	NA	NA	NA	NA		NA	NA	NA	NA	NA	NA
1	Col-0	5	F4	GTGTCCTT	63189	0.000552784		1130	1631	1.4	954	pass		0.02844	0.03538	0.11517	pass		pass	pass	pass	pass	Soma		0	1277	0.0113065	1157	0.0153417	5815	0.0118948		42736	0.207914	48235	0.0805784	217382	0.0233935
1	Col-0	5	F5	GATGTCGA	109151	0.000954864		1909	3118	1.6	1314	pass		0.0455	0.05686	0.18212	pass		pass	pass	pass	pass	MNtoVN		0	703	0.00494438	599	0.00744048	3328	0.011191		69639	0.225665	78521	0.09335	358597	0.0251945
1	Col-0	5	F6	TACCTGCA	97377	0.000851864		1861	3767	2	1087	pass		0.02227	0.02692	0.09558	pass		pass	pass	pass	pass	MNtoVN		0	201	0.00888889	153	0.017341	1054	0.00685518		34789	0.266369	38702	0.0952194	184712	0.0232908
1	Col-0	5	F7	AGGAGGTT	100223	0.000876761		1680	3496	2.1	1165	pass		0.03911	0.04769	0.14602	pass		pass	pass	pass	pass	VN2		0	1623	0.0135641	1383	0.0157182	7494	0.0129647		57253	0.15314	64605	0.0602354	290875	0.0200752
1	Col-0	5	F8	CCTTAGGT	164037	0.00143501		472	1076	2.3	205	pass		0.0106	0.01309	0.04992	fail		fail			fail	NA		NA	NA	NA	NA	NA	NA	NA		NA	NA	NA	NA	NA	NA
1	Col-0	5	F9	AATCGCTG	152511	0.00133418		884	1899	2.1	463	pass		0.02533	0.03109	0.10505	pass		pass	pass	pass	pass	MN		0	1969	0.0180081	1742	0.0185797	9171	0.0156114		38301	0.267416	43112	0.102039	200511	0.0169955
1	Col-0	5	G1	CAGTCACA	15329	0.0001341		2	2	1	4	fail		1e-05	0	0.00032	fail		fail			fail	NA		NA	NA	NA	NA	NA	NA	NA		NA	NA	NA	NA	NA	NA
1	Col-0	5	G10	AACACCAC	138911	0.00121521		1749	4235	2.4	940	pass		0.05278	0.06544	0.20561	pass		pass	pass	pass	pass	MNtoVN		0	3044	0.0152136	2639	0.0186459	14206	0.0130331		79011	0.244191	89495	0.0970465	420942	0.0149422
1	Col-0	5	G11	AACAACCG	2091165	0.0182937		1143	3041	2.7	621	pass		0.01244	0.01458	0.05604	pass		pass	pass	pass	pass	VN3		0	2113	0.0158516	1844	0.0148515	9720	0.0144704		17707	0.229746	19797	0.0994101	100878	0.0617841
1	Col-0	5	G12	GTAAGCAC	90955	0.000795684		398	915	2.3	199	pass		0.00726	0.00972	0.03706	fail		fail			fail	NA		NA	NA	NA	NA	NA	NA	NA		NA	NA	NA	NA	NA	NA
1	Col-0	5	G13	ACCTCAGT	134301	0.00117488		629	1368	2.2	296	pass		0.02113	0.02607	0.09299	pass		pass	pass	pass	pass	VNandSN		0	848	0.0218978	722	0.00987654	3745	0.0116198		32955	0.182056	37272	0.0644232	172970	0.0253274
1	Col-0	5	G14	GTCCTTGA	148162	0.00129614		1264	2749	2.2	604	pass		0.03848	0.0464	0.15037	pass		pass	pass	pass	pass	VN1		0	310	0.0123077	262	0.0316901	1406	0.0111402		58317	0.224975	65046	0.0929928	297732	0.0190934
1	Col-0	5	G15	CGTCTTCA	48713	0.000426146		246	354	1.4	137	fail		0.01086	0.01367	0.04924	fail		fail			fail	NA		NA	NA	NA	NA	NA	NA	NA		NA	NA	NA	NA	NA	NA
1	Col-0	5	G16	CAGGTTCA	156364	0.00136789		517	963	1.9	218	pass		0.01034	0.01359	0.05065	pass		pass	pass	pass	pass	VN3		0	0	NA	0	NA	5	0.2		17147	0.220371	19746	0.0958704	91680	0.0398107
1	Col-0	5	G17	TGCGTAAC	884532	0.00773798		1569	2328	1.5	1446	pass		0.04127	0.05038	0.1656	pass		pass	pass	pass	pass	Soma		0	2435	0.0225833	2148	0.0168608	11035	0.0153884		61562	0.215881	69095	0.0831709	324438	0.0255734
1	Col-0	5	G18	CCAACACT	300749	0.00263098		2519	3884	1.5	2470	pass		0.05737	0.07071	0.21957	pass		pass	pass	pass	pass	Soma		0	1835	0.0240653	1595	0.0289436	8499	0.018041		85490	0.205855	95908	0.0681577	453973	0.0186173
1	Col-0	5	G19	AACACGCT	22304	0.000195118		3	3	1	5	fail		3e-05	1e-05	0.00034	fail		fail			fail	NA		NA	NA	NA	NA	NA	NA	NA		NA	NA	NA	NA	NA	NA
1	Col-0	5	G2	AACCGTGT	39798	0.000348157		9	9	1	4	fail		0	1e-05	0.0006	fail		fail			fail	NA		NA	NA	NA	NA	NA	NA	NA		NA	NA	NA	NA	NA	NA
1	Col-0	5	G20	GAGAGTAC	323973	0.00283415		347	541	1.6	272	pass		0.01311	0.01644	0.05853	pass		pass	pass	pass	pass	GN		0	145	0.00653595	141	0	818	0.00578035		20924	0.254172	23726	0.0907556	109838	0.0164646
1	Col-0	5	G21	ACTCGATC	1067208	0.00933605		1852	2763	1.5	1596	pass		0.04629	0.05636	0.17424	pass		pass	pass	pass	pass	Soma		0	1441	0.0218579	1211	0.0230567	6483	0.0139723		68789	0.231176	76205	0.0802964	355127	0.0302716
1	Col-0	5	G22	AGATACGG	128813	0.00112687		808	1791	2.2	278	pass		0.00917	0.01142	0.04089	fail		fail			fail	NA		NA	NA	NA	NA	NA	NA	NA		NA	NA	NA	NA	NA	NA
1	Col-0	5	G23	TGAGCTGT	53997	0.000472371		469	730	1.6	163	pass		0.0143	0.01788	0.06208	pass		pass	pass	pass	pass	GN		0	5	0	5	0	33	0		23128	0.188468	25702	0.0657539	112935	0.0194426
1	Col-0	5	G24	GTTCTTCG	107657	0.000941794		924	2304	2.5	447	pass		0.01959	0.02436	0.08517	pass		pass	pass	pass	pass	VN2		0	1	1	0	NA	3	0.333333		31041	0.212974	35322	0.0733115	161769	0.0225844
1	Col-0	5	G3	TCGATGAC	46946	0.000410688		263	372	1.4	143	fail		0.01197	0.01517	0.05681	pass		fail			fail	NA		NA	NA	NA	NA	NA	NA	NA		NA	NA	NA	NA	NA	NA
1	Col-0	5	G4	CGCGTATT	89556	0.000783445		559	1102	2	148	pass		0.00509	0.00624	0.0245	fail		fail			fail	NA		NA	NA	NA	NA	NA	NA	NA		NA	NA	NA	NA	NA	NA
1	Col-0	5	G5	GAAGTGCT	83670	0.000731954		391	498	1.3	266	fail		0.03919	0.04686	0.15063	pass		fail			fail	NA		NA	NA	NA	NA	NA	NA	NA		NA	NA	NA	NA	NA	NA
1	Col-0	5	G6	AGTTCGCA	217481	0.00190255		631	1386	2.2	327	pass		0.01285	0.01603	0.05793	pass		pass	pass	pass	pass	VNandSN		0	145	0.0272109	98	0.019802	567	0.0102215		20522	0.189164	22982	0.0657613	107194	0.0287285
1	Col-0	5	G7	CTTCCTTC	99293	0.000868625		903	1876	2.1	628	pass		0.02381	0.02905	0.09797	pass		pass	pass	pass	pass	SN		0	636	0.0122283	547	0.0154083	2915	0.0115214		36115	0.257027	40587	0.0770953	191428	0.0149232
1	Col-0	5	G8	TAGTCAGC	31334	0.000274113		11	11	1	6	fail		1e-05	1e-05	0.00065	fail		fail			fail	NA		NA	NA	NA	NA	NA	NA	NA		NA	NA	NA	NA	NA	NA
1	Col-0	5	G9	CGAACAAC	207084	0.00181159		521	979	1.9	315	pass		0.02309	0.02752	0.09898	pass		pass	pass	pass	pass	GN		0	95	0.00961538	70	0.0277778	446	0.0171674		36004	0.254241	39827	0.103882	190005	0.0162451
1	Col-0	5	H1	CCAAGGTT	201977	0.00176692		1361	2132	1.6	1360	pass		0.03008	0.03662	0.12004	pass		pass	pass	pass	pass	Soma		0	1090	0.0218409	963	0.0173611	4968	0.0162069		44851	0.227572	50050	0.0737398	233880	0.022966
1	Col-0	5	H10	CGCAACTA	187396	0.00163936		5058	8256	1.6	4943	pass		0.0982	0.11803	0.33598	pass		pass	pass	pass	pass	Soma		0	730	0.0112641	571	0.0172956	3007	0.0119868		143162	0.227255	159370	0.0741696	752662	0.0284916
1	Col-0	5	H11	AGCGTGTA	220819	0.00193175		1861	2712	1.5	1181	pass		0.07799	0.09397	0.27359	pass		pass	pass	pass	pass	VN1		0	1208	0.0135227	1048	0.0155885	5434	0.0114696		114551	0.212839	127394	0.0760993	573444	0.0192118
1	Col-0	5	H12	TCCGATCA	427131	0.00373659		927	2581	2.8	440	pass		0.01234	0.01559	0.05538	pass		pass	pass	pass	pass	VN3		0	0	NA	0	NA	0	NA		19903	0.226044	22167	0.0849835	104146	0.0331216
1	Col-0	5	H13	TCTACGCA	154268	0.00134955		1096	2969	2.7	452	pass		0.00948	0.01222	0.04563	fail		fail			fail	NA		NA	NA	NA	NA	NA	NA	NA		NA	NA	NA	NA	NA	NA
1	Col-0	5	H14	CAACTTGG	212502	0.00185899		1312	3829	2.9	489	pass		0.0078	0.0098	0.03528	fail		fail			fail	NA		NA	NA	NA	NA	NA	NA	NA		NA	NA	NA	NA	NA	NA
1	Col-0	5	H15	TGGCTCTT	76624	0.000670315		414	698	1.7	184	pass		0.01142	0.01445	0.05177	pass		pass	pass	pass	pass	GN		0	137	0.0133333	130	0.0147059	736	0.0199253		18186	0.2579	20289	0.0976594	92493	0.0239531
1	Col-0	5	H16	TCAGTAGG	219501	0.00192022		232	395	1.7	76	fail		0.00718	0.00897	0.03337	fail		fail			fail	NA		NA	NA	NA	NA	NA	NA	NA		NA	NA	NA	NA	NA	NA
1	Col-0	5	H17	CCTTCCAT	1465839	0.0128233		1040	2478	2.4	531	pass		0.02192	0.0272	0.10074	pass		pass	pass	pass	pass	VN2		0	960	0.0181984	810	0.012959	4182	0.010766		33946	0.204508	38274	0.0727962	187310	0.0368791
1	Col-0	5	H18	ACAGCAAG	366155	0.00320316		618	1326	2.1	210	pass		0.00539	0.00665	0.02291	fail		fail			fail	NA		NA	NA	NA	NA	NA	NA	NA		NA	NA	NA	NA	NA	NA
1	Col-0	5	H19	ATACTGGC	296350	0.0025925		635	1342	2.1	285	pass		0.0187	0.02326	0.08309	pass		pass	pass	pass	pass	VN2		0	98	0.00961538	110	0.0175439	565	0.0152542		29918	0.204262	33217	0.0705494	156845	0.0265278
1	Col-0	5	H2	CTCGGTAA	188642	0.00165026		1459	3695	2.5	748	pass		0.04851	0.05948	0.18903	pass		pass	pass	pass	pass	VN5		0	1379	0.0156532	1150	0.0170092	6009	0.0109433		72865	0.217699	81454	0.0834633	380046	0.0210102
1	Col-0	5	H20	GAATGGCA	173345	0.00151644		657	959	1.5	435	pass		0.05334	0.06659	0.20385	pass		pass	pass	pass	pass	GN		0	532	0.00977199	470	0.00562852	2285	0.00809561		81040	0.191901	91268	0.0579937	414584	0.0128927
1	Col-0	5	H21	AACCTACG	141512	0.00123796		61	94	1.5	32	fail		8e-05	9e-05	0.00179	fail		fail			fail	NA		NA	NA	NA	NA	NA	NA	NA		NA	NA	NA	NA	NA	NA
1	Col-0	5	H22	CGGATCAA	119126	0.00104213		42	79	1.9	39	fail		0.00015	0.00017	0.0017	fail		fail			fail	NA		NA	NA	NA	NA	NA	NA	NA		NA	NA	NA	NA	NA	NA
1	Col-0	5	H23	CATACTCG	116564	0.00101971		278	467	1.7	176	fail		0.0092	0.01157	0.03718	fail		fail			fail	NA		NA	NA	NA	NA	NA	NA	NA		NA	NA	NA	NA	NA	NA
1	Col-0	5	H24	ACTGCACT	42863	0.00037497		9	9	1	7	fail		1e-05	1e-05	0.00086	fail		fail			fail	NA		NA	NA	NA	NA	NA	NA	NA		NA	NA	NA	NA	NA	NA
1	Col-0	5	H3	ACGTATGG	107835	0.000943352		502	960	1.9	304	pass		0.01106	0.01417	0.05023	pass		pass	pass	pass	pass	SN		0	162	0.00588235	159	0.0176471	711	0.0202156		17649	0.228727	20119	0.078437	90224	0.0245117
1	Col-0	5	H4	TACAGAGC	995	8.70436e-06		9	9	1	4	fail		0.00019	0.00023	0.00094	fail		fail			fail	NA		NA	NA	NA	NA	NA	NA	NA		NA	NA	NA	NA	NA	NA
1	Col-0	5	H5	AAGGACCA	104804	0.000916836		1234	4820	3.9	561	pass		0.01132	0.01445	0.05157	pass		pass	pass	pass	pass	VN4		0	0	NA	0	NA	0	NA		18316	0.226035	20339	0.0860149	96962	0.031143
1	Col-0	5	H6	GCATAACG	270410	0.00236557		1072	2462	2.3	468	pass		0.02399	0.02958	0.10445	pass		pass	pass	pass	pass	MNtoVN		0	2	0	3	0	15	0.0666667		38031	0.239997	42641	0.10445	199091	0.0166925
1	Col-0	5	H7	TATGCGGT	137168	0.00119996		1140	1718	1.5	991	pass		0.03136	0.03916	0.12487	pass		pass	pass	pass	pass	GN		0	940	0.0205033	866	0.0195695	4310	0.0103421		47061	0.201444	53299	0.0594868	242730	0.0210518
1	Col-0	5	H8	GATCAGAC	488934	0.00427724		1094	2030	1.9	683	pass		0.06727	0.08025	0.23809	pass		pass	pass	pass	pass	SN		0	848	0.0325973	713	0.0209102	3832	0.01651		97689	0.263661	109276	0.0935126	507475	0.0137883
1	Col-0	5	H9	AAGGAAGG	865492	0.00757141		1400	1890	1.4	1216	pass		0.07043	0.08436	0.24838	pass		pass	pass	pass	pass	Soma		0	541	0.0202703	477	0.00756144	2389	0.0125047		103728	0.198897	115317	0.0611579	513156	0.0205679
1	Col-0	5	I1	TACTGCTC	21502	0.000188102		1	1	1	0	fail		2e-05	0	0.0005	fail		fail			fail	NA		NA	NA	NA	NA	NA	NA	NA		NA	NA	NA	NA	NA	NA
1	Col-0	5	I10	ATGCGTCA	66014	0.000577497		639	1175	1.8	235	pass		0.01827	0.02225	0.08046	pass		pass	pass	pass	pass	VN1to2		0	2	0	1	0	8	0		29485	0.1989	32754	0.0709366	149923	0.0187546
1	Col-0	5	I11	GTCAACAG	115426	0.00100976		956	1461	1.5	595	pass		0.05786	0.07008	0.2158	pass		pass	pass	pass	pass	GN		0	1012	0.0132013	883	0.0299065	4687	0.0166012		85789	0.252369	95636	0.0957057	441547	0.0231608
1	Col-0	5	I12	TACATCGG	161542	0.00141319		381	511	1.3	197	pass		0.02129	0.02696	0.09264	pass		pass	pass	pass	pass	GN		0	0	NA	0	NA	0	NA		34260	0.230445	38621	0.0915455	173887	0.0155975
1	Col-0	5	I13	GTGGTATG	101256	0.000885798		1292	2494	1.9	454	pass		0.04697	0.05753	0.18044	pass		pass	pass	pass	pass	GN		0	17	0	17	0	68	0.0147059		72285	0.213039	80736	0.0789527	355155	0.01756
1	Col-0	5	I14	ACTGCGAA	223870	0.00195844		418	925	2.2	280	pass		0.01362	0.01714	0.06039	pass		pass	pass	pass	pass	SN		0	135	0.0212766	135	0.0137931	615	0.0126183		21373	0.251475	24160	0.0852763	114595	0.0194872
1	Col-0	5	I15	CCAACTTC	40128	0.000351044		344	625	1.8	87	pass		0.00517	0.00653	0.02508	fail		fail			fail	NA		NA	NA	NA	NA	NA	NA	NA		NA	NA	NA	NA	NA	NA
1	Col-0	5	I16	TCTGTCGT	458079	0.00400732		212	461	2.2	91	fail		0.00463	0.00587	0.02412	fail		fail			fail	NA		NA	NA	NA	NA	NA	NA	NA		NA	NA	NA	NA	NA	NA
1	Col-0	5	I17	GACGTCAT	236996	0.00207327		548	951	1.7	230	pass		0.01288	0.01622	0.0592	pass		pass	pass	pass	pass	VN2		0	123	0.0232558	103	0.0181818	462	0.0162272		21054	0.200377	23619	0.0731937	108893	0.0242817
1	Col-0	5	I18	CTCAAGCT	309867	0.00271075		1747	2572	1.5	1600	pass		0.02606	0.03161	0.1116	pass		pass	pass	pass	pass	GN		0	946	0.0306306	829	0.0282258	4338	0.0181639		40574	0.278386	44841	0.0852873	215512	0.0308724
1	Col-0	5	I19	ACGTCCAA	102537	0.000897004		837	1827	2.2	432	pass		0.01994	0.02526	0.0873	pass		pass	pass	pass	pass	MNtoVN		0	1213	0.00945307	1097	0.0132939	5681	0.0101069		30978	0.247461	35020	0.0942475	165548	0.0193892
1	Col-0	5	I2	ATTCCGCT	23927	0.000209316		6	6	1	3	fail		2e-05	0	0.00046	fail		fail			fail	NA		NA	NA	NA	NA	NA	NA	NA		NA	NA	NA	NA	NA	NA
1	Col-0	5	I20	AACCACTC	162990	0.00142585		974	2991	3.1	354	pass		0.00928	0.01184	0.04348	fail		fail			fail	NA		NA	NA	NA	NA	NA	NA	NA		NA	NA	NA	NA	NA	NA
1	Col-0	5	I21	GATCCACT	285206	0.00249501		871	1754	2	500	pass		0.03391	0.04176	0.13806	pass		pass	pass	pass	pass	MN		0	528	0.00815661	428	0.0127389	2183	0.010012		51811	0.252309	57722	0.105744	272123	0.0173831
1	Col-0	5	I22	CTTACAGC	154277	0.00134963		562	828	1.5	466	pass		0.02716	0.03301	0.1122	pass		pass	pass	pass	pass	GN		0	1436	0.00558971	1266	0.012747	6533	0.00908978		41237	0.243622	45975	0.0753931	215103	0.0249679
1	Col-0	5	I23	AGCCTATC	129430	0.00113227		372	588	1.6	228	pass		0.02119	0.02586	0.08945	pass		pass	pass	pass	pass	GN		0	779	0.0168919	632	0.0233838	3468	0.012959		32028	0.265064	36073	0.0961299	167862	0.0141967
1	Col-0	5	I24	AGTCTTGG	179491	0.00157021		2672	4035	1.5	2424	pass		0.07774	0.09513	0.27838	pass		pass	pass	pass	pass	Soma		0	1493	0.0107354	1369	0.00697269	6923	0.00904872		114902	0.223171	128922	0.0665967	577729	0.0203195
1	Col-0	5	I3	GACGAACT	57438	0.000502474		363	556	1.5	214	pass		0.01693	0.02056	0.07405	pass		pass	pass	pass	pass	GN		0	0	NA	0	NA	0	NA		26557	0.266414	29589	0.0801161	138543	0.0153231
1	Col-0	5	I4	AAGCTCAC	58366	0.000510592		21	24	1.1	23	fail		0	1e-05	0.00106	fail		fail			fail	NA		NA	NA	NA	NA	NA	NA	NA		NA	NA	NA	NA	NA	NA
1	Col-0	5	I5	CTTCGCAA	13582	0.000118817		2	2	1	1	fail		0	0	0.00025	fail		fail			fail	NA		NA	NA	NA	NA	NA	NA	NA		NA	NA	NA	NA	NA	NA
1	Col-0	5	I6	TGATCACG	101013	0.000883672		728	1399	1.9	340	pass		0.01937	0.02326	0.08528	pass		pass	pass	pass	pass	MN		0	139	0	115	0	664	0.00735294		30829	0.277089	34445	0.109064	161922	0.0163254
1	Col-0	5	I7	ATGGCGAT	71448	0.000625034		541	1107	2	140	pass		7e-05	4e-05	0.0009	fail		fail			fail	NA		NA	NA	NA	NA	NA	NA	NA		NA	NA	NA	NA	NA	NA
1	Col-0	5	I8	CAATGCGA	250668	0.00219287		651	1518	2.3	315	pass		0.01017	0.01249	0.04706	fail		fail			fail	NA		NA	NA	NA	NA	NA	NA	NA		NA	NA	NA	NA	NA	NA
1	Col-0	5	I9	ACATGCCA	102238	0.000894389		1070	3002	2.8	508	pass		0.02526	0.03129	0.11179	pass		pass	pass	pass	pass	VN5		0	0	NA	0	NA	0	NA		40448	0.199977	45266	0.0699094	215118	0.0262196
1	Col-0	5	J1	TGCACTTG	210301	0.00183973		2327	3620	1.6	2036	pass		0.0591	0.07338	0.22108	pass		pass	pass	pass	pass	Soma		0	1252	0.0175553	1153	0.0161744	5729	0.0121134		88087	0.24369	98846	0.0819419	455716	0.020963
1	Col-0	5	J10	ACCTCTTC	333170	0.00291461		618	1441	2.3	306	pass		0.01684	0.0207	0.07482	pass		pass	pass	pass	pass	GN		0	70	0	57	0	292	0.00958466		26302	0.258633	29527	0.102258	144149	0.0253293
1	Col-0	5	J11	TAGCTGAG	282997	0.00247569		1822	3967	2.2	676	pass		0.04935	0.06078	0.18874	pass		pass	pass	pass	pass	MNtoVN		0	1343	0.014637	1171	0.0151117	6225	0.00975672		74066	0.242854	83669	0.0926378	374980	0.0154351
1	Col-0	5	J12	CATTCGTC	120453	0.00105374		332	597	1.8	232	pass		0.01579	0.01935	0.06702	pass		pass	pass	pass	pass	VNandSN		0	313	0.0212766	261	0.0107914	1391	0.0121376		24194	0.267243	26885	0.0884727	124587	0.0153646
1	Col-0	5	J13	AGAGCAGA	396028	0.00346449		691	1060	1.5	479	pass		0.02654	0.03258	0.10814	pass		pass	pass	pass	pass	GN		0	2194	0.0153221	1873	0.0156763	9976	0.0136834		39841	0.210423	44794	0.0760779	205318	0.0198668
1	Col-0	5	J14	TTCCTCCT	103285	0.000903548		907	2007	2.2	495	pass		0.02175	0.02662	0.08487	pass		pass	pass	pass	pass	MNtoVN		0	1674	0.0152425	1442	0.0134409	7838	0.0120008		31529	0.261999	35013	0.108439	167396	0.0175868
1	Col-0	5	J15	CTTCGGTT	219479	0.00192002		1042	1976	1.9	425	pass		0.01844	0.02358	0.08252	pass		pass	pass	pass	pass	MN		0	382	0.00240964	370	0.0125313	1911	0.0113078		28842	0.253517	32916	0.107216	151589	0.0195158
1	Col-0	5	J16	GCTGTAAG	58197	0.000509113		631	1175	1.9	214	pass		0.01009	0.01288	0.04655	fail		fail			fail	NA		NA	NA	NA	NA	NA	NA	NA		NA	NA	NA	NA	NA	NA
1	Col-0	5	J17	ACAACAGC	121631	0.00106404		903	2169	2.4	399	pass		0.02009	0.02584	0.09249	pass		pass	pass	pass	pass	VN1to2		0	0	NA	0	NA	0	NA		32744	0.219089	37607	0.08549	176235	0.0236352
1	Col-0	5	J18	GACATCTC	119480	0.00104522		1032	3056	3	335	pass		0.00801	0.01029	0.03748	fail		fail			fail	NA		NA	NA	NA	NA	NA	NA	NA		NA	NA	NA	NA	NA	NA
1	Col-0	5	J19	AGCCGTAA	320818	0.00280655		1089	2154	2	710	pass		0.02183	0.02626	0.08695	pass		pass	pass	pass	pass	GN		0	2223	0.0173338	1956	0.0149461	10497	0.0127724		31499	0.278567	35416	0.12651	166427	0.0219309
1	Col-0	5	J2	CCTAAGTC	99354	0.000869159		430	910	2.1	223	pass		0.02025	0.02575	0.08934	pass		pass	pass	pass	pass	SN		0	1039	0.00892133	904	0.0118721	4725	0.0118182		31971	0.251657	36223	0.0862401	168264	0.0160048
1	Col-0	5	J20	CAACCGTA	217970	0.00190682		2689	4433	1.6	2523	pass		0.05555	0.06696	0.21047	pass		pass	pass	pass	pass	GN		0	1964	0.0183908	1655	0.0165474	8943	0.015885		83622	0.255328	92796	0.0821894	437036	0.0225889
1	Col-0	5	J21	CTCTTGTC	2070598	0.0181138		1075	2132	2	702	pass		0.03616	0.04449	0.15017	pass		pass	pass	pass	pass	GN		0	952	0.0141593	802	0.0104603	4267	0.0136719		55502	0.20989	62446	0.0754261	294470	0.0239063
1	Col-0	5	J22	TGCGATAG	122601	0.00107253		1004	3478	3.5	362	pass		0.01356	0.01677	0.05802	pass		pass	pass	pass	pass	VN5		0	3149	0.0173432	2615	0.0203339	14155	0.0122814		20349	0.205018	22846	0.0757614	104697	0.0276992
1	Col-0	5	J23	CAGATCCT	120533	0.00105444		709	1944	2.7	294	pass		0.01804	0.02194	0.07912	pass		pass	pass	pass	pass	VNandSN		0	147	0.0457516	125	0.0078125	680	0.0265734		28602	0.217396	31639	0.0944123	148495	0.0463556
1	Col-0	5	J24	TGGTTCGA	68311	0.000597592		16	16	1	7	fail		3e-05	4e-05	0.00125	fail		fail			fail	NA		NA	NA	NA	NA	NA	NA	NA		NA	NA	NA	NA	NA	NA
1	Col-0	5	J3	TCACTCGA	72519	0.000634404		54	80	1.5	28	fail		0.00049	0.00043	0.00226	fail		fail			fail	NA		NA	NA	NA	NA	NA	NA	NA		NA	NA	NA	NA	NA	NA
1	Col-0	5	J4	TTCGTACG	89754	0.000785177		815	1588	1.9	251	pass		0.01649	0.02081	0.07213	pass		pass	pass	pass	pass	VN2		0	323	0.0137363	288	0.0152439	1484	0.0111386		25506	0.214524	29006	0.0767164	131468	0.0259613
1	Col-0	5	J5	CACTGTAG	274993	0.00240567		622	886	1.4	329	pass		0.03795	0.04827	0.16012	pass		pass	pass	pass	pass	GN		0	296	0.0289389	279	0.00682594	1422	0.0129781		60090	0.246907	68260	0.0963125	311805	0.0160443
1	Col-0	5	J6	TCCTGGTA	301994	0.00264187		900	1442	1.6	777	pass		0.02316	0.02851	0.0963	pass		pass	pass	pass	pass	SN		0	393	0.0160183	338	0.0277008	1853	0.0118812		35352	0.271573	39614	0.105021	185038	0.0239483
1	Col-0	5	J7	GTACGATC	221369	0.00193656		1093	1515	1.4	751	pass		0.0989	0.12146	0.33797	pass		pass	pass	pass	pass	GN		0	910	0.00291262	789	0.00784753	3884	0.010733		145476	0.245935	164248	0.0849066	750584	0.0151686
1	Col-0	5	J8	CATTGACG	132265	0.00115707		1410	3357	2.4	666	pass		0.04217	0.05238	0.17124	pass		pass	pass	pass	pass	VN2		0	1278	0.00892857	1158	0.0140154	5778	0.0118571		65378	0.239503	73377	0.0808179	340563	0.0203163
1	Col-0	5	J9	TGGTGAAG	153582	0.00134355		2849	4402	1.5	2849	pass		0.06435	0.07752	0.23246	pass		pass	pass	pass	pass	Soma		0	2556	0.0188586	2229	0.0204027	11513	0.0145581		93261	0.239004	104270	0.0822852	468962	0.0239273
1	Col-0	5	K1	AGCTACCA	88473	0.000773971		308	550	1.8	186	pass		0.00706	0.00888	0.03317	fail		fail			fail	NA		NA	NA	NA	NA	NA	NA	NA		NA	NA	NA	NA	NA	NA
1	Col-0	5	K10	CACAGGAA	1049892	0.00918456		868	1663	1.9	636	pass		0.03129	0.03937	0.1291	pass		pass	pass	fail	fail	NA		NA	NA	NA	NA	NA	NA	NA		NA	NA	NA	NA	NA	NA
1	Col-0	5	K11	GACCGATA	125602	0.00109878		768	1940	2.5	262	pass		0.01078	0.01295	0.04822	fail		fail			fail	NA		NA	NA	NA	NA	NA	NA	NA		NA	NA	NA	NA	NA	NA
1	Col-0	5	K12	ACTCAACG	177253	0.00155063		3808	5859	1.5	3888	pass		0.07944	0.09614	0.28719	pass		pass	pass	pass	pass	Soma		0	1802	0.0234723	1536	0.0247086	8618	0.0146551		116175	0.235109	130472	0.0905834	616261	0.0199763
1	Col-0	5	K13	CAGACGTT	154237	0.00134928		1365	3286	2.4	647	pass		0.04226	0.05247	0.16843	pass		pass	pass	pass	pass	VNandSN		0	390	0.019656	359	0.0318302	1825	0.0125786		64669	0.23737	72842	0.0825581	335084	0.0156115
1	Col-0	5	K14	AAGCGACT	37753	0.000330267		426	703	1.7	140	pass		0.00625	0.00764	0.0289	fail		fail			fail	NA		NA	NA	NA	NA	NA	NA	NA		NA	NA	NA	NA	NA	NA
1	Col-0	5	K15	CTGAACGT	217743	0.00190484		522	928	1.8	232	pass		0.00962	0.01167	0.0411	fail		fail			fail	NA		NA	NA	NA	NA	NA	NA	NA		NA	NA	NA	NA	NA	NA
1	Col-0	5	K16	CCTACCTA	113469	0.000992638		292	446	1.5	157	fail		0.01168	0.0141	0.05329	pass		fail			fail	NA		NA	NA	NA	NA	NA	NA	NA		NA	NA	NA	NA	NA	NA
1	Col-0	5	K17	TTGGACTG	849718	0.00743342		3956	5848	1.5	3917	pass		0.08119	0.09982	0.2934	pass		pass	pass	pass	pass	Soma		0	1098	0.0145817	1009	0.0246305	5074	0.0156173		120710	0.212499	135916	0.0683576	623751	0.027092
1	Col-0	5	K18	ATCTCCTG	139468	0.00122008		871	1613	1.9	411	pass		0.02463	0.03043	0.10361	pass		pass	pass	pass	pass	MN		0	805	0.0132013	655	0.0134228	3478	0.0113838		37672	0.260316	42485	0.102726	198571	0.0178026
1	Col-0	5	K19	GTCTGCAA	1126627	0.00985585		2899	7918	2.7	1665	pass		0.06407	0.0797	0.24205	pass		pass	pass	pass	pass	VN3		0	2403	0.0157955	2017	0.0181383	11102	0.0120115		95559	0.204638	108402	0.0680569	506047	0.0237396
1	Col-0	5	K2	CACGCAAT	41684	0.000364656		13	13	1	7	fail		6e-05	4e-05	0.00096	fail		fail			fail	NA		NA	NA	NA	NA	NA	NA	NA		NA	NA	NA	NA	NA	NA
1	Col-0	5	K20	TCACGATG	194743	0.00170363		842	2359	2.8	367	pass		0.00926	0.01193	0.04459	fail		fail			fail	NA		NA	NA	NA	NA	NA	NA	NA		NA	NA	NA	NA	NA	NA
1	Col-0	5	K21	CCACATTG	64030	0.000560141		257	359	1.4	117	fail		0.00878	0.01096	0.04035	fail		fail			fail	NA		NA	NA	NA	NA	NA	NA	NA		NA	NA	NA	NA	NA	NA
1	Col-0	5	K22	CCACAACA	203593	0.00178105		1220	3894	3.2	626	pass		0.01747	0.02184	0.08003	pass		pass	pass	pass	pass	VN2		0	4	0	3	0	29	0.0294118		28402	0.210968	31778	0.0781273	153336	0.0278207
1	Col-0	5	K23	GATGGAGT	101777	0.000890356		956	1874	2	575	pass		0.03425	0.04287	0.14159	pass		pass	pass	pass	pass	VNandSN		0	374	0.0178117	294	0.0126582	1761	0.00906667		53743	0.245163	60541	0.0810055	273959	0.016182
1	Col-0	5	K24	AGGTCTGT	184221	0.00161158		870	3307	3.8	246	pass		0.00996	0.01218	0.04441	fail		fail			fail	NA		NA	NA	NA	NA	NA	NA	NA		NA	NA	NA	NA	NA	NA
1	Col-0	5	K3	AGATTGCG	102793	0.000899244		642	896	1.4	534	pass		0.01786	0.02215	0.07225	pass		pass	pass	pass	pass	Soma		0	1051	0.014902	973	0.0102828	4690	0.0127013		26358	0.208974	29463	0.0960745	131074	0.0272153
1	Col-0	5	K4	AGCTTCAG	80136	0.000701038		953	1410	1.5	776	pass		0.02304	0.02864	0.09798	pass		pass	pass	pass	pass	Soma		0	819	0.00970874	743	0.0118203	3629	0.0133204		35425	0.224939	39680	0.0929287	180951	0.0222086
1	Col-0	5	K5	CACACATC	70975	0.000620897		441	716	1.6	332	pass		0.0201	0.02514	0.08967	pass		pass	pass	pass	pass	GN		0	63	0.0151515	53	0.0185185	324	0.00615385		31913	0.273103	36260	0.0965182	172002	0.0152692
1	Col-0	5	K6	CCTCGTTA	204628	0.00179011		264	579	2.2	116	pass		0.00133	0.00144	0.00744	fail		fail			fail	NA		NA	NA	NA	NA	NA	NA	NA		NA	NA	NA	NA	NA	NA
1	Col-0	5	K7	GAGCAATC	18574	0.000162487		3	3	1	3	fail		1e-05	1e-05	0.00043	fail		fail			fail	NA		NA	NA	NA	NA	NA	NA	NA		NA	NA	NA	NA	NA	NA
1	Col-0	5	K8	TGAGACGA	132545	0.00115952		2200	3355	1.5	2063	pass		0.04507	0.05549	0.17642	pass		pass	pass	pass	pass	Soma		0	3250	0.0178121	2796	0.0161481	14913	0.0141972		66973	0.243675	75515	0.088646	349002	0.0195594
1	Col-0	5	K9	ATAGAGCG	136860	0.00119727		570	684	1.2	343	pass		0.05984	0.0713	0.21307	pass		pass	pass	pass	pass	GN		0	403	0.00229358	324	0.00554017	1793	0.0111223		88875	0.186921	98082	0.0633663	425516	0.0114762
1	Col-0	5	L1	GATGCTAC	130510	0.00114171		882	1856	2.1	358	pass		0.0202	0.02478	0.08804	pass		pass	pass	pass	pass	MN		0	216	0.00904977	208	0.0046729	965	0.00705645		31837	0.257903	35486	0.083358	166660	0.0160174
1	Col-0	5	L10	AGTGCATC	163779	0.00143276		2586	3735	1.4	2218	pass		0.08084	0.09894	0.28704	pass		pass	pass	pass	pass	Soma		0	754	0.019025	654	0.014966	3356	0.0154091		119322	0.207584	133720	0.0790519	612107	0.0200091
1	Col-0	5	L11	AACCAGAG	2482939	0.021721		1102	2637	2.4	466	pass		0.01632	0.0203	0.07535	pass		pass	pass	pass	pass	VN1to2		0	654	0.0182055	554	0.010989	2975	0.011713		25171	0.228056	28828	0.0952157	138155	0.0388177
1	Col-0	5	L12	GCATTGGT	105335	0.000921481		579	1185	2	296	pass		0.01397	0.01749	0.05995	pass		pass	pass	pass	pass	GN		0	790	0.0254425	705	0.0343949	3451	0.0173171		21511	0.244541	23806	0.0979481	111279	0.018515
1	Col-0	5	L13	CGACCTAA	226920	0.00198512		376	921	2.4	119	pass		0.0081	0.00963	0.03525	fail		fail			fail	NA		NA	NA	NA	NA	NA	NA	NA		NA	NA	NA	NA	NA	NA
1	Col-0	5	L14	CTTAGGAC	243125	0.00212688		366	810	2.2	179	pass		0.01253	0.01547	0.05431	pass		pass	pass	pass	pass	SN		0	461	0.008	412	0.00441501	2207	0.00798319		19261	0.257493	21659	0.0752726	100360	0.0182531
1	Col-0	5	L15	CTCTCAGA	548742	0.00480045		554	1139	2.1	198	pass		0.00878	0.01096	0.04472	fail		fail			fail	NA		NA	NA	NA	NA	NA	NA	NA		NA	NA	NA	NA	NA	NA
1	Col-0	5	L16	ATAGTCGG	84507	0.000739276		229	386	1.7	93	fail		0.00467	0.00587	0.02216	fail		fail			fail	NA		NA	NA	NA	NA	NA	NA	NA		NA	NA	NA	NA	NA	NA
1	Col-0	5	L17	AGGCTGAA	393318	0.00344079		431	773	1.8	206	pass		0.00962	0.01174	0.04288	fail		fail			fail	NA		NA	NA	NA	NA	NA	NA	NA		NA	NA	NA	NA	NA	NA
1	Col-0	5	L18	GAGACCAA	154712	0.00135344		851	1714	2	366	pass		0.02132	0.0263	0.09148	pass		pass	pass	pass	pass	MN		0	345	0.032345	325	0.0229226	1540	0.0174384		33161	0.282827	36973	0.11211	177573	0.016028
1	Col-0	5	L19	ATCGGAGA	104872	0.000917431		326	502	1.5	130	pass		0.00973	0.0118	0.04114	fail		fail			fail	NA		NA	NA	NA	NA	NA	NA	NA		NA	NA	NA	NA	NA	NA
1	Col-0	5	L2	AAGCGTTC	63476	0.000555295		383	706	1.8	149	pass		0.00969	0.01164	0.04275	fail		fail			fail	NA		NA	NA	NA	NA	NA	NA	NA		NA	NA	NA	NA	NA	NA
1	Col-0	5	L20	AACAAGGC	606944	0.00530961		553	1351	2.4	302	pass		0.0106	0.01342	0.04972	fail		fail			fail	NA		NA	NA	NA	NA	NA	NA	NA		NA	NA	NA	NA	NA	NA
1	Col-0	5	L21	GATACCTG	254148	0.00222331		986	1663	1.7	583	pass		0.05996	0.0732	0.22563	pass		pass	pass	pass	pass	GN		0	705	0.0151515	647	0.016129	3254	0.0135648		89804	0.227857	100564	0.0610877	463870	0.0139446
1	Col-0	5	L22	CCAGTATC	362577	0.00317186		768	1975	2.6	332	pass		0.01037	0.01345	0.04985	fail		fail			fail	NA		NA	NA	NA	NA	NA	NA	NA		NA	NA	NA	NA	NA	NA
1	Col-0	5	L23	TCCTGACT	291817	0.00255285		2230	3936	1.8	1908	pass		0.0492	0.06082	0.19087	pass		pass	pass	pass	pass	Soma		0	769	0.011325	670	0.0142672	3504	0.0124347		74861	0.215053	84103	0.0633879	391790	0.0162039
1	Col-0	5	L24	CCTCGAAT	166457	0.00145618		829	1363	1.6	534	pass		0.04944	0.05945	0.19264	pass		pass	pass	pass	pass	GN		0	1832	0.0184502	1568	0.0154616	8448	0.0114386		74063	0.210838	82830	0.0622803	387790	0.0151427
1	Col-0	5	L3	AGGAACAC	380148	0.00332557		622	953	1.5	372	pass		0.04007	0.05035	0.16338	pass		pass	pass	pass	pass	VNandSN		0	60	0	58	0	282	0.00675676		62143	0.207464	69901	0.0712244	320892	0.0169075
1	Col-0	5	L4	CGATTCTG	92021	0.000805009		495	850	1.7	258	pass		0.01334	0.01642	0.05608	pass		pass	pass	pass	pass	GN		0	1079	0.0138249	952	0.00887311	5203	0.0110559		19284	0.244144	21714	0.0898506	99741	0.0205602
1	Col-0	5	L5	ACCATCCT	87631	0.000766605		498	950	1.9	203	pass		0.01395	0.01758	0.0643	pass		pass	pass	pass	pass	VN2		0	0	NA	0	NA	1	1		22323	0.222375	25588	0.0878748	121356	0.0287454
1	Col-0	5	L6	GCAACCAT	109728	0.000959912		668	1455	2.2	332	pass		0.02054	0.02579	0.08974	pass		pass	pass	pass	pass	SN		0	856	0.0155925	675	0.0107383	3623	0.0135435		31763	0.253769	35885	0.0821417	167187	0.0181559
1	Col-0	5	L7	GAACGTGA	127928	0.00111913		405	697	1.7	189	pass		0.01579	0.02032	0.07066	pass		pass	pass	pass	pass	GN		0	6	0	6	0	30	0		25826	0.256095	28770	0.0868002	133997	0.0157835
1	Col-0	5	L8	AATCCAGC	236689	0.00207058		1097	3240	3	470	pass		0.02792	0.0353	0.11989	pass		pass	pass	pass	pass	VN5		0	70	0.0142857	57	0	281	0.00694444		43885	0.239347	49591	0.096336	234537	0.0218461
1	Col-0	5	L9	TAGAACGC	117622	0.00102897		484	837	1.7	295	pass		0.02459	0.02976	0.10381	pass		pass	pass	pass	pass	MN		0	461	0.00809717	379	0.00740741	1923	0.0167384		38060	0.268593	42610	0.105708	199406	0.0162214
1	Col-0	5	M1	AGGTCAAC	27332	0.000239103		1	1	1	3	fail		0	0	0.00043	fail		fail			fail	NA		NA	NA	NA	NA	NA	NA	NA		NA	NA	NA	NA	NA	NA
1	Col-0	5	M10	ATCGCAAC	201739	0.00176483		1022	3017	3	317	pass		0.0183	0.02327	0.08429	pass		pass	pass	pass	pass	VNandSN		0	191	0.0148515	150	0.00636943	940	0.0122324		30097	0.2167	33647	0.0755261	159531	0.03253
1	Col-0	5	M11	ACTCCTAC	49761	0.000435314		6	6	1	6	fail		0	1e-05	0.00063	fail		fail			fail	NA		NA	NA	NA	NA	NA	NA	NA		NA	NA	NA	NA	NA	NA
1	Col-0	5	M12	ACGTCGTT	61775	0.000540414		354	461	1.3	191	fail		0.02091	0.02552	0.09165	pass		fail			fail	NA		NA	NA	NA	NA	NA	NA	NA		NA	NA	NA	NA	NA	NA
1	Col-0	5	M13	CAATCAGG	129987	0.00113714		1144	2312	2	524	pass		0.04365	0.05346	0.172	pass		pass	pass	pass	pass	MNtoVN		0	5	0	4	0	18	0.0555556		67582	0.250659	75613	0.0924991	346007	0.0158925
1	Col-0	5	M14	CGAATACG	92531	0.000809471		614	1131	1.8	312	pass		0.02271	0.02834	0.09686	pass		pass	pass	pass	pass	GN		0	494	0.00724638	459	0.0060241	2326	0.00588235		35229	0.253461	39750	0.0955299	185604	0.0144412
1	Col-0	5	M15	TCGTGCAT	805140	0.00704345		110	157	1.4	137	fail		0.00253	0.0032	0.01687	fail		fail			fail	NA		NA	NA	NA	NA	NA	NA	NA		NA	NA	NA	NA	NA	NA
1	Col-0	5	M16	TGCTTGCT	338809	0.00296394		1429	2968	2.1	476	pass		0.01803	0.02285	0.08085	pass		pass	pass	pass	pass	MN		0	839	0.00621118	733	0.0140023	3762	0.0141827		28615	0.248934	32004	0.0938679	150657	0.0258066
1	Col-0	5	M17	TAACGTCG	11039	9.65703e-05		4	4	1	0	fail		1e-05	0	0.00023	fail		fail			fail	NA		NA	NA	NA	NA	NA	NA	NA		NA	NA	NA	NA	NA	NA
1	Col-0	5	M18	CTCGAACA	146938	0.00128543		921	2082	2.3	406	pass		0.01904	0.02327	0.08515	pass		pass	pass	pass	pass	MN		0	46	0.0208333	49	0.0196078	302	0.025641		30104	0.275945	34016	0.107013	163212	0.0189047
1	Col-0	5	M19	AAGGCGTA	33176	0.000290227		3	3	1	1	fail		1e-05	0	0.00036	fail		fail			fail	NA		NA	NA	NA	NA	NA	NA	NA		NA	NA	NA	NA	NA	NA
1	Col-0	5	M2	AGAAGGAC	1531984	0.013402		1265	1887	1.5	1235	pass		0.02613	0.03309	0.11335	pass		pass	pass	pass	pass	GN		0	790	0.017316	769	0.0233074	3824	0.0163238		40297	0.233887	45441	0.0693919	216359	0.0322003
1	Col-0	5	M20	ACATGGAG	644401	0.00563729		560	933	1.7	292	pass		0.02186	0.02712	0.09659	pass		pass	pass	pass	pass	VN2		0	0	NA	0	NA	0	NA		34908	0.209356	39225	0.073272	179382	0.0276865
1	Col-0	5	M21	TCTTACGG	56117	0.000490917		12	13	1.1	5	fail		0.00023	0.00018	0.00172	fail		fail			fail	NA		NA	NA	NA	NA	NA	NA	NA		NA	NA	NA	NA	NA	NA
1	Col-0	5	M22	ACAAGACG	379514	0.00332003		993	1795	1.8	533	pass		0.04507	0.05542	0.1821	pass		pass	pass	pass	pass	MN		0	0	NA	0	NA	0	NA		70039	0.250316	78679	0.0859541	363116	0.0160255
1	Col-0	5	M23	CGTGTGAT	101668	0.000889402		368	558	1.5	160	pass		0.0139	0.01717	0.06157	pass		pass	pass	pass	pass	VN3		0	0	NA	0	NA	0	NA		22586	0.17114	24965	0.0506354	114321	0.0202584
1	Col-0	5	M24	CGCCTTAT	136330	0.00119263		902	2447	2.7	288	pass		3e-05	4e-05	0.00238	fail		fail			fail	NA		NA	NA	NA	NA	NA	NA	NA		NA	NA	NA	NA	NA	NA
1	Col-0	5	M3	TACACACG	26766	0.000234152		7	7	1	2	fail		1e-05	1e-05	0.00055	fail		fail			fail	NA		NA	NA	NA	NA	NA	NA	NA		NA	NA	NA	NA	NA	NA
1	Col-0	5	M4	GCGTATCA	72346	0.00063289		734	1134	1.5	397	pass		0.02277	0.02808	0.09929	pass		pass	pass	pass	pass	MNtoVN		0	425	0.018711	377	0.013986	2067	0.014419		35564	0.249139	39902	0.0942436	183973	0.016139
1	Col-0	5	M5	CAAGTCGT	10722	9.37972e-05		5	5	1	1	fail		1e-05	0	0.00026	fail		fail			fail	NA		NA	NA	NA	NA	NA	NA	NA		NA	NA	NA	NA	NA	NA
1	Col-0	5	M6	CAACACAG	109153	0.000954882		730	1854	2.5	263	pass		0.00694	0.00811	0.03253	fail		fail			fail	NA		NA	NA	NA	NA	NA	NA	NA		NA	NA	NA	NA	NA	NA
1	Col-0	5	M7	AGCTAGTG	72797	0.000636836		44	57	1.3	26	fail		0.00069	0.00076	0.00476	fail		fail			fail	NA		NA	NA	NA	NA	NA	NA	NA		NA	NA	NA	NA	NA	NA
1	Col-0	5	M8	TCCACGTT	164612	0.00144004		628	1690	2.7	336	pass		0.01297	0.01593	0.05424	pass		pass	pass	pass	pass	VN1to2		0	2239	0.0143744	1846	0.0123743	10003	0.010643		18469	0.255208	20659	0.0944462	98962	0.0283467
1	Col-0	5	M9	CTCCTAGT	73352	0.000641691		7	7	1	14	fail		2e-05	2e-05	0.00142	fail		fail			fail	NA		NA	NA	NA	NA	NA	NA	NA		NA	NA	NA	NA	NA	NA
1	Col-0	5	N1	TCAGCCTT	175136	0.00153211		679	1630	2.4	310	pass		0.00674	0.00819	0.02976	fail		fail			fail	NA		NA	NA	NA	NA	NA	NA	NA		NA	NA	NA	NA	NA	NA
1	Col-0	5	N10	GCTTCACA	83837	0.000733415		655	1951	3	288	pass		0.01465	0.01802	0.06426	pass		pass	pass	pass	pass	SN		0	904	0.013579	815	0.0125918	4282	0.0105477		22106	0.301531	24878	0.0967973	120443	0.0176938
1	Col-0	5	N11	GAAGACTG	323584	0.00283075		372	517	1.4	211	pass		0.02172	0.02672	0.08869	pass		pass	pass	pass	pass	GN		0	314	0.0120482	284	0.00668896	1380	0.0123796		33046	0.177564	37037	0.0674564	165243	0.0175678
1	Col-0	5	N12	ACCGAATG	115364	0.00100922		400	628	1.6	234	pass		0.02097	0.02513	0.08932	pass		pass	pass	pass	pass	GN		0	266	0.0105634	234	0.0159363	1289	0.0110132		32698	0.253458	35974	0.0837987	166644	0.0168819
1	Col-0	5	N13	CCGTTATG	187032	0.00163618		371	758	2	149	pass		0.00847	0.01118	0.04008	fail		fail			fail	NA		NA	NA	NA	NA	NA	NA	NA		NA	NA	NA	NA	NA	NA
1	Col-0	5	N14	CTCACCAA	103968	0.000909523		1145	2957	2.6	561	pass		0.03087	0.03684	0.12478	pass		pass	pass	pass	pass	VN3		0	28	0	23	0	115	0.00819672		47398	0.261003	52246	0.0899971	250133	0.0175849
1	Col-0	5	N15	CTAGCAGT	107181	0.00093763		831	1884	2.3	199	pass		0.00338	0.00415	0.01772	fail		fail			fail	NA		NA	NA	NA	NA	NA	NA	NA		NA	NA	NA	NA	NA	NA
1	Col-0	5	N16	CAGAACTG	137862	0.00120603		693	1671	2.4	226	pass		0.01068	0.01395	0.05355	pass		pass	pass	pass	pass	VN4		1	17	0.0588235	17	0.176471	102	0.0784314		18088	0.208888	20559	0.0935754	95528	0.0341208
1	Col-0	5	N17	GCCAGAAT	1270216	0.011112		1249	1979	1.6	889	pass		0.09088	0.11288	0.31989	pass		pass	pass	pass	pass	GN		0	772	0.0138889	678	0.0171278	3420	0.0103761		133938	0.255197	151763	0.0799548	706201	0.015321
1	Col-0	5	N18	AGAAGCCT	99487	0.000870322		1171	2648	2.3	442	pass		0.02204	0.02779	0.09405	pass		pass	pass	pass	pass	VN1		0	156	0.00606061	129	0.0151515	803	0.00724638		34591	0.252569	38970	0.0949031	182216	0.0174589
1	Col-0	5	N19	CGAGAGAA	535480	0.00468443		456	796	1.7	295	pass		0.01004	0.01164	0.03907	fail		fail			fail	NA		NA	NA	NA	NA	NA	NA	NA		NA	NA	NA	NA	NA	NA
1	Col-0	5	N2	CAACTGAC	105322	0.000921368		511	2486	4.9	246	pass		0.01154	0.01486	0.05247	pass		pass	pass	pass	pass	SN		0	181	0.0105263	161	0.0238095	898	0.011828		18269	0.255837	20769	0.0924571	98953	0.0172916
1	Col-0	5	N20	CACGATTC	956983	0.00837179		1235	3340	2.7	680	pass		0.02688	0.03386	0.12122	pass		pass	pass	pass	pass	VN1to2		0	563	0.0183767	470	0.0130354	2538	0.0137504		42934	0.219199	48169	0.0830736	235683	0.0347963
1	Col-0	5	N21	AACTCGGA	287853	0.00251817		980	2293	2.3	433	pass		0.03622	0.04405	0.14696	pass		pass	pass	pass	pass	VN4		0	162	0.00591716	156	0.00613497	749	0.00898588		56464	0.199502	62865	0.0659344	284284	0.0245311
1	Col-0	5	N22	AAGCTGGT	913614	0.00799239		1712	8020	4.7	1069	pass		0.03005	0.03709	0.12542	pass		pass	pass	pass	pass	VNandSN		0	470	0.0114504	398	0.0114416	2212	0.0100685		46811	0.222522	52635	0.072681	242903	0.0213013
1	Col-0	5	N23	ACAGTTCG	175296	0.00153351		526	1128	2.1	209	pass		0.01131	0.01388	0.05093	pass		pass	pass	pass	pass	MN		0	24	0.0416667	19	0.157895	141	0.0197368		18289	0.260237	20493	0.115526	93605	0.0190639
1	Col-0	5	N24	GCAATGAG	133256	0.00116574		773	1849	2.4	273	pass		0.01319	0.01622	0.05793	pass		pass	pass	pass	pass	VN2		0	0	NA	0	NA	0	NA		21203	0.231526	23560	0.0898633	109071	0.0229627
1	Col-0	5	N3	AAGCATCG	46267	0.000404748		209	434	2.1	76	fail		0.00394	0.0051	0.02069	fail		fail			fail	NA		NA	NA	NA	NA	NA	NA	NA		NA	NA	NA	NA	NA	NA
1	Col-0	5	N4	TGCTCTAC	71845	0.000628507		463	959	2.1	92	pass		0.0001	5e-05	0.00144	fail		fail			fail	NA		NA	NA	NA	NA	NA	NA	NA		NA	NA	NA	NA	NA	NA
1	Col-0	5	N5	GCCAATAC	199368	0.00174409		858	1373	1.6	560	pass		0.05317	0.06593	0.21126	pass		pass	pass	pass	pass	VNandSN		0	0	NA	0	NA	0	NA		81736	0.248842	92079	0.0883208	432331	0.0172811
1	Col-0	5	N6	CATCACGT	114911	0.00100525		1046	2359	2.3	524	pass		0.03872	0.0483	0.15545	pass		pass	pass	pass	pass	VNandSN		0	1996	0.013363	1772	0.015683	9126	0.0117178		57897	0.232715	66032	0.0807523	305741	0.01965
1	Col-0	5	N7	GACACAGT	148817	0.00130187		1141	1816	1.6	668	pass		0.07196	0.08729	0.26061	pass		pass	pass	pass	pass	VNandSN		0	512	0.0104167	465	0.00579151	2445	0.0143752		106359	0.250468	119489	0.0796137	552029	0.0153296
1	Col-0	5	N8	GCCACTTA	482386	0.00421996		736	1759	2.4	355	pass		0.0278	0.03444	0.11617	pass		pass	pass	pass	pass	SN		0	1728	0.0200893	1495	0.013198	8265	0.0128381		41950	0.259465	47196	0.0897226	224272	0.019691
1	Col-0	5	N9	AAGAGGCA	121191	0.00106019		374	542	1.4	235	pass		0.02249	0.02781	0.09414	pass		pass	pass	pass	pass	GN		0	3	0	3	0	17	0.0588235		35097	0.2604	39346	0.102602	181800	0.0170975
1	Col-0	5	O1	AACAGGTG	44315	0.000387672		5	6	1.2	1	fail		2e-05	1e-05	0.00054	fail		fail			fail	NA		NA	NA	NA	NA	NA	NA	NA		NA	NA	NA	NA	NA	NA
1	Col-0	5	O10	TAAGTGGC	53072	0.000464279		14	15	1.1	5	fail		2e-05	1e-05	0.00089	fail		fail			fail	NA		NA	NA	NA	NA	NA	NA	NA		NA	NA	NA	NA	NA	NA
1	Col-0	5	O11	AAGCCTGA	165980	0.00145201		676	1412	2.1	298	pass		0.00891	0.01111	0.04018	fail		fail			fail	NA		NA	NA	NA	NA	NA	NA	NA		NA	NA	NA	NA	NA	NA
1	Col-0	5	O12	AGTCAGGT	216724	0.00189592		528	887	1.7	254	pass		0.01645	0.01995	0.07231	pass		pass	pass	pass	pass	GN		0	516	0.0137931	467	0.0117647	2450	0.0138111		26004	0.242142	28748	0.117728	132752	0.0212303
1	Col-0	5	O13	CTACAAGG	604685	0.00528985		2007	4261	2.1	1144	pass		0.04593	0.05591	0.17809	pass		pass	pass	pass	pass	VN1to2		0	1988	0.0130548	1693	0.0112603	8929	0.0109021		68698	0.242348	77249	0.0993769	356442	0.0182319
1	Col-0	5	O14	GCCTTAAC	30251	0.000264639		9	9	1	9	fail		1e-05	0	0.00062	fail		fail			fail	NA		NA	NA	NA	NA	NA	NA	NA		NA	NA	NA	NA	NA	NA
1	Col-0	5	O15	CGATGTTC	340497	0.0029787		345	565	1.6	126	pass		0.0109	0.01365	0.05022	pass		pass	pass	pass	pass	GN		0	304	0.015015	273	0.00666667	1532	0.00829876		17092	0.233078	19346	0.0749975	88110	0.023577
1	Col-0	5	O16	GTTGGCAT	24461	0.000213987		5	5	1	3	fail		1e-05	1e-05	0.00063	fail		fail			fail	NA		NA	NA	NA	NA	NA	NA	NA		NA	NA	NA	NA	NA	NA
1	Col-0	5	O17	ACCGGTTA	506038	0.00442687		1865	2767	1.5	1583	pass		0.0422	0.05211	0.16964	pass		pass	pass	pass	pass	Soma		0	2179	0.0157963	1835	0.0104673	9742	0.0100014		63728	0.223145	71765	0.0739713	332068	0.0256028
1	Col-0	5	O18	CAACCTCT	147170	0.00128746		735	1633	2.2	256	pass		0.01419	0.01762	0.06512	pass		pass	pass	pass	pass	GN		0	481	0.014	398	0.0167464	2194	0.00814751		22315	0.270349	25140	0.118074	122175	0.0177989
1	Col-0	5	O19	GAACGGTT	242054	0.00211751		430	698	1.6	287	pass		0.02143	0.02687	0.0956	pass		pass	pass	pass	pass	GN		0	27	0.037037	23	0	111	0.00900901		34540	0.25555	39194	0.101957	183850	0.0156197
1	Col-0	5	O2	AGCAGACA	133207	0.00116531		2169	3887	1.8	1838	pass		0.07123	0.08781	0.26259	pass		pass	pass	pass	pass	Soma		0	1683	0.0137678	1454	0.0116773	7841	0.0124339		105505	0.247006	119382	0.0740277	557488	0.0147221
1	Col-0	5	O20	TGGATGGT	282801	0.00247397		1289	2296	1.8	696	pass		0.06424	0.0786	0.23114	pass		pass	pass	pass	pass	VNandSN		0	1477	0.0102481	1230	0.0114213	6418	0.0107011		94656	0.218321	106645	0.065248	473232	0.0154232
1	Col-0	5	O21	CTGTACCA	562386	0.00491981		427	1152	2.7	233	pass		0.01244	0.01563	0.05734	pass		pass	pass	pass	pass	SN		0	852	0.0168244	713	0.0157385	3769	0.0167098		19638	0.263114	22227	0.0979453	106177	0.0229808
1	Col-0	5	O22	CTATCCAC	248435	0.00217333		3385	5164	1.5	3202	pass		0.06931	0.08503	0.25715	pass		pass	pass	pass	pass	Soma		0	1857	0.0220646	1564	0.0169972	8435	0.0161701		102936	0.228693	115770	0.0700745	545106	0.0197001
1	Col-0	5	O23	GCGCATAT	94744	0.00082883		623	1333	2.1	217	pass		0.00846	0.01062	0.03963	fail		fail			fail	NA		NA	NA	NA	NA	NA	NA	NA		NA	NA	NA	NA	NA	NA
1	Col-0	5	O24	GATCTCAG	229541	0.00200805		2834	4219	1.5	2394	pass		0.09243	0.11199	0.31254	pass		pass	pass	pass	pass	Soma		0	2660	0.0156174	2271	0.0112792	11955	0.0114834		134150	0.254057	150433	0.0877473	687197	0.0179994
1	Col-0	5	O3	AGTCGAAG	72944	0.000638122		284	375	1.3	166	fail		0.02098	0.02653	0.08992	pass		fail			fail	NA		NA	NA	NA	NA	NA	NA	NA		NA	NA	NA	NA	NA	NA
1	Col-0	5	O4	GTTAAGCG	73869	0.000646214		955	1303	1.4	743	pass		0.02784	0.03427	0.11278	pass		pass	pass	pass	pass	GN		0	1095	0.02	969	0.0225753	4961	0.0132331		42023	0.239572	47287	0.0820227	209263	0.0220195
1	Col-0	5	O5	TGGAAGCA	102838	0.000899637		268	498	1.9	212	fail		0.016	0.02076	0.07345	pass		fail			fail	NA		NA	NA	NA	NA	NA	NA	NA		NA	NA	NA	NA	NA	NA
1	Col-0	5	O6	CATGGATC	172205	0.00150647		2744	3914	1.4	2507	pass		0.07775	0.09476	0.28014	pass		pass	pass	pass	pass	Soma		0	1247	0.0299003	1098	0.0225904	5605	0.0156915		115223	0.241131	128848	0.0643832	594894	0.0200142
1	Col-0	5	O7	CTCGTTCT	134062	0.00117279		1002	1700	1.7	565	pass		0.04426	0.0547	0.18058	pass		pass	pass	pass	pass	MN		0	389	0.00941176	322	0.0143266	1883	0.0127953		69092	0.242657	77105	0.0776496	360489	0.0134383
1	Col-0	5	O8	ACAGAGGT	96841	0.000847175		1097	2477	2.3	404	pass		0.02073	0.02641	0.09131	pass		pass	pass	pass	pass	VN1to2		0	0	NA	0	NA	0	NA		33419	0.196206	37796	0.0704082	172289	0.0215665
1	Col-0	5	O9	ACGAGAAC	108565	0.000949738		795	1874	2.4	332	pass		0.02078	0.02688	0.09479	pass		pass	pass	pass	pass	VN2		0	0	NA	0	NA	0	NA		34180	0.211737	38948	0.0739495	181632	0.0257046
1	Col-0	5	P1	TGACCGTT	272622	0.00238493		404	574	1.4	305	pass		0.02895	0.03672	0.12146	pass		pass	pass	pass	pass	GN		0	363	0.00793651	343	0.00550964	1715	0.00555247		44851	0.2182	50686	0.0729107	233465	0.0174141
1	Col-0	5	P10	GAGGCATT	91096	0.000796917		426	875	2.1	233	pass		0.01311	0.01629	0.05761	pass		pass	pass	pass	pass	GN		0	379	0.0149626	351	0.013369	1745	0.0121758		20368	0.255459	22902	0.112428	108605	0.0172322
1	Col-0	5	P11	CGAGTTAG	246228	0.00215403		783	2137	2.7	468	pass		0.03811	0.04829	0.15642	pass		pass	pass	pass	pass	SN		0	439	0.0108696	400	0.0071599	1952	0.0126336		59407	0.256426	67814	0.079343	306441	0.0146292
1	Col-0	5	P12	ACACCTCA	101738	0.000890014		670	1387	2.1	373	pass		0.01885	0.02298	0.07862	pass		pass	pass	pass	pass	GN		0	1263	0.0173681	1123	0.0182216	6072	0.0133996		27567	0.257058	31021	0.0988675	148522	0.0180238
1	Col-0	5	P13	AGCTAAGC	199698	0.00174698		355	509	1.4	237	pass		0.01976	0.02485	0.08475	pass		pass	pass	pass	pass	GN		0	346	0.016	303	0.0210843	1534	0.0141538		30853	0.258687	34840	0.112003	161626	0.0172663
1	Col-0	5	P14	CGCAATGT	378105	0.0033077		1499	3631	2.4	651	pass		0.02642	0.03292	0.10987	pass		pass	pass	pass	pass	MNtoVN		0	2023	0.0104693	1698	0.0129653	9143	0.0111521		40348	0.249538	45879	0.0945714	214322	0.0190426
1	Col-0	5	P15	GTTCCATG	313822	0.00274535		2067	3024	1.5	1863	pass		0.03787	0.04744	0.15622	pass		pass	pass	pass	pass	Soma		0	303	0.0148368	242	0.0113636	1266	0.0136201		58234	0.224529	65828	0.0916985	301167	0.0247762
1	Col-0	5	P16	CCTAGAGA	127913	0.001119		560	1015	1.8	200	pass		0.01357	0.01645	0.06057	pass		pass	pass	pass	pass	Soma		0	366	0.00769231	326	0.011396	1629	0.0115274		21054	0.261297	23503	0.116406	109766	0.0230095
1	Col-0	5	P17	GCATCCTA	131818	0.00115316		240	387	1.6	98	fail		0.00211	0.00256	0.01046	fail		fail			fail	NA		NA	NA	NA	NA	NA	NA	NA		NA	NA	NA	NA	NA	NA
1	Col-0	5	P18	TACTAGCG	66554	0.000582221		775	1699	2.2	367	pass		0.02168	0.02748	0.09038	pass		pass	pass	pass	pass	SN		0	1256	0.0174146	1123	0.0148148	5847	0.00986332		33120	0.232741	37613	0.0895274	169506	0.0152752
1	Col-0	5	P19	CCATGAAC	415510	0.00363492		980	2306	2.4	469	pass		0.02392	0.02929	0.10489	pass		pass	pass	pass	pass	VN2		0	335	0.0137741	279	0.00970874	1492	0.0121951		37688	0.220333	42058	0.0770473	200267	0.0272557
1	Col-0	5	P2	CTCTATCG	81490	0.000712883		818	1746	2.1	351	pass		0.01864	0.02374	0.0816	pass		pass	pass	pass	pass	VN1		0	278	0.01	220	0.0257511	1124	0.0167926		29452	0.235332	33484	0.0931389	152864	0.0187714
1	Col-0	5	P20	CGTCCATT	220586	0.00192971		718	1501	2.1	309	pass		0.0232	0.02875	0.10129	pass		pass	pass	pass	pass	MN		0	1	1	0	NA	1	0.5		36977	0.256608	41283	0.0863575	195570	0.0172425
1	Col-0	5	P21	ATCCACGA	566348	0.00495447		1087	3213	3	471	pass		0.01118	0.0139	0.05316	pass		pass	pass	pass	pass	VN1to2		0	4	0	6	0.142857	49	0.0769231		18310	0.235183	20410	0.0859058	100084	0.0324941
1	Col-0	5	P22	TCGCTATC	709339	0.00620537		817	1117	1.4	557	pass		0.06011	0.07351	0.22938	pass		pass	pass	pass	pass	GN		0	1	0	1	0	11	0		91231	0.238265	102031	0.0852222	476709	0.0142618
1	Col-0	5	P23	GAGAAGGT	179267	0.00156825		476	764	1.6	219	pass		0.02093	0.02706	0.09263	pass		pass	pass	pass	pass	GN		0	146	0.0135135	91	0	565	0.0136986		33497	0.257989	38195	0.0927005	175267	0.015383
1	Col-0	5	P24	AATGGTCG	23522	0.000205773		3	3	1	1	fail		1e-05	1e-05	0.00051	fail		fail			fail	NA		NA	NA	NA	NA	NA	NA	NA		NA	NA	NA	NA	NA	NA
1	Col-0	5	P3	CATCTGCT	1180703	0.0103289		1308	3990	3.1	544	pass		0.02283	0.02843	0.1052	pass		pass	pass	pass	pass	VNandSN		0	393	0.00242718	371	0.0102041	1864	0.0103093		35800	0.233624	40311	0.0859019	193216	0.0390915
1	Col-0	5	P4	ACTCTCCA	20296779	0.177558		1324	2370	1.8	2029	pass		0.01034	0.01283	0.14091	pass		pass	fail		fail	NA		NA	NA	NA	NA	NA	NA	NA		NA	NA	NA	NA	NA	NA
1	Col-0	5	P5	CGCTGATA	177084	0.00154915		602	1301	2.2	217	pass		0.00915	0.01146	0.0436	fail		fail			fail	NA		NA	NA	NA	NA	NA	NA	NA		NA	NA	NA	NA	NA	NA
1	Col-0	5	P6	CAGCATAC	206396	0.00180557		2230	5841	2.6	967	pass		0.0564	0.06995	0.21776	pass		pass	pass	pass	pass	VNandSN		0	1027	0.021364	856	0.0128586	4676	0.011681		83962	0.233476	95127	0.0920208	448497	0.0194253
1	Col-0	5	P7	TCGTCTGA	140551	0.00122955		678	1355	2	327	pass		0.02354	0.02932	0.10155	pass		pass	pass	pass	pass	VN2		0	977	0.0246046	851	0.0150905	4341	0.0146256		36154	0.213489	41048	0.0731331	190394	0.0227622
1	Col-0	5	P8	TACTCCAG	101481	0.000887766		796	1756	2.2	437	pass		0.02598	0.03247	0.11029	pass		pass	pass	pass	pass	MN		0	0	NA	0	NA	0	NA		40848	0.265042	46237	0.0890097	214659	0.0165608
1	Col-0	5	P9	CACATGGT	812961	0.00711187		92	166	1.8	109	fail		0.00037	0.00034	0.00511	fail		fail			fail	NA		NA	NA	NA	NA	NA	NA	NA		NA	NA	NA	NA	NA	NA
1	Col-0	5	unassigned	N/A	2831316	0.0247686		NA	NA	NA	NA								fail			fail	NA		NA	NA	NA	NA	NA	NA	NA		NA	NA	NA	NA	NA	NA
1	Col-0	6	A1	ACGATCAG	138443	0.00222329		2202	3200	1.5	1873	pass		0.05751	0.07018	0.21296	pass		pass	pass	pass	pass	Soma		0	1446	0.014827	1294	0.00863132	6609	0.010582		85258	0.244025	96226	0.080537	439595	0.0258294
1	Col-0	6	A10	ACGGTACA	163596	0.00262723		1097	2454	2.2	639	pass		0.03508	0.04226	0.13936	pass		pass	pass	pass	pass	SN		0	262	0.0212014	221	0.0299145	1126	0.0121951		53148	0.253878	59118	0.0931149	280385	0.0198023
1	Col-0	6	A11	CCTTGGAA	233500	0.00374984		1420	7693	5.4	757	pass		0.01294	0.01663	0.05681	pass		pass	pass	pass	pass	VN5		0	51	0	49	0	203	0.0177778		20418	0.204929	23217	0.073479	109458	0.0382134
1	Col-0	6	A12	CTCGACTT	333514	0.00535599		3175	6190	1.9	2932	pass		0.10286	0.1257	0.33559	pass		pass	pass	pass	pass	Soma		0	3656	0.0158537	3152	0.0124827	16923	0.0106906		146900	0.251524	166539	0.101861	786869	0.0166516
1	Col-0	6	A13	ATCATGCG	158037	0.00253796		3082	5674	1.8	2401	pass		0.07739	0.09563	0.27558	pass		pass	pass	pass	pass	VN1		0	3561	0.0241414	2986	0.025306	16025	0.0171956		114116	0.223566	128932	0.0760853	591804	0.0231658
1	Col-0	6	A14	ACAACGTG	177478	0.00285016		1559	3485	2.2	656	pass		0.03169	0.03791	0.12721	pass		pass	pass	pass	pass	MNtoVN		0	2724	0.021684	2369	0.0170657	12620	0.0156128		47561	0.242493	52951	0.086246	248362	0.0214465
1	Col-0	6	A15	TGTTCCGT	117688	0.00188998		1487	2759	1.9	796	pass		0.02412	0.03119	0.10523	pass		pass	pass	pass	pass	MN		0	649	0.0229555	570	0.014658	2882	0.0189833		37889	0.256494	43616	0.097516	203790	0.0209329
1	Col-0	6	A16	TGCTGTGA	179055	0.00287549		483	1439	3	281	pass		0.01533	0.01813	0.06687	pass		pass	pass	pass	pass	SN		0	126	0.0223881	109	0.00869565	539	0.0125448		24059	0.250757	26900	0.0985524	127235	0.0241552
1	Col-0	6	A17	ATTAGCCG	93745	0.00150548		351	593	1.7	190	pass		0.01171	0.01474	0.05199	pass		pass	pass	pass	pass	VN2		0	41	0	26	0	127	0.0149254		18668	0.211059	21404	0.0755227	98370	0.0267187
1	Col-0	6	A18	CCAAGTAG	198046	0.00318047		2177	5321	2.4	1044	pass		0.06763	0.0835	0.24719	pass		pass	pass	pass	pass	MNtoVN		0	1865	0.0208333	1508	0.0160976	8022	0.0166187		99910	0.237078	113110	0.0925544	517894	0.0177585
1	Col-0	6	A19	CGATCGAT	141554	0.00227325		1829	6079	3.3	933	pass		0.0139	0.0182	0.06241	pass		pass	pass	pass	pass	VN1to2		0	125	0.0234375	100	0.0576923	469	0.0292276		22352	0.228341	25726	0.0768685	120352	0.0256366
1	Col-0	6	A2	TGATAGGC	152367	0.0024469		888	1706	1.9	586	pass		0.0134	0.0157	0.05137	pass		pass	pass	fail	fail	NA		NA	NA	NA	NA	NA	NA	NA		NA	NA	NA	NA	NA	NA
1	Col-0	6	A20	AACTGAGG	120963	0.00194258		1024	3137	3.1	470	pass		0.01787	0.02238	0.07724	pass		pass	pass	pass	pass	VN5		0	1	0	1	1	2	0		28806	0.21641	32576	0.0782639	150007	0.0284148
1	Col-0	6	A21	GATCTTGC	134227	0.00215559		433	722	1.7	292	pass		0.02326	0.02962	0.08584	pass		pass	pass	pass	pass	GN		0	556	0.0299501	460	0.0239044	2650	0.015873		34337	0.206874	39237	0.0638105	177947	0.01967
1	Col-0	6	A22	AGGTAGGA	86538	0.00138974		500	754	1.5	241	pass		0.01993	0.02517	0.08593	pass		pass	pass	pass	pass	VN2		0	284	0.00677966	247	0.0116279	1185	0.0117096		31348	0.187048	34998	0.0683879	158376	0.0265449
1	Col-0	6	A23	AGGATAGC	158406	0.00254388		1832	3108	1.7	1140	pass		0.07044	0.08703	0.24281	pass		pass	pass	pass	pass	MNtoVN		0	1065	0.00927357	897	0.0109389	4892	0.0122013		102501	0.217321	115827	0.0775239	521079	0.0172083
1	Col-0	6	A24	TTCGCCAT	123155	0.00197778		909	1908	2.1	474	pass		0.03144	0.03901	0.13445	pass		pass	pass	pass	pass	VN3		0	27	0	21	0	120	0.0230769		49976	0.209009	56161	0.0861709	266804	0.0250177
1	Col-0	6	A3	TCGAGAGT	212353	0.00341023		2391	4336	1.8	1304	pass		0.13123	0.15871	0.40774	pass		pass	pass	pass	pass	MNtoVN		0	2295	0.0146663	1932	0.010453	10387	0.0116218		186263	0.230083	210245	0.0884867	961121	0.0148096
1	Col-0	6	A4	CATCCAAG	174812	0.00280735		1486	3281	2.2	877	pass		0.07069	0.08584	0.25051	pass		pass	pass	pass	pass	SN		0	2126	0.0202471	1818	0.0217742	9559	0.0142492		102699	0.246227	116068	0.0900133	542124	0.016031
1	Col-0	6	A5	CTAGCTCA	139726	0.0022439		721	1457	2	396	pass		0.01595	0.02011	0.07266	pass		pass	pass	pass	pass	VN3		0	156	0.0411765	134	0.0285714	781	0.0178147		25437	0.21925	29230	0.0763256	139377	0.0289457
1	Col-0	6	A6	GTGAGACT	164318	0.00263882		610	1228	2	512	pass		0.02022	0.02488	0.08576	pass		pass	pass	pass	pass	GN		0	1074	0.0117925	893	0.0156394	4714	0.0150736		30674	0.241266	34873	0.116854	163604	0.0257689
1	Col-0	6	A7	ATCGTCTC	119104	0.00191272		518	804	1.6	371	pass		0.03311	0.0411	0.13339	pass		pass	pass	pass	pass	GN		0	55	0.0350877	50	0.037037	334	0.0229226		50429	0.246428	56966	0.0906829	266097	0.0175162
1	Col-0	6	A8	CTGATGAG	97136	0.00155993		779	1785	2.3	259	pass		0.01332	0.01706	0.05938	pass		pass	pass	pass	pass	VN1to2		0	1	0	2	0	9	0		21934	0.217498	24634	0.0862521	112085	0.0266105
1	Col-0	6	A9	TCGACAAG	114481	0.00183848		428	830	1.9	215	pass		0.01423	0.01807	0.06245	pass		pass	pass	pass	pass	VN2		0	0	NA	0	NA	0	NA		22762	0.208979	25818	0.063267	120848	0.027536
1	Col-0	6	B1	GAACGAAG	97738	0.0015696		803	1915	2.4	276	pass		0.01214	0.01501	0.05239	pass		pass	pass	pass	pass	VN1to2		0	107	0.00917431	84	0	411	0.00963855		18984	0.232027	21436	0.0890142	98594	0.0282511
1	Col-0	6	B10	TTACCGAC	318882	0.00512101		2135	4685	2.2	1320	pass		0.10481	0.1273	0.3571	pass		pass	pass	pass	pass	SN		0	811	0.0218818	677	0.00761421	3619	0.0134293		152580	0.258407	172284	0.101814	814227	0.0177332
1	Col-0	6	B11	TGTCAGTG	128643	0.00206591		1329	3139	2.4	576	pass		0.0209	0.02617	0.09353	pass		pass	pass	pass	pass	VN2		0	381	0.0191388	352	0.00761421	1822	0.0106653		32981	0.209975	37788	0.0803909	170753	0.0286264
1	Col-0	6	B12	ACCTTCGA	208154	0.0033428		1803	4092	2.3	1235	pass		0.06141	0.07458	0.22163	pass		pass	pass	pass	pass	MN		0	639	0.0151099	528	0.017331	2720	0.00965701		90663	0.227138	101867	0.0916657	481765	0.018845
1	Col-0	6	B13	GACTACGA	185090	0.00297241		1904	4808	2.5	1006	pass		0.03171	0.03912	0.13286	pass		pass	pass	pass	pass	VN1		0	274	0.013986	225	0.0211864	1222	0.0183486		49171	0.237491	55682	0.0895499	263749	0.0235893
1	Col-0	6	B14	ACGCTTCT	162261	0.00260579		2266	4264	1.9	1919	pass		0.03866	0.04804	0.15023	pass		pass	pass	pass	pass	Soma		0	1092	0.0199846	998	0.0259197	5080	0.015839		57970	0.21867	65870	0.0657317	308386	0.0223171
1	Col-0	6	B15	TTACGTGC	120005	0.00192719		946	1633	1.7	622	pass		0.0555	0.06949	0.20403	pass		pass	pass	pass	pass	GN		0	1037	0.0151757	939	0.0141468	4851	0.0108035		82381	0.180283	93755	0.056607	423916	0.0162135
1	Col-0	6	B16	GAGTAGAG	160126	0.0025715		1579	2443	1.5	947	pass		0.11217	0.13582	0.35655	pass		pass	pass	pass	pass	GN		0	1276	0.00957854	1170	0.0110117	5827	0.0110576		160705	0.202091	181564	0.0705109	801861	0.0149154
1	Col-0	6	B17	ACTGCTTG	96115	0.00154354		1000	1634	1.6	356	pass		0.01306	0.01694	0.06245	pass		pass	pass	pass	pass	VNandSN		0	359	0.00506329	315	0.0146628	1788	0.0137335		21413	0.224906	24653	0.0831544	111446	0.0273357
1	Col-0	6	B18	ATGCCTAG	125640	0.00201769		369	487	1.3	308	fail		0.02053	0.02601	0.08731	pass		fail			fail	NA		NA	NA	NA	NA	NA	NA	NA		NA	NA	NA	NA	NA	NA
1	Col-0	6	B19	GCCTATGT	189082	0.00303652		779	1638	2.1	508	pass		0.04057	0.04986	0.15715	pass		pass	pass	pass	pass	VNandSN		0	1293	0.0157171	1119	0.00896191	5915	0.0155777		60761	0.247335	68256	0.0779923	320468	0.0166181
1	Col-0	6	B2	AGGCAATG	139017	0.00223251		1152	2939	2.6	442	pass		0.01619	0.02045	0.06935	pass		pass	pass	pass	pass	MNtoVN		0	6	0	2	0	17	0		25659	0.236633	28692	0.0937363	134388	0.0214821
1	Col-0	6	B20	CAACTCCA	149952	0.00240812		1523	3179	2.1	1309	pass		0.03916	0.04823	0.14916	pass		pass	pass	pass	pass	SN		0	1359	0.0247372	1233	0.0197279	6371	0.0167803		57778	0.257846	65392	0.10185	313870	0.0215675
1	Col-0	6	B21	GTACCACA	151031	0.00242545		1156	2326	2	606	pass		0.03327	0.04306	0.13932	pass		pass	pass	pass	pass	MNtoVN		0	82	0.00925926	69	0.0235294	331	0.0271739		52504	0.257586	59451	0.0975097	281498	0.0182484
1	Col-0	6	B22	AAGTCCTC	193472	0.00310702		1164	1837	1.6	808	pass		0.08725	0.10688	0.30865	pass		pass	pass	pass	pass	GN		0	2604	0.0152749	2313	0.0174796	12104	0.0149449		129460	0.243138	144560	0.0737241	673397	0.0152185
1	Col-0	6	B23	TAGTGGTG	255405	0.00410161		32	40	1.2	38	fail		4e-05	3e-05	0.00152	fail		fail			fail	NA		NA	NA	NA	NA	NA	NA	NA		NA	NA	NA	NA	NA	NA
1	Col-0	6	B24	GTCGATTG	94611	0.00151938		14	21	1.5	46	fail		3e-05	3e-05	0.00094	fail		fail			fail	NA		NA	NA	NA	NA	NA	NA	NA		NA	NA	NA	NA	NA	NA
1	Col-0	6	B3	ACCTAGAC	23319	0.000374486		140	182	1.3	80	fail		0.00452	0.00561	0.02142	fail		fail			fail	NA		NA	NA	NA	NA	NA	NA	NA		NA	NA	NA	NA	NA	NA
1	Col-0	6	B4	TCACCTAG	174093	0.0027958		2328	5904	2.5	1143	pass		0.05452	0.06686	0.20925	pass		pass	pass	pass	pass	VN2		0	1050	0.0178427	955	0.0197309	4936	0.0106198		80839	0.229518	91329	0.0960787	431190	0.0223403
1	Col-0	6	B5	TACGACGT	127327	0.00204478		800	1650	2.1	442	pass		0.038	0.04632	0.14983	pass		pass	pass	pass	pass	SN		0	2053	0.0155918	1754	0.0192702	9509	0.0139448		57132	0.247121	63810	0.0974867	295067	0.0152735
1	Col-0	6	B6	CATACGGA	156138	0.00250746		1926	4473	2.3	1005	pass		0.04439	0.05462	0.16692	pass		pass	pass	pass	pass	VN1		0	2549	0.0131406	2174	0.0137395	11628	0.016186		65447	0.252352	73418	0.100854	337432	0.0194455
1	Col-0	6	B7	TTGAGCTC	74865	0.00120228		779	1784	2.3	278	pass		0.01197	0.01529	0.05493	pass		pass	pass	pass	pass	VNandSN		0	233	0	184	0	1033	0.0149533		18959	0.182585	21347	0.0623228	98611	0.0255176
1	Col-0	6	B8	GTCATCGT	101790	0.00163467		447	910	2	216	pass		0.00556	0.00643	0.02253	fail		fail			fail	NA		NA	NA	NA	NA	NA	NA	NA		NA	NA	NA	NA	NA	NA
1	Col-0	6	B9	AGTACACG	110100	0.00176812		1317	4026	3.1	595	pass		0.01492	0.01822	0.06333	pass		pass	pass	pass	pass	VN1		0	565	0.0211039	478	0.0152964	2491	0.0148175		22808	0.246685	25674	0.0947432	120671	0.0229406
1	Col-0	6	C1	GTAGCGTA	92485	0.00148524		752	999	1.3	504	pass		0.03018	0.0366	0.12019	pass		pass	pass	pass	pass	GN		0	0	NA	0	NA	0	NA		46070	0.323282	51242	0.199623	227576	0.14517
1	Col-0	6	C10	GTCAGTCA	151905	0.00243948		2449	3937	1.6	2077	pass		0.0463	0.05665	0.17243	pass		pass	pass	pass	pass	Soma		0	1885	0.0177466	1565	0.0115163	8005	0.0165904		69151	0.166301	77838	0.0603346	361434	0.0243734
1	Col-0	6	C11	GCTCAGTT	95802	0.00153851		1094	2781	2.5	510	pass		0.01332	0.0166	0.05904	pass		pass	pass	pass	pass	VN3		0	276	0.0174216	264	0.0182482	1363	0.0237264		21033	0.209461	23538	0.0801472	110685	0.0241912
1	Col-0	6	C12	CACGTCTA	143732	0.00230823		1229	3688	3	408	pass		0.01194	0.01425	0.05167	pass		pass	pass	pass	pass	VN1to2		0	198	0.00947867	147	0.0128205	719	0.0119205		18175	0.22664	20075	0.082556	98268	0.0252483
1	Col-0	6	C13	GTCCTAAG	62858	0.00100945		810	1546	1.9	373	pass		0.02522	0.0308	0.10138	pass		pass	pass	pass	pass	VN1to2		0	1076	0.0219436	892	0.0130964	4529	0.0147857		38274	0.212233	42783	0.0797373	190597	0.0215777
1	Col-0	6	C14	AATTCCGG	108104	0.00173607		966	2267	2.3	293	pass		0.01475	0.01827	0.06516	pass		pass	pass	pass	pass	MNtoVN		0	166	0.0176471	139	0.0347222	757	0.0193299		23601	0.232312	26702	0.098312	125448	0.0233638
1	Col-0	6	C15	TATGGCAC	45745	0.000734631		469	656	1.4	191	pass		0.01172	0.01476	0.05247	pass		pass	pass	pass	pass	VNandSN		0	500	0.0243902	462	0.019802	2415	0.0203533		18414	0.21236	20775	0.0802386	93798	0.0207599
1	Col-0	6	C16	TCTAGGAG	108977	0.00175009		732	1206	1.6	415	pass		0.02768	0.03524	0.11539	pass		pass	pass	pass	pass	MN		0	260	0.0108696	214	0.0257511	1008	0.0130719		43397	0.237538	49176	0.0917675	222703	0.0195267
1	Col-0	6	C17	TCGGATTC	30231	0.000485487		321	440	1.4	142	fail		0.00589	0.00769	0.02797	fail		fail			fail	NA		NA	NA	NA	NA	NA	NA	NA		NA	NA	NA	NA	NA	NA
1	Col-0	6	C18	ATCCGTTG	153124	0.00245906		1357	2230	1.6	1221	pass		0.023	0.02809	0.08639	pass		pass	pass	fail	fail	NA		NA	NA	NA	NA	NA	NA	NA		NA	NA	NA	NA	NA	NA
1	Col-0	6	C19	AACAGCGA	82794	0.00132961		895	2013	2.2	409	pass		0.02006	0.02499	0.08133	pass		pass	pass	pass	pass	MNtoVN		0	2578	0.011625	2234	0.0136114	11780	0.014031		30115	0.241343	33839	0.0984226	154444	0.021464
1	Col-0	6	C2	CAGGTAAG	111890	0.00179687		1048	2580	2.5	397	pass		0.01063	0.01273	0.04352	fail		fail			fail	NA		NA	NA	NA	NA	NA	NA	NA		NA	NA	NA	NA	NA	NA
1	Col-0	6	C20	GATAGCCA	122623	0.00196923		1292	3868	3	625	pass		0.02163	0.02685	0.09179	pass		pass	pass	pass	pass	VN3		0	642	0.0127841	507	0.00910747	2819	0.0161186		33426	0.20891	38041	0.07564	178689	0.0261304
1	Col-0	6	C21	CCAACGAA	117293	0.00188364		1293	2914	2.3	598	pass		0.04427	0.05351	0.17081	pass		pass	pass	pass	pass	MNtoVN		0	1191	0.0162602	1042	0.0138675	5417	0.0152444		66254	0.262548	74068	0.100704	347326	0.0155097
1	Col-0	6	C22	TATGACCG	140959	0.0022637		767	1274	1.7	547	pass		0.04272	0.05155	0.16144	pass		pass	pass	pass	pass	MN		0	1266	0.0215633	1153	0.02622	5805	0.0151471		63109	0.187876	70263	0.0731936	324413	0.0190493
1	Col-0	6	C23	CAGTGCTT	89009	0.00142942		980	2083	2.1	486	pass		0.02108	0.0263	0.09386	pass		pass	pass	pass	pass	VN3		0	44	0	46	0.0408163	220	0.0212766		33959	0.203944	38513	0.0715891	177360	0.0252662
1	Col-0	6	C24	CGATTGGA	171506	0.00275426		1064	1452	1.4	813	pass		0.0744	0.08977	0.26191	pass		pass	pass	pass	pass	GN		0	11	0	19	0	69	0		109723	0.256242	123116	0.0672657	557668	0.0141666
1	Col-0	6	C3	AGAGTCCA	167409	0.00268846		1695	2975	1.8	879	pass		0.09941	0.11873	0.32698	pass		pass	pass	pass	pass	MN		0	3017	0.0120528	2579	0.0118093	13730	0.0106479		141628	0.225531	158950	0.0823707	727836	0.012926
1	Col-0	6	C4	GTATCGAG	114427	0.00183761		992	2122	2.1	471	pass		0.01772	0.02176	0.07453	pass		pass	pass	pass	pass	VN1to2		0	155	0.0126582	130	0.00746269	662	0.0102941		28304	0.247904	31506	0.0949502	144110	0.0259514
1	Col-0	6	C5	GCTACTCT	123781	0.00198783		2932	6367	2.2	1847	pass		0.02123	0.02439	0.09402	pass		pass	pass	pass	pass	SN		0	2199	0.0344942	1906	0.0394639	10123	0.0279765		32278	0.441595	35878	0.344732	154299	0.252255
1	Col-0	6	C6	TTCACGGA	181144	0.00290904		863	1991	2.3	504	pass		0.03864	0.04693	0.14791	pass		pass	pass	pass	pass	SN		0	1601	0.0152019	1401	0.0128342	7229	0.014505		57372	0.249104	63940	0.0870878	298887	0.0189219
1	Col-0	6	C7	CTCTGGAT	103118	0.001656		566	1161	2.1	268	pass		0.01463	0.0176	0.05986	pass		pass	pass	fail	fail	NA		NA	NA	NA	NA	NA	NA	NA		NA	NA	NA	NA	NA	NA
1	Col-0	6	C8	GAGCTCTA	133503	0.00214396		1196	2209	1.8	657	pass		0.05939	0.07297	0.2204	pass		pass	pass	pass	pass	MNtoVN		0	566	0.0125984	472	0.0115607	2481	0.0158906		88891	0.22628	100054	0.078622	462332	0.015866
1	Col-0	6	C9	AGATCGTC	126839	0.00203694		496	1036	2.1	129	pass		0.00704	0.00855	0.03226	fail		fail			fail	NA		NA	NA	NA	NA	NA	NA	NA		NA	NA	NA	NA	NA	NA
1	Col-0	6	D1	ATACGCAG	128733	0.00206736		797	1459	1.8	411	pass		0.0449	0.05592	0.17409	pass		pass	pass	pass	pass	SN		0	36	0	37	0.0731707	187	0.049505		67338	0.264038	76480	0.105646	355993	0.0167046
[truncated: 18,792 more rows]

## Sheet: nuclei per cluster
	Expt 1		Expt 2		Total (Ex 1+2)	Expt 3				Total (Ex 3)
Cluster	Col	mbd5/6	Col	mbd5/6		Col	mbd5/6	mbd5/6/7	mbd7
Soma	217	249	169	178	813	120	186	129	138	573
MN	144	153	145	156	598	199	186	152	285	822
MN to VN	138	155	103	98	494	86	127	111	139	463
VN1	147	146	60	39	392	101	133	110	108	452
VN1to2	90	76	24	33	223	78	48	94	85	305
VN2	151	136	27	51	365	136	166	126	157	585
VN3	81	111	12	19	223	47	49	48	46	190
VN4	22	42	45	65	174	22	21	18	14	75	* in expt. 3, VN4 and VN5 were combined into "matureVN"
VN5	41	53	162	133	389
VN and SN	204	193	172	143	712	32	17	16	28	93
GN	487	387	718	783	2375	527	492	364	563	1946
SN	220	173	571	562	1526	48	28	23	35	134
Total	1942	1874	2208	2260	8284	1396	1453	1191	1598	5638
Total Expt	3816		4468			5638
