# Supplementary material for: An antagonistic epigenetic mechanism regulating gene expression in pollen revealed through single-nucleus multiomics
Source: bioRxiv. 2025 Oct 15:2025.10.13.682236. Preprint. [Version 1] doi: 10.1101/2025.10.13.682236 (PMC12632923; doi:10.1101/2025.10.13.682236)
Supplement: Supplement 4 — For each nucleus, methylation data over all genomic regions in the indicated set of regions was averaged. N_sites = number of covered sites across all regions, avg_cov = average coverage per site, avg_me = average methylation. The cluster assignment of each nucleus is also included. [file media-4.xlsx]

## Sheet: DE analysis
	log2 fold change and p-value estimates													these variables flag significant DEGs according to our analysis - 'gr' = greater than, 'le' = less than
locus_name	lib1and2_mbd567_vcol_log2fc	lib1and2_mbd567_vcol_padj	lib1and2_mbd56_vcol_log2fc	lib1and2_mbd56_vcol_padj	lib1and2_mbd7_vcol_log2fc	lib1and2_mbd7_vcol_padj	lib3_log2fc_mbd56_vcol	lib3_pval_mbd56_vcol	lib3_log2fc_col_swap_vcol	lib3_pval_col_swap_vcol	lib3_log2fc_mbd56_swap_vmbd56	lib3_pval_mbd56_swap_vmbd56		locus_name	lib1and2_mbd567_gr_col	lib1and2_mbd567_le_col	lib1and2_mbd56_gr_col	lib1and2_mbd56_le_col	lib1and2_mbd7_gr_col	lib1and2_mbd7_le_col
AT1G01010	0.898445		0.852714	0.999481	0.356732		-0.121272		0.0825791		0.12077			AT1G01010	0	0	0	0	0	0
AT1G01020	0.0250299	0.999986	-0.0446238	0.999481	-0.0525009	0.985991	-0.0780024	0.93041	-0.218233	0.795082	-0.190347	0.908962		AT1G01020	0	0	0	0	0	0
AT1G01030	-0.547431		-1.35046		-1.38077		2.14717		0.553925		0.201934			AT1G01030	0	0	0	0	0	0
AT1G01040	0.0842614	0.999986	0.139325	0.999481	0.233449	0.833121	-0.192904	0.770552	0.0236856	0.980187	0.21479	0.900355		AT1G01040	0	0	0	0	0	0
AT1G01050	0.112429	0.999986	-0.0916614	0.999481	-0.368032	0.0052098	-0.156205	0.442555	-0.310201	0.102201	0.0323988	0.968159		AT1G01050	0	0	0	0	0	0
AT1G01060	-0.177087	0.999986	-0.130032	0.999481	-0.0702366	0.979841	0.0147664	0.987026	1.53e-05	0.999957	0.509239	0.578984		AT1G01060	0	0	0	0	0	0
AT1G01070									1.18032					AT1G01070	0	0	0	0	0	0
AT1G01080	-2.44174		-1.27742		-0.867294		-0.793145		1.69949		-0.767741			AT1G01080	0	0	0	0	0	0
AT1G01090	0.0447829	0.999986	0.215608	0.959915	0.119554	0.900909	0.0427627	0.90596	0.0856944	0.801714	0.0156587	0.98877		AT1G01090	0	0	0	0	0	0
AT1G01100	-0.0520914	0.999986	0.29909	0.999481	-0.626528	0.833121	-0.730548	0.24488	0.559852	0.591771	0.293492	0.892039		AT1G01100	0	0	0	0	0	0
AT1G01110	-0.408805		-0.85789		-0.888375		-3.03773		0.883302		2.21339			AT1G01110	0	0	0	0	0	0
AT1G01120	-1.62801	0.983849	-0.0937417	0.999481	-0.998775	0.840313	-2.94607	0.0030686	0.7037	0.615284	2.031	0.378635		AT1G01120	0	0	0	0	0	0
AT1G01130	1.1306		0.578884		1.92054		0.147049		0.913695		1.12973			AT1G01130	0	0	0	0	0	0
AT1G01140	-0.0044927	0.999986	0.0237093	0.999481	-0.0477943	0.931648	0.151937	0.476759	-0.0248954	0.949467	-0.088881	0.898688		AT1G01140	0	0	0	0	0	0
AT1G01150	-0.0349582		-0.375315		-0.406204									AT1G01150	0	0	0	0	0	0
AT1G01160	-0.197495	0.999986	-0.912097	0.999481	0.349299	0.940997	-1.40394	0.38395	0.554485		1.22498	0.704936		AT1G01160	0	0	0	0	0	0
AT1G01170	-1.88106		-2.34505		-0.867337		-1.3302		2.00597		1.50236			AT1G01170	0	0	0	0	0	0
AT1G01180	1.28698		-0.0099241		1.35419		2.60037		0.140025		-0.985636			AT1G01180	0	0	0	0	0	0
AT1G01190	0.539833	0.963236	0.0696965	0.999481	0.0655601	0.985991	-0.324981	0.782508	-0.599187	0.60498	0.0676013	0.98559		AT1G01190	0	0	0	0	0	0
AT1G01200	-2.26835		-2.72296		-2.26115		-0.814734		0.215155		0.596111			AT1G01200	0	0	0	0	0	0
AT1G01210	-0.386642	0.999986	-0.535026	0.999481	-0.059166	0.990823	-0.0846472	0.964809	0.420305	0.786558	0.150251	0.967218		AT1G01210	0	0	0	0	0	0
AT1G01220	-1.23594		-0.328138	0.999481	-0.75722		-0.901973		1.54705		1.33235			AT1G01220	0	0	0	0	0	0
AT1G01225	-0.0349582		0.995456		0.0746893		0.147049		1.25925		0.742405			AT1G01225	0	0	0	0	0	0
AT1G01230	-0.17292	0.999986	-0.0170797	0.999481	-0.463866	0.51724	-0.320428	0.540983	-0.175402	0.795292	0.175761	0.912649		AT1G01230	0	0	0	0	0	0
AT1G01240	0.0359765	0.999986	0.0832965	0.999481	0.678924		-1.00943	0.557636	0.237049		0.38204	0.940695		AT1G01240	0	0	0	0	0	0
AT1G01250	-0.167592		-0.648367		-0.0087485		-0.814734		2.4474		2.68832			AT1G01250	0	0	0	0	0	0
AT1G01260	0.0614318	0.999986	0.124637	0.999481	0.151079	0.825907	0.597906	0.0057275	0.12971	0.770778	-0.195033	0.862262		AT1G01260	0	0	0	0	0	0
AT1G01270														AT1G01270	0	0	0	0	0	0
AT1G01280	-0.758781	0.999986	-0.730149	0.999481	-0.171801	0.982247	0.0343782	0.991264	-0.135301		0.714055	0.881647		AT1G01280	0	0	0	0	0	0
AT1G01290	0.278284	0.999986	-0.135594	0.999481	0.116129	0.975657	-0.995728	0.282706	-0.294758	0.839868	0.791326	0.723465		AT1G01290	0	0	0	0	0	0
AT1G01300	-0.529149	0.999986	-1.04121	0.999481	-0.487856	0.952831	-2.10324	0.18212	1.30703	0.250583	2.01181	0.625702		AT1G01300	0	0	0	0	0	0
AT1G01305	0.487602	0.999986	0.0770557	0.999481	0.587108	0.87109	0.322977	0.916701	0.631328		0.347308			AT1G01305	0	0	0	0	0	0
AT1G01310	0.0506741	0.999986	-0.0150901	0.999481	-0.112898	0.852092	0.0571278	0.603972	-0.0824921	0.71778	-0.0072581	0.990708		AT1G01310	0	0	0	0	0	0
AT1G01320	-0.0759123	0.999986	0.105785	0.999481	0.511283	0.57591	0.51194	9.87e-05	0.171203	0.55903	-0.452594	0.163659		AT1G01320	0	0	0	0	0	0
AT1G01335														AT1G01335	0	0	0	0	0	0
AT1G01340	0.167187	0.986089	0.198221	0.918537	0.156409	0.571802	0.167044	0.26095	-0.207964	0.359694	-0.236621	0.238208		AT1G01340	0	0	0	0	0	0
AT1G01350	-0.0530719	0.999986	0.0998812	0.999481	0.255573	0.848818	0.360218	0.493623	-0.0524336	0.965153	-0.216891	0.864885		AT1G01350	0	0	0	0	0	0
AT1G01355	-0.114036	0.999986	-0.284827	0.999481	-0.631472	0.615325	-0.350857	0.729786	0.0051112	0.997113	0.295982	0.886667		AT1G01355	0	0	0	0	0	0
AT1G01360	-0.023365	0.999986	0.0002295	0.999656	0.134514	0.893484	-0.0944993	0.882541	-0.0769194	0.907642	-0.0507536	0.976194		AT1G01360	0	0	0	0	0	0
AT1G01370	0.0260252	0.999986	0.14933	0.999481	-0.0658794	0.985991	-0.633685	0.56355	-0.722282	0.507293	0.418035	0.86702		AT1G01370	0	0	0	0	0	0
AT1G01380	0.445933				0.555581									AT1G01380	0	0	0	0	0	0
AT1G01390	-0.514743		-0.85789		-0.407314		1.10882				-0.942735			AT1G01390	0	0	0	0	0	0
AT1G01400							-0.814734		-0.984921		0.596111			AT1G01400	0	0	0	0	0	0
AT1G01410														AT1G01410	0	0	0	0	0	0
AT1G01420	-0.471486		-0.375315		-0.406204				1.17972		0.596111			AT1G01420	0	0	0	0	0	0
AT1G01430	-0.0154317	0.999986	0.0521591	0.999481	0.462476	0.855776	-0.786258	0.559414	0.375806	0.782591	-0.11916	0.986979		AT1G01430	0	0	0	0	0	0
AT1G01440	-0.188702	0.999986	-0.446962	0.521502	0.0261398	0.98801	0.297533	0.471685	0.0545132	0.947469	-0.328483	0.63492		AT1G01440	0	0	0	0	0	0
AT1G01450	0.671879		-0.375315		0.555589		0.147049		1.24214		1.12183			AT1G01450	0	0	0	0	0	0
AT1G01453	-0.669186		-0.351472		0.391213		-1.33899		0.833892		1.48442			AT1G01453	0	0	0	0	0	0
AT1G01460	-0.0517288	0.999986	-0.0677607	0.999481	-0.0647897	0.720985	0.158208	0.0345996	0.0381602	0.877598	-0.0643538	0.881647		AT1G01460	0	0	0	0	0	0
AT1G01470	0.17834		0.463832	0.999481	-0.240289		-2.31954	0.179736	-0.0485404		0.276491			AT1G01470	0	0	0	0	0	0
AT1G01480	-0.953934		-0.383736		-0.407297		-4.03689		0.71869		2.98143			AT1G01480	0	0	0	0	0	0
AT1G01490	-0.0438208	0.999986	-0.0968453	0.999481	0.21278	0.767529	-0.126995	0.846468	-0.0702217	0.928088	0.34145	0.745833		AT1G01490	0	0	0	0	0	0
AT1G01500	-0.0259966	0.999986	0.0445752	0.999481	-0.0266542	0.952831	0.035938	0.804188	0.0306306	0.896947	0.0892134	0.830955		AT1G01500	0	0	0	0	0	0
AT1G01510	0.197014	0.999986	0.0193427	0.999481	0.0928248	0.966499	1.10042	3.88e-05	0.0845727	0.915672	-0.592399	0.568938		AT1G01510	0	0	0	0	0	0
AT1G01520	0.76639	0.999986	0.60081	0.999481	0.621039	0.814344	2.53684	3.14e-10	0.26627	0.87238	-0.846602	0.864885		AT1G01520	0	0	0	0	0	0
AT1G01530	-0.471486		-0.375315		0.0746893									AT1G01530	0	0	0	0	0	0
AT1G01540	-1.18168	0.999986	-0.609826	0.999481	-1.07705		-2.70994	0.0593998	0.525266	0.754283	1.71799			AT1G01540	0	0	0	0	0	0
AT1G01550	-0.104075	0.999986	-0.232018	0.999481	-0.523002	0.904285	-2.03648	0.0010823	0.145601	0.925317	1.38231	0.408352		AT1G01550	0	0	0	0	0	0
AT1G01560	-0.471486		0.537043		-0.406204		-3.20704		0.929086		2.90896			AT1G01560	0	0	0	0	0	0
AT1G01570	-0.0591087	0.999986	-0.686962	0.16857	-0.365637	0.757501	-0.29077	0.724287	-0.275701	0.761674	0.134067	0.94427		AT1G01570	0	0	0	0	0	0
AT1G01580			0.578884		0.555581						0.596111			AT1G01580	0	0	0	0	0	0
AT1G01590	-1.02151		-0.999594		-1.51788		-1.69684		0.722095		0.596111			AT1G01590	0	0	0	0	0	0
AT1G01600	-1.09432	0.987154	-0.407685	0.999481	-1.2093	0.684111	-0.589452	0.812826	0.347874		0.638816	0.895062		AT1G01600	0	0	0	0	0	0
AT1G01610	-1.84165	0.991757	-1.52952	0.999481	-1.81332	0.703714	-2.39933		1.34431		2.27429			AT1G01610	0	0	0	0	0	0
AT1G01620	-1.51561	0.920009	-0.943198	0.999481	-0.168927	0.985991	-1.69472	0.0105276	2.31383	0.0001596	2.9036	0.350966		AT1G01620	0	0	0	0	0	0
AT1G01630	1.00007	0.999986	0.769351	0.999481	-0.277089		-0.734299		1.46103		1.17122			AT1G01630	0	0	0	0	0	0
AT1G01640	0.20319	0.999986	0.471991	0.999481	0.659167	0.721524	0.118931	0.950853	-0.131937		-0.284133	0.930548		AT1G01640	0	0	0	0	0	0
AT1G01650	0.112971	0.999986	0.0079264	0.999481	-0.0775957	0.971269	-0.353917	0.493315	0.131977	0.846627	0.187093	0.911369		AT1G01650	0	0	0	0	0	0
AT1G01660	0.824107		0.367671		0.55338		-0.517574		0.394986		-0.327491			AT1G01660	0	0	0	0	0	0
AT1G01670			0.596887				-0.814734		1.35215					AT1G01670	0	0	0	0	0	0
AT1G01680	1.02551		-0.364903		1.78892		0.147049		-0.407851		1.20493			AT1G01680	0	0	0	0	0	0
AT1G01690	0.172386		1.46683		0.553362		-1.34485		-0.539818		0.569422			AT1G01690	0	0	0	0	0	0
AT1G01695	1.37653		0.596887		0.555581		-2.33572		-2.32862		-0.365665			AT1G01695	0	0	0	0	0	0
AT1G01700														AT1G01700	0	0	0	0	0	0
AT1G01710	0.123081	0.999986	0.236339	0.999481	0.126198	0.906239	0.320566	0.437259	0.135614	0.820855	-0.0865358	0.943111		AT1G01710	0	0	0	0	0	0
AT1G01715	-0.511065	0.999986	-0.760727	0.999481	-0.549741	0.915186	-0.422942	0.810169	-0.629328		-0.328327	0.935831		AT1G01715	0	0	0	0	0	0
AT1G01720	-0.169667	0.999986	-0.374804	0.999481	1.84831	0.691725	-1.11407	0.185192	-0.282369	0.846786	0.275486	0.948161		AT1G01720	0	0	0	0	0	0
AT1G01725	0.0028418	0.999986	-0.140535	0.999481	-0.367844	0.757501	-0.710684	0.229619	-0.533489	0.412272	0.356505	0.842927		AT1G01725	0	0	0	0	0	0
AT1G01730	-0.400729	0.999986	-0.315718	0.999481	0.346544	0.956573	-2.30901	0.216395	-0.270303		1.36819			AT1G01730	0	0	0	0	0	0
AT1G01740	1.08303		1.44677	0.999481	0.542247		-0.673122		0.346149		0.907966			AT1G01740	0	0	0	0	0	0
AT1G01750	-0.514816		0.513442		0.571075		-1.74855		-1.13032		0.821248			AT1G01750	0	0	0	0	0	0
AT1G01760	0.216811	0.999986	0.87555	0.915129	-0.159905	0.982921	0.586102	0.749379	0.467929		-0.124938	0.978434		AT1G01760	0	0	0	0	0	0
AT1G01770	0.113696	0.999986	-0.0991396	0.999481	0.18087	0.926089	0.266966	0.674783	0.224176	0.762423	-0.194167	0.894016		AT1G01770	0	0	0	0	0	0
AT1G01780	0.0305504	0.999986	0.0226247	0.999481	-0.148721	0.683543	0.113678	0.184707	-0.0708076	0.763091	-0.0664096	0.825268		AT1G01780	0	0	0	0	0	0
AT1G01790	0.0059431	0.999986	-0.0271067	0.999481	-0.0833878	0.9543	0.401209	0.0795783	0.0406755	0.942172	-0.180552	0.878251		AT1G01790	0	0	0	0	0	0
AT1G01800	-2.19067	0.857832	-2.73856	0.546795	-1.56987		-2.77205		1.37858		2.52678			AT1G01800	0	0	0	0	0	0
AT1G01810	1.21806		2.04755	0.875451	1.2543		-2.06807		-0.816101		0.732019			AT1G01810	0	0	0	0	0	0
AT1G01820	0.144404		0.808457		2.15351		-0.953992	0.696764	1.01333		-0.528002			AT1G01820	0	0	0	0	0	0
AT1G01830	-1.93473		-2.02535	0.999481	-3.0801		-0.498575		0.131064		0.123397			AT1G01830	0	0	0	0	0	0
AT1G01840	0.564158		0.596887		0.555581									AT1G01840	0	0	0	0	0	0
AT1G01860	0.207977	0.999986	-0.0084899	0.999481	-0.0501822	0.987077	0.94931	0.0017595	-0.0268212	0.980187	-0.428301	0.839163		AT1G01860	0	0	0	0	0	0
AT1G01880	0.147087	0.979322	0.0787023	0.999481	-0.0031651	0.997784	0.211882	0.0575608	0.029677	0.920206	-0.0718606	0.891614		AT1G01880	0	0	0	0	0	0
AT1G01900	0.379063	0.999986	-1.99014		-0.0057631		-1.58594		0.44557		-1.27354			AT1G01900	0	0	0	0	0	0
AT1G01910	0.0604369	0.999986	0.156772	0.999481	-0.0405511	0.984123	0.582262	0.0967071	0.216157	0.731231	-0.102464	0.935831		AT1G01910	0	0	0	0	0	0
AT1G01920	0.260625	0.999986	0.123575	0.999481	-0.0843211	0.96736	0.37224	0.451842	-0.0121443	0.989625	-0.247018	0.852454		AT1G01920	0	0	0	0	0	0
AT1G01930	0.031615	0.999986	0.122967	0.999481	0.126602	0.78357	0.320537	0.0912874	0.0722904	0.889875	-0.127196	0.843892		AT1G01930	0	0	0	0	0	0
AT1G01940	-0.153101	0.999986	0.127518	0.999481	-0.249142	0.966614	0.147556	0.942191	-0.123512		0.0263649	0.996843		AT1G01940	0	0	0	0	0	0
AT1G01950	-2.15747	0.999986	-2.64716	0.975118	-1.67174		-0.726568	0.789281	0.810868		0.211766			AT1G01950	0	0	0	0	0	0
AT1G01960	-0.920189	0.0381304	-0.975558	0.0210767	-0.789808	0.149454	-0.176309	0.828121	0.479863	0.342874	-0.0590602	0.981539		AT1G01960	0	0	0	0	0	0
AT1G01970	-0.971572		-1.42727		1.64809		-1.21335		0.34645		1.1352			AT1G01970	0	0	0	0	0	0
AT1G01980	0.0686098	0.999986	-0.0128736	0.999481	-0.0953081	0.774001	0.417973	9.73e-11	0.144758	0.37181	-0.114852	0.80219		AT1G01980	0	0	0	0	0	0
AT1G01990	-0.202739	0.999986	0.0290904	0.999481	-0.238886	0.839552	-0.0991745	0.890432	-0.26375	0.67809	0.0811456	0.958377		AT1G01990	0	0	0	0	0	0
AT1G02000	0.0872962	0.999986	0.0420061	0.999481	-0.0061201	0.986507	0.269172	8.14e-05	0.0015859	0.996058	-0.0829386	0.836014		AT1G02000	0	0	0	0	0	0
AT1G02010	0.04877	0.999986	0.0693217	0.999481	-0.027152	0.952831	0.368855	1.34e-05	0.0998804	0.640295	-0.144881	0.489808		AT1G02010	0	0	0	0	0	0
AT1G02020	-0.450049	0.999986	0.180255	0.999481	0.713538	0.222607	-0.358322	0.76415	0.258736	0.835241	-0.0384383	0.99331		AT1G02020	0	0	0	0	0	0
AT1G02030	-1.3985		-0.816352		-0.854577						0.596111			AT1G02030	0	0	0	0	0	0
AT1G02040	0.0940051	0.999986	-0.0977774	0.999481	-0.121065	0.82996	-0.276929	0.209518	-0.323228	0.148978	0.0462074	0.963302		AT1G02040	0	0	0	0	0	0
AT1G02050	0.481619	0.999986	-0.665295	0.999481	0.361122		-1.27264	0.557183	-0.745483		-0.0638144			AT1G02050	0	0	0	0	0	0
AT1G02060	0.408463		0.576448	0.999481	-0.371379		1.5997		1.59205		-0.763369			AT1G02060	0	0	0	0	0	0
AT1G02065	-0.394827		0.18988		-0.403903		-1.71738		0.290126		1.17318			AT1G02065	0	0	0	0	0	0
AT1G02067														AT1G02067	0	0	0	0	0	0
AT1G02070	0.40245		0.366762		-0.888375		0.21141		1.95562		0.0091935			AT1G02070	0	0	0	0	0	0
AT1G02080	0.0236465	0.999986	0.0677619	0.999481	0.0239	0.985991	0.730574	5.67e-06	0.276692	0.282983	-0.221598	0.76379		AT1G02080	0	0	0	0	0	0
AT1G02090	0.270222	0.999986	0.0836495	0.999481	0.232881	0.88318	0.242217	0.736612	0.130588	0.884109	-0.0118881	0.996843		AT1G02090	0	0	0	0	0	0
AT1G02100	0.111128	0.999986	0.124444	0.999481	0.179066	0.571802	-0.0299254	0.93041	-0.0159891	0.975821	0.0727238	0.909268		AT1G02100	0	0	0	0	0	0
AT1G02110	0.159592	0.999986	0.0874243	0.999481	0.107203	0.952831	0.55701	0.0603743	-0.0480097	0.95271	-0.0747507	0.961855		AT1G02110	0	0	0	0	0	0
AT1G02120	-0.135513	0.999986	0.186392	0.999481	-0.109604	0.981291	1.30019	0.0007971	0.188472	0.856735	-0.454288	0.87853		AT1G02120	0	0	0	0	0	0
AT1G02130	0.0413537	0.999986	0.055331	0.999481	0.0718473	0.977248	0.274009	0.583361	-0.0514005	0.953151	0.0242569	0.991742		AT1G02130	0	0	0	0	0	0
AT1G02136	-1.43401		-0.86022		0.0599241		0.724655		1.29039		0.920502			AT1G02136	0	0	0	0	0	0
AT1G02140	0.0210271	0.999986	0.029931	0.999481	-0.0972497	0.843528	0.0097133	0.969018	-0.146163	0.570865	0.0377989	0.951078		AT1G02140	0	0	0	0	0	0
AT1G02145	0.108738	0.999986	-0.0223118	0.999481	-0.0110868	0.994991	0.339786	0.374836	0.217522	0.638867	-0.279435	0.711845		AT1G02145	0	0	0	0	0	0
AT1G02150	0.204564	0.999986	-0.0254025	0.999481	-0.0045794	0.999898	0.134869	0.933536	0.414563	0.799383	-0.18707	0.947954		AT1G02150	0	0	0	0	0	0
AT1G02160	0.22485	0.999986	0.150941	0.999481	0.189652	0.930664	-0.546073	0.437521	-0.346324	0.691099	0.242184	0.90276		AT1G02160	0	0	0	0	0	0
AT1G02170	0.159098	0.821874	0.0639804	0.999481	-0.0837087	0.842948	0.2361	0.0731727	-0.0717527	0.82993	-0.142921	0.822362		AT1G02170	0	0	0	0	0	0
AT1G02180	-1.30323		-1.20647		-0.767589		-2.70741		0.357754		2.42769			AT1G02180	0	0	0	0	0	0
AT1G02190	1.14195		1.01487		1.03647		-2.42048	0.307685	-2.09445		1.06894			AT1G02190	0	0	0	0	0	0
AT1G02205	-1.9024	0.984184	-1.7263	0.999481	-1.28121	0.852092	-2.00743	0.0077629	0.22918	0.889975	1.27236	0.578482		AT1G02205	0	0	0	0	0	0
AT1G02210														AT1G02210	0	0	0	0	0	0
AT1G02220	0.173718	0.999986	-0.0877537	0.999481	0.104823	0.986507	-0.0731253	0.972931	0.0369448		-0.0389684	0.996843		AT1G02220	0	0	0	0	0	0
AT1G02230	1.2355	0.999986	1.35665	0.999481	1.02118		-0.29659		-0.92606		0.0265542			AT1G02230	0	0	0	0	0	0
AT1G02250					0.555581									AT1G02250	0	0	0	0	0	0
AT1G02260	1.75333	0.856223	0.392054	0.999481	0.042139		-0.659937		0.307261		0.828172			AT1G02260	0	0	0	0	0	0
AT1G02270	0.183051	0.999986	0.596685	0.999481	-0.118892		-0.782722	0.772249	0.881021		1.29864	0.686454		AT1G02270	0	0	0	0	0	0
AT1G02280	0.373505	0.999986	-0.0284531	0.999481	0.355683	0.890431	-0.325716	0.80321	0.381689	0.735859	0.125849	0.967544		AT1G02280	0	0	0	0	0	0
AT1G02290	0.0832668		0.0979926		1.03989		-1.71147		1.9368		2.40631			AT1G02290	0	0	0	0	0	0
AT1G02300	-0.421321		-0.801086		0.285546		-0.207126	0.945127	-0.548543		-0.866297			AT1G02300	0	0	0	0	0	0
AT1G02305	0.115826	0.999986	0.129234	0.999481	0.008956	0.99175	0.315551	0.0396996	0.0713981	0.834643	0.0306728	0.963929		AT1G02305	0	0	0	0	0	0
AT1G02310							-1.63355		0.467846		0.557705			AT1G02310	0	0	0	0	0	0
AT1G02320														AT1G02320	0	0	0	0	0	0
AT1G02330	-0.0569727	0.999986	0.0909318	0.999481	0.177559	0.9112	-0.0762935	0.924546	-0.198661	0.793479	0.0703438	0.969423		AT1G02330	0	0	0	0	0	0
AT1G02335	-1.41386		-1.8602		-1.89105						0.596111			AT1G02335	0	0	0	0	0	0
AT1G02340			2.08503				-2.29405		-0.0652201		1.17318			AT1G02340	0	0	0	0	0	0
AT1G02360	-1.34297	0.999986	0.0692871	0.999481	-0.991581		-1.18343		0.0347596		1.0395			AT1G02360	0	0	0	0	0	0
AT1G02370	-0.471486		0.115996		0.0746893				1.77834		1.17318			AT1G02370	0	0	0	0	0	0
AT1G02380	-0.257483	0.999986	-0.0186724	0.999481	-0.0045614	0.999126	-0.182445	0.849801	-0.140788	0.896739	0.489937	0.804011		AT1G02380	0	0	0	0	0	0
AT1G02390	-0.175699		-0.633422		-1.18804		-0.684016	0.783008	0.641485		0.194565			AT1G02390	0	0	0	0	0	0
AT1G02400	0.0445178		0.27866	0.999481	-0.375609		-2.68107	0.0041947	0.604349	0.703074	1.41481	0.743945		AT1G02400	0	0	0	0	0	0
AT1G02405	0.661176		-1.2534		-0.327873		-2.54978		-1.07852		1.47537			AT1G02405	0	0	0	0	0	0
AT1G02410	-0.099936	0.999986	0.0248178	0.999481	-0.0748987	0.957829	0.195525	0.478329	-0.118632	0.76916	-0.173485	0.774684		AT1G02410	0	0	0	0	0	0
AT1G02420	-0.236314	0.999986	-0.512149	0.999481	-0.015472	0.997347	0.0740832	0.950245	-0.198266	0.856145	-0.0127304	0.997228		AT1G02420	0	0	0	0	0	0
AT1G02430	-0.471486		0.115996		0.0746893									AT1G02430	0	0	0	0	0	0
AT1G02440														AT1G02440	0	0	0	0	0	0
AT1G02450	-1.3863		-2.21789		-2.24614		-3.29836		-0.246202		1.17318			AT1G02450	0	0	0	0	0	0
AT1G02460	0.445933		0.596887				-0.742163		-0.690326		-0.942735			AT1G02460	0	0	0	0	0	0
AT1G02470	-0.0112341	0.999986	0.29159	0.999481	0.364346		-1.48485	0.426702	0.524176		1.34879	0.753998		AT1G02470	0	0	0	0	0	0
AT1G02475	-0.605453		-0.344722	0.999481	-1.6628		1.14657		1.03495		-1.01764			AT1G02475	0	0	0	0	0	0
AT1G02480														AT1G02480	0	0	0	0	0	0
AT1G02490														AT1G02490	0	0	0	0	0	0
AT1G02500	0.106004	0.996598	0.0025108	0.999481	0.078264	0.819523	-0.0717251	0.640241	-0.187802	0.229223	0.0398469	0.934586		AT1G02500	0	0	0	0	0	0
AT1G02510	-0.0149392	0.999986	0.402185	0.999481	0.772273	0.851716	0.836505	0.745184	0.7543		-0.642336			AT1G02510	0	0	0	0	0	0
AT1G02520	0.4514		-0.431191		-0.875273		-1.33237		0.868989		2.17333			AT1G02520	0	0	0	0	0	0
AT1G02530	0.445933						-0.814734		1.3952		0.596111			AT1G02530	0	0	0	0	0	0
AT1G02540											0.596111			AT1G02540	0	0	0	0	0	0
AT1G02550	0.0832668		1.22421		1.7924		-0.814734		1.13067		1.17318			AT1G02550	0	0	0	0	0	0
AT1G02560	-0.188835	0.999986	-0.0134055	0.999481	-0.0972622	0.986507	-0.85374	0.429126	0.851758	0.408602	0.524008	0.851913		AT1G02560	0	0	0	0	0	0
AT1G02570														AT1G02570	0	0	0	0	0	0
AT1G02575														AT1G02575	0	0	0	0	0	0
AT1G02580	0.900738		0.596887		0.555581						1.17318			AT1G02580	0	0	0	0	0	0
AT1G02590														AT1G02590	0	0	0	0	0	0
AT1G02610	-0.18941	0.999986	-0.133174	0.999481	0.258727	0.892466	-0.538087	0.692107	-0.250905	0.881407	0.769007	0.764437		AT1G02610	0	0	0	0	0	0
AT1G02620														AT1G02620	0	0	0	0	0	0
AT1G02630					0.555581		1.10882				-0.942735			AT1G02630	0	0	0	0	0	0
AT1G02640	0.0904868	0.999986	-0.39202	0.999481	-0.254063	0.878566	-0.603533	0.314345	-0.151035	0.873237	0.100352	0.959722		AT1G02640	0	0	0	0	0	0
AT1G02650	-0.255657	0.999986	0.106702	0.999481	0.367652	0.945441	-0.877809	0.753022	-0.473709		0.526738			AT1G02650	0	0	0	0	0	0
AT1G02660	-0.0514676	0.999986	-0.0052785	0.999481	-0.0007651	0.999935	0.187838	0.0687847	0.326002	0.0082446	-0.0257266	0.986979		AT1G02660	0	0	0	0	0	0
AT1G02670	-0.094339	0.999986	-0.0705846	0.999481	0.394311	0.648459	0.313103	0.672913	0.278111	0.755089	-0.145382	0.931508		AT1G02670	0	0	0	0	0	0
AT1G02680	-3.18326		-1.23459	0.999481	-0.071375		-2.02929		0.0550949		1.93808			AT1G02680	0	0	0	0	0	0
AT1G02681	0.0346248	0.999986	0.0340309	0.999481	0.187325	0.917564	-0.207807	0.638755	-0.147154	0.805771	0.0331702	0.986979		AT1G02681	0	0	0	0	0	0
AT1G02690	-0.300678	0.999986	-0.422247	0.999481	-0.286763	0.9543	0.917135	0.467051	0.556835		-0.446396	0.887086		AT1G02690	0	0	0	0	0	0
AT1G02700	2.56894	0.766051	3.03743	0.740433	3.10705		0.219028		0.251851		-2.35475			AT1G02700	0	0	0	0	0	0
AT1G02705	0.445933								0.553925		0.596111			AT1G02705	0	0	0	0	0	0
AT1G02710														AT1G02710	0	0	0	0	0	0
AT1G02720	0.0933825	0.999986	-0.111871	0.999481	0.191527	0.94055	0.0604158	0.963999	-0.0261737	0.988058	-0.361738	0.878741		AT1G02720	0	0	0	0	0	0
AT1G02730	0.420884		-0.375315		-0.406204		-1.7091		1.97354		1.7246			AT1G02730	0	0	0	0	0	0
AT1G02740	-0.478169	0.999986	0.179967	0.999481	-0.13424	0.985991	0.254479	0.93041	0.767673		0.0618364	0.994446		AT1G02740	0	0	0	0	0	0
AT1G02750	-1.03066		-0.658169		-0.521653		-2.33571		0.579609		1.95047			AT1G02750	0	0	0	0	0	0
AT1G02760														AT1G02760	0	0	0	0	0	0
AT1G02770	-0.0810735	0.999986	-0.0221393	0.999481	-0.172903	0.819523	0.571925	0.0317232	-0.0076755	0.990444	-0.151922	0.918348		AT1G02770	0	0	0	0	0	0
AT1G02780	-0.107275	0.999986	-0.227109	0.999481	-0.0383801	0.987637	-0.301819	0.424871	0.547636	0.305667	0.664454	0.0527572		AT1G02780	0	0	0	0	0	0
AT1G02790	0.0843387	0.999986	0.0174358	0.999481	-0.161018	0.72036	0.549562	3.05e-11	0.210108	0.219022	-0.13864	0.824789		AT1G02790	0	0	0	0	0	0
AT1G02800	-0.953934		-0.85789		-0.888375				1.09952		1.17318			AT1G02800	0	0	0	0	0	0
AT1G02810	-0.0582412	0.999986	-0.125718	0.999481	0.282021	0.836526	0.17901	0.865177	0.501662	0.517115	-0.0167705	0.996843		AT1G02810	0	0	0	0	0	0
AT1G02813							1.10882				-0.942735			AT1G02813	0	0	0	0	0	0
AT1G02816	-0.228802	0.999986	-0.197266	0.999481	-0.366945	0.701261	-0.0619582	0.955564	0.296078	0.692103	0.552136	0.578482		AT1G02816	0	0	0	0	0	0
AT1G02820	1.8186	0.718737	0.411387	0.999481	-0.233866		0.0524165	0.987795	0.800374		1.20123	0.735986		AT1G02820	0	0	0	0	0	0
AT1G02830														AT1G02830	0	0	0	0	0	0
AT1G02840	0.0319639	0.999986	-7.77e-05	0.999779	-0.0474121	0.945441	-0.0113996	0.962378	-0.268912	0.0836694	-0.12421	0.68269		AT1G02840	0	0	0	0	0	0
AT1G02850	-0.818829	0.999986	-0.735861	0.999481	-0.101051	0.986507	-0.128028	0.964244	-0.404449		0.335898			AT1G02850	0	0	0	0	0	0
AT1G02860	-1.33915		-0.389595		-0.842621		-1.82823	0.418704	-0.905825		-0.705728			AT1G02860	0	0	0	0	0	0
AT1G02870	-2.03361		-1.46332		-0.534272		-1.87547		-0.746032		0.0597601			AT1G02870	0	0	0	0	0	0
AT1G02880	0.267763	0.999986	-0.834389	0.999481	0.0568937		-1.24463	0.599669	0.876942		1.11467			AT1G02880	0	0	0	0	0	0
AT1G02890	0.101486	0.999986	0.105504	0.999481	0.20048	0.782743	0.775956	3.07e-09	0.414493	0.0204395	-0.197453	0.74724		AT1G02890	0	0	0	0	0	0
AT1G02900			0.596887						1.05297					AT1G02900	0	0	0	0	0	0
AT1G02910	-0.0236346	0.999986	-0.352813	0.999481	-0.497196	0.819523	0.247367	0.853669	0.457018	0.69431	-0.338526	0.894684		AT1G02910	0	0	0	0	0	0
AT1G02920	0.564158		2.61466				-2.71435		-1.20537		1.8045			AT1G02920	0	0	0	0	0	0
AT1G02930	0.507657		1.22475		-1.17525		-2.0246	0.0993217	-1.0735		-0.415535			AT1G02930	0	0	0	0	0	0
AT1G02940														AT1G02940	0	0	0	0	0	0
AT1G02950											1.17318			AT1G02950	0	0	0	0	0	0
AT1G02960	0.283476	0.999986	0.325227	0.999481	0.0312016	0.987637	0.567835	0.346529	0.293824	0.735785	-0.499213	0.621524		AT1G02960	0	0	0	0	0	0
AT1G02970	-0.468087		0.772468		-1.51586		-1.3375		-0.754437		-0.365665			AT1G02970	0	0	0	0	0	0
AT1G02980	-0.0290876	0.999986	0.0318359	0.999481	0.0079858	0.998028	0.0924654	0.892689	-0.0190216	0.983091	0.0952134	0.942548		AT1G02980	0	0	0	0	0	0
AT1G02990	0.100081	0.999986	0.027616	0.999481	0.117995	0.88318	0.564573	8.36e-05	0.204508	0.467068	-0.210447	0.770046		AT1G02990	0	0	0	0	0	0
AT1G03000	-0.0791836	0.999986	-0.880463	0.999481	0.50045		0.128599		0.7987		0.376185			AT1G03000	0	0	0	0	0	0
AT1G03010														AT1G03010	0	0	0	0	0	0
AT1G03020														AT1G03020	0	0	0	0	0	0
AT1G03030	-0.303592	0.999986	-0.707986	0.999481	-0.258888	0.975095	-0.277073	0.926426	0.182783		0.381252			AT1G03030	0	0	0	0	0	0
AT1G03040	0.15301	0.999986	0.361397	0.999481	-0.74593		-1.96841		0.576794		1.41445			AT1G03040	0	0	0	0	0	0
AT1G03050	0.0935728	0.999986	0.0344344	0.999481	-0.0282854	0.972538	0.436423	1.18e-08	0.115568	0.561434	-0.165888	0.702724		AT1G03050	0	0	0	0	0	0
AT1G03055	-0.471486		-0.375315		-0.406204						0.596111			AT1G03055	0	0	0	0	0	0
AT1G03060	0.0461508	0.999986	0.0223052	0.999481	0.0498542	0.938146	0.557086	3.37e-08	0.252872	0.233394	-0.102055	0.923208		AT1G03060	0	0	0	0	0	0
AT1G03070	-0.0805476	0.999986	0.0986985	0.999481	-0.315775	0.459436	0.139987	0.30172	-0.318	0.0075336	-0.194724	0.650301		AT1G03070	0	0	0	0	0	0
AT1G03080	-0.0054426	0.999986	0.2797	0.999481	0.356158	0.937301	-1.35128	0.111456	0.221073	0.884109	0.804127	0.750562		AT1G03080	0	0	0	0	0	0
AT1G03090	0.404037	0.966126	0.0543204	0.999481	0.118566	0.957829	-0.0425669	0.962291	-0.559961	0.280452	-0.55874	0.534763		AT1G03090	0	0	0	0	0	0
AT1G03100			1.91149				-0.814734		0.822612		1.17318			AT1G03100	0	0	0	0	0	0
AT1G03103	-0.471486		-0.375315		-0.406204				0.553925					AT1G03103	0	0	0	0	0	0
AT1G03106	-0.231213	0.999986	-0.0342084	0.999481	-0.0903988	0.924464	-0.0328364	0.950503	-0.0584813	0.907462	-0.0066077	0.996932		AT1G03106	0	0	0	0	0	0
AT1G03110	-0.0144231	0.999986	0.131788	0.999481	0.0400657	0.975095	0.33895	0.140745	-0.20407	0.58047	-0.246593	0.578482		AT1G03110	0	0	0	0	0	0
AT1G03120	0.0959593	0.999986	-0.0866955	0.999481	-0.0481317	0.982921	-0.378674	0.466548	-0.235617	0.763286	0.344155	0.834777		AT1G03120	0	0	0	0	0	0
AT1G03130	-0.196468	0.999986	-0.370618	0.999481	-0.0671703	0.985991	0.376989	0.39086	0.313845	0.584553	-0.214481	0.908883		AT1G03130	0	0	0	0	0	0
AT1G03140	0.0972401	0.999986	0.0538845	0.999481	0.100163	0.832444	0.193765	0.22101	-0.0926628	0.749082	-0.0630598	0.931508		AT1G03140	0	0	0	0	0	0
AT1G03150	-0.0510499	0.999986	-0.0267712	0.999481	-0.07026	0.979115	-0.348044	0.589019	-0.696161	0.211644	0.0609637	0.978726		AT1G03150	0	0	0	0	0	0
AT1G03160	-1.337		-1.41796		0.2349		-1.67546		0.9175		1.2894			AT1G03160	0	0	0	0	0	0
AT1G03165														AT1G03165	0	0	0	0	0	0
AT1G03170	0.632365		0.667763		0.0746893		-1.74462		-0.614508		0.761178			AT1G03170	0	0	0	0	0	0
AT1G03180	-0.022981	0.999986	0.0613758	0.999481	-0.0554093	0.968705	0.0170783	0.96604	-0.389942	0.133435	-0.208252	0.751511		AT1G03180	0	0	0	0	0	0
AT1G03190	0.291517	0.999986	0.345048	0.999481	0.154624		0.0280015	0.994106	0.326807		-1.14882			AT1G03190	0	0	0	0	0	0
AT1G03210	-0.0549526	0.999986	-0.126085	0.999481	-0.0715062	0.971269	-0.342897	6.38e-05	-0.229383	0.0676858	-0.188479	0.850382		AT1G03210	0	0	0	0	0	0
AT1G03220	0.440002	0.999986	0.995043	0.999481	-0.593857		-0.449989	0.86353	-0.583793		0.871911	0.893878		AT1G03220	0	0	0	0	0	0
AT1G03230	-0.625967	0.999986	-0.0691628	0.999481	1.10569	0.619659	-0.394512	0.722345	-0.255117	0.83808	0.482455	0.810952		AT1G03230	0	0	0	0	0	0
AT1G03250	-0.0343735	0.999986	-0.0298303	0.999481	-0.185222	0.436057	-0.392037	0.0089804	-0.387267	0.0085232	0.0803364	0.9014		AT1G03250	0	0	0	0	0	0
AT1G03260	0.0605117	0.999986	0.034483	0.999481	-0.147965	0.852092	0.073178	0.843912	-0.175955	0.609348	-0.0486235	0.952337		AT1G03260	0	0	0	0	0	0
AT1G03270	-0.22422	0.999986	-0.111499	0.999481	0.110082	0.952831	-0.358297	0.420891	-0.0627227	0.93879	0.0424854	0.98559		AT1G03270	0	0	0	0	0	0
AT1G03280	-0.163711	0.851205	-0.0737691	0.999481	0.141159	0.743745	0.266517	0.146791	0.105492	0.714892	-0.102511	0.852084		AT1G03280	0	0	0	0	0	0
AT1G03290	-0.053478	0.999986	-0.261244	0.999481	-0.19908	0.971269	-0.638573	0.635713	0.315682	0.846627	0.531249	0.84291		AT1G03290	0	0	0	0	0	0
AT1G03300	0.564158						-2.29168		-1.34301					AT1G03300	0	0	0	0	0	0
AT1G03310	-0.370242	0.999986	-1.76015	0.999481	-0.393211		-0.559906		1.03315		1.11012			AT1G03310	0	0	0	0	0	0
AT1G03320	0.770525		0.30257		-1.23821		-2.30513		-1.27717		1.79053			AT1G03320	0	0	0	0	0	0
AT1G03330	-0.701175		0.177601	0.999481	-0.590206		-1.0201		0.0584278		1.50172			AT1G03330	0	0	0	0	0	0
AT1G03340	-0.0349582		-0.375315		-0.406204				0.553925					AT1G03340	0	0	0	0	0	0
AT1G03350	0.117226	0.999986	0.25967	0.918537	0.0543993	0.982247	0.293372	0.433819	0.149467	0.792058	-0.0950933	0.937084		AT1G03350	0	0	0	0	0	0
AT1G03360	0.122458		0.718047		0.978809		-0.791073		0.22159		0.498728			AT1G03360	0	0	0	0	0	0
AT1G03365	0.100893	0.999986	0.0791264	0.999481	0.311056	0.733183	0.388853	0.493642	-0.101839	0.913629	-0.189896	0.896727		AT1G03365	0	0	0	0	0	0
AT1G03370	0.0765845	0.999986	0.0030061	0.999481	0.0017586	0.998986	0.684347	3.32e-10	0.251949	0.107253	-0.214017	0.821463		AT1G03370	0	0	0	0	0	0
AT1G03380	0.0305305	0.999986	0.0385015	0.999481	0.144082	0.910091	0.142257	0.847465	0.203208	0.776284	-0.122683	0.943111		AT1G03380	0	0	0	0	0	0
AT1G03390														AT1G03390	0	0	0	0	0	0
AT1G03400	-0.471486		1.19971		-0.406204		0.0047935		0.704311		0.495164			AT1G03400	0	0	0	0	0	0
AT1G03410	-1.31595		-0.765847		-0.720055		0.18324		1.08378		0.378189			AT1G03410	0	0	0	0	0	0
AT1G03430	-1.58306		-1.48882		-0.535715		-0.403832		1.09529		-1.31082			AT1G03430	0	0	0	0	0	0
AT1G03440	-0.0349582		-0.375315		-0.406204				3.18586		1.17318			AT1G03440	0	0	0	0	0	0
AT1G03445	-0.141296	0.999986	-0.0818781	0.999481	-0.163701	0.89779	0.347748	0.126032	-0.0863239	0.866267	-0.0388922	0.964013		AT1G03445	0	0	0	0	0	0
AT1G03457	0.03846	0.999986	-0.0553026	0.999481	-0.069181	0.815849	0.418235	1.35e-06	0.11817	0.554427	-0.115701	0.879618		AT1G03457	0	0	0	0	0	0
AT1G03470	-1.54624		0.122815	0.999481	0.378824		-1.04538	0.585152	-0.276126		-0.136594			AT1G03470	0	0	0	0	0	0
AT1G03475	-1.69803	0.999986	-2.08206	0.912046	-1.64038		-3.4455		1.49752		2.96136			AT1G03475	0	0	0	0	0	0
AT1G03490														AT1G03490	0	0	0	0	0	0
AT1G03495	-0.471486		0.668327		0.555589		0.147049		-0.984921		-0.942735			AT1G03495	0	0	0	0	0	0
AT1G03510	-0.40878		-0.85789		-0.888375		2.14717		1.17972		-1.98433			AT1G03510	0	0	0	0	0	0
AT1G03515														AT1G03515	0	0	0	0	0	0
AT1G03520	-0.222645		-1.94059		-0.962178		-1.41669	0.509465	1.42027		0.691741			AT1G03520	0	0	0	0	0	0
AT1G03530	-0.135451	0.999986	-0.63294	0.999481	-0.171451	0.981671	-0.253705	0.915794	-0.236494		-0.478206	0.92535		AT1G03530	0	0	0	0	0	0
AT1G03540	-1.84051		-1.7616		0.95551		0.815524		-0.362636		-1.95173			AT1G03540	0	0	0	0	0	0
AT1G03550	-0.206958	0.999986	-0.20405	0.999481	-0.283754	0.436057	-0.867297	0.0001534	-0.165774	0.693215	0.483143	0.646895		AT1G03550	0	0	0	0	0	0
AT1G03560	-1.00293		-0.445776		-0.638996		-2.29168		1.19021		1.72558			AT1G03560	0	0	0	0	0	0
AT1G03570														AT1G03570	0	0	0	0	0	0
AT1G03580														AT1G03580	0	0	0	0	0	0
AT1G03590	-0.43755	0.999986	-0.495375	0.999481	0.050649		-1.52404	0.396089	0.436232		-0.319559			AT1G03590	0	0	0	0	0	0
AT1G03600	-1.77138	0.999986	-2.09201	0.999481	-2.09435	0.6701	-2.36256	0.113585	0.6826	0.709735	0.578254			AT1G03600	0	0	0	0	0	0
AT1G03610	-0.0600073	0.999986	-0.0185698	0.999481	-0.0660217	0.903198	0.557893	6.43e-09	0.150604	0.363547	-0.359348	0.443605		AT1G03610	0	0	0	0	0	0
AT1G03620	0.0287913	0.999986	0.033157	0.999481	-0.0035723	0.99564	-0.19235	0.108188	-0.187554	0.357722	0.106954	0.821463		AT1G03620	0	0	0	0	0	0
AT1G03630	-0.849162	0.999986	-0.432575	0.999481	-0.715291	0.829049	-0.995533	0.452798	0.465257	0.728186	0.1206	0.984115		AT1G03630	0	0	0	0	0	0
AT1G03640														AT1G03640	0	0	0	0	0	0
AT1G03650	-2.00419		-1.00728	0.999481	-1.99507		0.740439		0.596123		0.270469			AT1G03650	0	0	0	0	0	0
AT1G03660	0.242531		-0.111515	0.999481	-0.369067		-0.199286		-1.10255		-0.347354			AT1G03660	0	0	0	0	0	0
AT1G03670	0.445933		0.596887				-0.814734		-0.984921		0.596111			AT1G03670	0	0	0	0	0	0
AT1G03680	-0.253415	0.999986	-0.333344	0.999481	-0.334172	0.873153	-0.642622	0.263615	-0.283515	0.752681	0.0873607	0.972444		AT1G03680	0	0	0	0	0	0
AT1G03687	0.206549	0.999986	0.130205	0.999481	0.0719555	0.970104	0.256176	0.523408	0.0154295	0.984244	-0.520479	0.132554		AT1G03687	0	0	0	0	0	0
AT1G03700	-1.44618		-0.858674		-1.38077				0.553925		0.596111			AT1G03700	0	0	0	0	0	0
AT1G03710	0.219153	0.949502	0.154092	0.999481	-0.0880362	0.921516	0.055424	0.893899	-0.264314	0.362644	-0.0824476	0.918372		AT1G03710	0	0	0	0	0	0
AT1G03720	-0.471486		-0.375315		1.03999		-1.71147		-0.213179		1.79158			AT1G03720	0	0	0	0	0	0
AT1G03730	-0.0349582		0.115996		-0.406204		-1.3209		1.01453		-0.365665			AT1G03730	0	0	0	0	0	0
AT1G03740	0.031285	0.999986	0.262867	0.999481	0.135649	0.952831	0.429761	0.5456	0.0805195	0.949798	0.155672	0.928428		AT1G03740	0	0	0	0	0	0
AT1G03743														AT1G03743	0	0	0	0	0	0
AT1G03746														AT1G03746	0	0	0	0	0	0
AT1G03750	0.125733	0.999986	0.0818497	0.999481	0.241552	0.565421	0.333054	0.330063	-0.0107104	0.989138	-0.19927	0.835717		AT1G03750	0	0	0	0	0	0
AT1G03760	0.206494	0.999986	0.173893	0.999481	0.104524	0.950758	-0.196746	0.730563	-0.359041	0.446141	0.167675	0.898486		AT1G03760	0	0	0	0	0	0
AT1G03770	0.199749	0.999986	0.113455	0.999481	0.225287	0.953098	0.153657	0.934817	-0.0160573		0.238158	0.947184		AT1G03770	0	0	0	0	0	0
AT1G03780	0.241895	0.999986	0.259733	0.999481	0.309525	0.619039	0.309741	0.525603	-0.323131	0.608373	-0.185689	0.862262		AT1G03780	0	0	0	0	0	0
AT1G03790	-0.953934		-0.366899		3.39737		-2.64361		-0.727216		1.47024			AT1G03790	0	0	0	0	0	0
AT1G03800	-0.0922174	0.999986	-0.0467975	0.999481	-0.0702863	0.981291	-0.0160083	0.977461	-0.0491838	0.946643	0.0145482	0.99331		AT1G03800	0	0	0	0	0	0
AT1G03810	-0.471486		-0.375315		-0.406204				0.553925					AT1G03810	0	0	0	0	0	0
AT1G03820	-2.10326		-0.350561	0.999481	-1.92323		-2.52224	0.0791429	1.05287	0.413293	2.56739	0.345665		AT1G03820	0	0	0	0	0	0
AT1G03830	-0.118647	0.999986	-0.0800649	0.999481	0.0650009		-1.19945		0.733635		1.06219			AT1G03830	0	0	0	0	0	0
AT1G03840	0.121513	0.999986	-0.388374	0.999481	-0.0927758	0.985991	-0.439165	0.825469	0.0769875		0.377327	0.927256		AT1G03840	0	0	0	0	0	0
AT1G03850			0.578884				-2.24091		0.393307		1.0007			AT1G03850	0	0	0	0	0	0
AT1G03860	-0.656657	0.999986	-0.41529	0.999481	-0.132319	0.982921	-0.373834	0.856843	0.662439		0.533782	0.881647		AT1G03860	0	0	0	0	0	0
AT1G03870	-2.28639	0.999986	-1.65114	0.999481	-1.07729		-2.92634		0.388829		1.44592			AT1G03870	0	0	0	0	0	0
AT1G03880	-2.43052		-1.83489		1.84513						0.596111			AT1G03880	0	0	0	0	0	0
AT1G03890	0.695253	0.999986	-0.0913511	0.999481	0.533363		-1.12317		-0.0574166		1.64854			AT1G03890	0	0	0	0	0	0
AT1G03900	0.0434593	0.999986	-0.0756589	0.999481	-0.0566369	0.852386	-0.0269184	0.870184	-0.147306	0.472935	0.0362728	0.935534		AT1G03900	0	0	0	0	0	0
AT1G03905	0.0951033	0.999986	-0.110339	0.999481	-0.132274	0.982247	-0.576249	0.512909	-0.265213	0.829972	0.0207776	0.996843		AT1G03905	0	0	0	0	0	0
AT1G03910	0.0964814	0.999986	0.0013972	0.999481	0.261418	0.833121	0.117009	0.857291	0.106404	0.888043	-0.212761	0.845855		AT1G03910	0	0	0	0	0	0
AT1G03920	-0.0039483	0.999986	0.0561169	0.999481	0.01037	0.987577	0.223046	0.0182974	-0.0394828	0.887571	-0.144426	0.770046		AT1G03920	0	0	0	0	0	0
AT1G03940	0.564158				1.49578									AT1G03940	0	0	0	0	0	0
AT1G03950	-0.262126	0.999986	0.0800759	0.999481	-0.331767	0.908444	-0.239126	0.895126	0.142298	0.944306	0.365551	0.901427		AT1G03950	0	0	0	0	0	0
AT1G03960	0.357053	0.331773	0.219532	0.999481	0.255922	0.67738	-0.117225	0.801715	-0.639172	0.0179901	0.0593892	0.956349		AT1G03960	0	0	0	0	0	0
AT1G03970	0.0730926	0.999986	0.0696021	0.999481	0.353557	0.794303	-0.2697	0.801746	0.0061898	0.996352	0.225405	0.923234		AT1G03970	0	0	0	0	0	0
AT1G03980	-0.471486		0.667741		0.0746893				1.05297		0.596111			AT1G03980	0	0	0	0	0	0
AT1G03982	0.717377	0.999986	-1.73301		-0.201333		-0.75493		0.894554		-0.365665			AT1G03982	0	0	0	0	0	0
AT1G03987														AT1G03987	0	0	0	0	0	0
AT1G03990	2.16713	0.963236	1.61979	0.974744	1.73273				0.553925					AT1G03990	0	0	0	0	0	0
AT1G04000	0.172975	0.999986	0.206341	0.999481	-0.0473284	0.982247	-0.37256	0.287176	-0.560159	0.0517797	-0.0417314	0.9789		AT1G04000	0	0	0	0	0	0
AT1G04003														AT1G04003	0	0	0	0	0	0
AT1G04007														AT1G04007	0	0	0	0	0	0
AT1G04010	0.248786	0.999986	0.0046739	0.999481	-0.0616644	0.971269	-0.0415154	0.951349	-0.105901	0.866267	0.0584511	0.961855		AT1G04010	0	0	0	0	0	0
AT1G04020							-1.71738		0.352986		2.18548			AT1G04020	0	0	0	0	0	0
AT1G04030	0.104467	0.999986	0.157398	0.999481	0.114447	0.870917	-0.125345	0.766709	-0.350033	0.280452	0.0030287	0.998893		AT1G04030	0	0	0	0	0	0
AT1G04033	0.445933		1.16051		1.03647		-0.749584		-1.88739		-0.942735			AT1G04033	0	0	0	0	0	0
AT1G04037														AT1G04037	0	0	0	0	0	0
AT1G04040	-2.34596	0.424444	-1.7497	0.77549	-2.27646		0.0252991		2.11982		0.603025			AT1G04040	0	0	0	0	0	0
AT1G04050	0.306138	0.999986	0.0439979	0.999481	0.457042	0.598061	-0.0305503	0.978791	0.050979	0.975821	0.029116	0.99331		AT1G04050	0	0	0	0	0	0
AT1G04063														AT1G04063	0	0	0	0	0	0
AT1G04067	-0.743182		0.89613	0.999481	0.373559		2.73531		0.943537		-1.01733			AT1G04067	0	0	0	0	0	0
AT1G04070	0.117309	0.999986	-0.106704	0.999481	-0.134526	0.982247	-0.172112	0.934373	0.0542794		0.0836498	0.986979		AT1G04070	0	0	0	0	0	0
AT1G04080	-0.0884053	0.999986	0.204144	0.999481	-0.107928	0.968705	0.263449	0.495864	-0.0216781	0.979745	-0.253785	0.758648		AT1G04080	0	0	0	0	0	0
AT1G04087														AT1G04087	0	0	0	0	0	0
AT1G04090	0.0084797	0.999986	0.0018978	0.999481	0.120188	0.82883	-0.159428	0.508112	-0.232499	0.320229	0.0647955	0.937882		AT1G04090	0	0	0	0	0	0
AT1G04093														AT1G04093	0	0	0	0	0	0
AT1G04100	-0.519141	0.256264	-0.325789	0.922501	-0.0324211	0.985991	-0.658074	0.242423	-0.0587089	0.963472	0.463518	0.749346		AT1G04100	0	0	0	0	0	0
AT1G04105	0.626546		-0.375315		0.0746893									AT1G04105	0	0	0	0	0	0
AT1G04110	-0.471486		-0.375315		-0.406204				1.64922		1.17318			AT1G04110	0	0	0	0	0	0
AT1G04120	0.0546221	0.999986	0.174655	0.999481	-0.0466644	0.978591	0.0405097	0.932096	0.0678116	0.892987	-0.124843	0.901427		AT1G04120	0	0	0	0	0	0
AT1G04130	-1.78337		-0.70161	0.999481	-0.0295475		-0.300979	0.909162	-0.188908		-0.0095795			AT1G04130	0	0	0	0	0	0
AT1G04137														AT1G04137	0	0	0	0	0	0
AT1G04140	0.0666688	0.999986	-0.0571789	0.999481	-0.171347	0.684111	0.445873	2.33e-05	0.144236	0.538323	-0.199992	0.725204		AT1G04140	0	0	0	0	0	0
AT1G04150														AT1G04150	0	0	0	0	0	0
AT1G04160	0.110308	0.999986	0.100243	0.999481	-0.0139156	0.986507	0.822834	1.86e-19	0.214988	0.310436	-0.368451	0.615613		AT1G04160	0	0	0	0	0	0
AT1G04167														AT1G04167	0	0	0	0	0	0
AT1G04170	0.0180176	0.999986	-0.200698	0.999481	-0.318993	0.606739	0.57634	0.0250884	0.318939	0.350567	-0.108819	0.932662		AT1G04170	0	0	0	0	0	0
AT1G04173														AT1G04173	0	0	0	0	0	0
AT1G04177							1.10882				-0.942735			AT1G04177	0	0	0	0	0	0
AT1G04180	0.564158													AT1G04180	0	0	0	0	0	0
AT1G04190	-0.678113		-0.101898	0.999481	-2.35495		-1.39272		1.04439		1.22128			AT1G04190	0	0	0	0	0	0
AT1G04200	-0.84464	0.999986	-0.192858	0.999481	-0.727716		-1.42601	0.448915	-0.101995		1.03842			AT1G04200	0	0	0	0	0	0
AT1G04207														AT1G04207	0	0	0	0	0	0
AT1G04210	0.12018	0.999986	0.0782818	0.999481	-0.0482471	0.971269	0.595121	1.36e-05	0.129456	0.735497	-0.264324	0.73304		AT1G04210	0	0	0	0	0	0
AT1G04213														AT1G04213	0	0	0	0	0	0
AT1G04217	0.238526	0.999986	0.173317	0.999481	0.178407	0.978558	-1.05722	0.420177	-0.573596		0.369324	0.930651		AT1G04217	0	0	0	0	0	0
AT1G04220	-1.07716	0.999986	-1.3952	0.999481	-0.828195	0.862394	-1.13349	0.470116	0.729233	0.608373	-0.0160115	0.998893		AT1G04220	0	0	0	0	0	0
AT1G04230	-0.0198526	0.999986	0.0361396	0.999481	-0.0896107	0.968705	-0.040675	0.923407	-0.190081	0.592867	-0.243243	0.642836		AT1G04230	0	0	0	0	0	0
AT1G04237														AT1G04237	0	0	0	0	0	0
AT1G04240	-2.03243		-1.44598		-0.587179		-1.82756		0.415146		1.27968			AT1G04240	0	0	0	0	0	0
AT1G04243														AT1G04243	0	0	0	0	0	0
AT1G04250	0.285077	0.999986	-0.510828	0.999481	-0.180689		-2.74376		0.264507		2.95551			AT1G04250	0	0	0	0	0	0
AT1G04253														AT1G04253	0	0	0	0	0	0
AT1G04257	-0.0655987	0.999986	-0.197414	0.999481	0.0876042		-0.453093		0.0764091		0.478161			AT1G04257	0	0	0	0	0	0
AT1G04260	-0.252039	0.999986	0.110681	0.999481	-0.132412	0.975657	-0.542436	0.638951	-0.383375	0.769396	0.0487256	0.991923		AT1G04260	0	0	0	0	0	0
AT1G04263	-0.262469	0.999986	-0.375833	0.999481	-0.714205	0.534498	-0.128162	0.910972	-0.259822	0.83098	-0.408415	0.825268		AT1G04263	0	0	0	0	0	0
AT1G04267														AT1G04267	0	0	0	0	0	0
AT1G04270	-0.876035	0.999986	-0.546715	0.999481	-1.15573	0.703184	-1.86608	0.0205171	1.06259	0.28595	1.6784	0.0963115		AT1G04270	0	0	0	0	0	0
AT1G04273							1.10882				-0.365665			AT1G04273	0	0	0	0	0	0
AT1G04280	1.15348		1.99234		0.0746893		2.29946		2.06279		-1.02961			AT1G04280	0	0	0	0	0	0
AT1G04283														AT1G04283	0	0	0	0	0	0
AT1G04287					1.03647						0.596111			AT1G04287	0	0	0	0	0	0
AT1G04295	-0.638684	0.999986	-0.61215	0.999481	-0.0522747	0.99646	-0.742163		0.667674		-0.365665			AT1G04295	0	0	0	0	0	0
AT1G04300	0.0389865	0.999986	0.0365864	0.999481	0.207463	0.59706	0.318742	0.0002573	0.0341818	0.926497	-0.109672	0.879618		AT1G04300	0	0	0	0	0	0
AT1G04310	0.196273	0.999986	-0.34144	0.999481	-0.101823	0.984123	1.06297	0.288231	0.647409		0.0737889	0.986217		AT1G04310	0	0	0	0	0	0
AT1G04313	-0.471486		-0.375315		-0.406204									AT1G04313	0	0	0	0	0	0
AT1G04320														AT1G04320	0	0	0	0	0	0
AT1G04323	0.564158				0.555581									AT1G04323	0	0	0	0	0	0
AT1G04330					0.555581									AT1G04330	0	0	0	0	0	0
AT1G04333														AT1G04333	0	0	0	0	0	0
AT1G04337	-0.471486		-0.375315		0.0746893		1.10882				-0.942735			AT1G04337	0	0	0	0	0	0
AT1G04340	-0.112234	0.999986	-0.140948	0.999481	-0.178345	0.82883	-0.445793	0.210367	-0.188396	0.714949	0.410357	0.527529		AT1G04340	0	0	0	0	0	0
AT1G04350	-0.983171	0.795314	-0.497017	0.999481	-0.394832	0.906893	0.422126	0.825619	0.518777		0.386127	0.907751		AT1G04350	0	0	0	0	0	0
AT1G04360	-0.471486		0.0979926		-0.406204		-0.814734		-0.407851					AT1G04360	0	0	0	0	0	0
AT1G04363	-0.338163	0.999986	-0.155408	0.999481	-0.0051686	0.999898	0.474856	0.744118	0.260435		0.0620741	0.989603		AT1G04363	0	0	0	0	0	0
AT1G04367	-0.471486		-0.375315		-0.406204									AT1G04367	0	0	0	0	0	0
AT1G04370														AT1G04370	0	0	0	0	0	0
AT1G04373					1.03647									AT1G04373	0	0	0	0	0	0
AT1G04377														AT1G04377	0	0	0	0	0	0
AT1G04380									0.553925					AT1G04380	0	0	0	0	0	0
AT1G04387	0.564158		1.16051		1.03647		0.147049		-0.407851		0.714604			AT1G04387	0	0	0	0	0	0
AT1G04390	-0.137795	0.999986	-0.188078	0.999481	0.254658	0.873103	-0.130172	0.928018	-0.0860423	0.963422	0.0175489	0.997228		AT1G04390	0	0	0	0	0	0
AT1G04397														AT1G04397	0	0	0	0	0	0
AT1G04400	-0.0732171	0.999986	-0.390369	0.999481	0.0818434	0.987077	0.0265762	0.991145	0.969993	0.463492	0.518991	0.887701		AT1G04400	0	0	0	0	0	0
AT1G04403														AT1G04403	0	0	0	0	0	0
AT1G04407														AT1G04407	0	0	0	0	0	0
AT1G04410	-0.453987	0.999986	-0.695442	0.999481	-1.10452	0.598061	-1.38029	0.0126757	1.13587	0.0690779	1.07055	0.528674		AT1G04410	0	0	0	0	0	0
AT1G04413														AT1G04413	0	0	0	0	0	0
AT1G04420	0.0206574	0.999986	-0.0051369	0.999481	-0.0570416	0.975657	0.0359029	0.951349	-0.0940618	0.867505	-0.15712	0.86112		AT1G04420	0	0	0	0	0	0
AT1G04425	-0.286864		-0.770424		0.176973		-0.814734		0.78926		2.20679			AT1G04425	0	0	0	0	0	0
AT1G04430	-0.0081689	0.999986	0.0890759	0.999481	-0.0633926	0.915186	0.271567	0.130542	-0.0874182	0.787267	-0.0365691	0.958377		AT1G04430	0	0	0	0	0	0
AT1G04440	0.315021	0.999986	0.055919	0.999481	-0.243289	0.904788	-0.280353	0.666607	-0.0589384	0.957734	0.14201	0.935831		AT1G04440	0	0	0	0	0	0
AT1G04443														AT1G04443	0	0	0	0	0	0
AT1G04445	0.3698	0.999986	-0.40404	0.999481	-0.601008	0.851964	0.64036	0.549582	0.358248	0.809563	-0.572639	0.848391		AT1G04445	0	0	0	0	0	0
AT1G04447	-0.471486		-0.375315		-0.406204						0.596111			AT1G04447	0	0	0	0	0	0
AT1G04450	0.0589461	0.999986	0.0919254	0.999481	0.145262	0.656935	-0.0042228	0.982066	-0.147682	0.507293	0.0284817	0.962412		AT1G04450	0	0	0	0	0	0
AT1G04455	-2.01854		0.163395	0.999481	-0.649119		2.79923		0.291826		-0.729335			AT1G04455	0	0	0	0	0	0
AT1G04470	0.0780775	0.999986	-0.0001422	0.999656	-0.0579186	0.900909	0.501668	4.46e-10	0.235959	0.0988058	-0.157737	0.787489		AT1G04470	0	0	0	0	0	0
AT1G04480	0.0624062	0.999986	0.0393211	0.999481	-0.232841	0.912647	-0.385466	0.216103	-0.233879	0.602771	0.128105	0.918372		AT1G04480	0	0	0	0	0	0
AT1G04490	-0.968771		-1.60014		-0.234964		0.740439		-0.347756		-0.0020211			AT1G04490	0	0	0	0	0	0
AT1G04493														AT1G04493	0	0	0	0	0	0
AT1G04497														AT1G04497	0	0	0	0	0	0
AT1G04500	0.0110321	0.999986	0.0732795	0.999481	0.150398	0.878566	0.691471	6.19e-06	0.145244	0.654371	-0.267141	0.779886		AT1G04500	0	0	0	0	0	0
AT1G04510	0.123366	0.999986	0.331984	0.767185	0.176843	0.852386	0.0894309	0.907469	-0.266426	0.703237	-0.232635	0.842295		AT1G04510	0	0	0	0	0	0
AT1G04517														AT1G04517	0	0	0	0	0	0
AT1G04520	-1.41494		-2.15641		-0.667652		-2.71032		0.397293		3.41338			AT1G04520	0	0	0	0	0	0
AT1G04523														AT1G04523	0	0	0	0	0	0
AT1G04527														AT1G04527	0	0	0	0	0	0
AT1G04530	-0.65586		-1.2534		1.11468		-1.75135		1.73909		1.39708			AT1G04530	0	0	0	0	0	0
AT1G04540	0.0784625	0.999986	-0.0319651	0.999481	-0.0392542	0.955374	0.463892	8.78e-09	0.187434	0.257725	-0.130516	0.836484		AT1G04540	0	0	0	0	0	0
AT1G04547														AT1G04547	0	0	0	0	0	0
AT1G04550	0.407646		0.170821		0.991324		-1.32095		1.25219		2.93237			AT1G04550	0	0	0	0	0	0
AT1G04555	-1.07431		-0.0503154	0.999481	-1.96417		0.147049		2.99871		1.49813			AT1G04555	0	0	0	0	0	0
AT1G04560	-2.36508		-2.3267		3.91344		1.92893		0.530153		-2.70652			AT1G04560	0	0	0	0	0	0
AT1G04570	-0.007889	0.999986	0.23874	0.999481	0.167316	0.937388	-0.292169	0.328323	-0.163809	0.707447	0.0668928	0.962512		AT1G04570	0	0	0	0	0	0
AT1G04573	-0.949581		0.19024		-0.403903		-0.814734		-0.984921					AT1G04573	0	0	0	0	0	0
AT1G04580	-0.703334	0.999986	-0.207899	0.999481	-0.453533	0.910091	-0.123823	0.959204	-0.0593197		0.157397	0.978434		AT1G04580	0	0	0	0	0	0
AT1G04590	-0.0815016	0.999986	-0.0654971	0.999481	0.1138	0.956573	-0.194777	0.80761	-0.158665	0.85702	-0.0616006	0.978726		AT1G04590	0	0	0	0	0	0
AT1G04597														AT1G04597	0	0	0	0	0	0
AT1G04600	-0.0449544	0.999986	-0.0010496	0.999481	0.0886585	0.741331	0.346881	0.0008096	0.172664	0.40783	-0.158208	0.721882		AT1G04600	0	0	0	0	0	0
AT1G04603														AT1G04603	0	0	0	0	0	0
AT1G04607							-0.814734		-0.984921					AT1G04607	0	0	0	0	0	0
AT1G04610	-0.471486		-0.375315		-0.406204				1.18032		1.17318			AT1G04610	0	0	0	0	0	0
AT1G04620	-0.498259	0.999986	-0.484268	0.999481	0.0031832	0.999935	0.146119	0.956875	0.460069		-0.0711925	0.991449		AT1G04620	0	0	0	0	0	0
AT1G04623	-0.471486		-0.375315		-0.406204									AT1G04623	0	0	0	0	0	0
AT1G04630	0.0577155	0.999986	-0.0155252	0.999481	-0.0802234	0.968705	-0.0990624	0.891185	0.0719868	0.928088	0.0033023	0.998893		AT1G04630	0	0	0	0	0	0
AT1G04635	-0.150521	0.999986	-0.145255	0.999481	-0.12858	0.976273	-0.844538	0.525741	-0.69423		0.551388	0.865603		AT1G04635	0	0	0	0	0	0
AT1G04640	-0.0070144	0.999986	0.183747	0.999481	0.513438	0.788557	-0.819703	0.401118	-1.44666	0.112716	0.514433	0.821463		AT1G04640	0	0	0	0	0	0
AT1G04645	-0.693355		-0.311132		-0.265589		0.14705		0.727252		1.21701			AT1G04645	0	0	0	0	0	0
AT1G04647	0.0587861	0.999986	-0.198894	0.999481	-0.0715411	0.985991	0.931285	0.398963	0.343867		-0.538293	0.826014		AT1G04647	0	0	0	0	0	0
AT1G04650	0.265377		1.07208		0.477181		2.36331		2.20501		0.401113			AT1G04650	0	0	0	0	0	0
AT1G04653														AT1G04653	0	0	0	0	0	0
AT1G04657									0.553925					AT1G04657	0	0	0	0	0	0
AT1G04660	-3.12169		-2.53233		-0.352982				2.47803		6.43428	0.484638		AT1G04660	0	0	0	0	0	0
AT1G04667														AT1G04667	0	0	0	0	0	0
AT1G04670	-0.108485	0.999986	-0.154312	0.999481	0.0562925	0.985991	-0.459622	0.547051	-0.241632	0.837121	0.703999	0.64659		AT1G04670	0	0	0	0	0	0
AT1G04673	0.564158		0.596887											AT1G04673	0	0	0	0	0	0
AT1G04677					0.555581		-0.814734		-0.407851					AT1G04677	0	0	0	0	0	0
AT1G04680	-0.347266	0.999986	-0.0821429	0.999481	-0.194302	0.926702	-0.768138	0.0721414	0.554682	0.418509	0.687791	0.475336		AT1G04680	0	0	0	0	0	0
AT1G04690	-0.224654	0.999986	-0.233463	0.999481	-0.256953		-1.677	0.437259	1.20103	0.353115	2.03347	0.456455		AT1G04690	0	0	0	0	0	0
AT1G04693	0.891402	0.999986	0.717238	0.999481	-0.379682		0.405514		0.822466		-0.159562			AT1G04693	0	0	0	0	0	0
AT1G04700	0.0872735	0.999986	0.0901025	0.999481	0.0853073	0.851964	0.563475	1.55e-10	0.19278	0.295724	-0.204439	0.790498		AT1G04700	0	0	0	0	0	0
AT1G04703														AT1G04703	0	0	0	0	0	0
AT1G04710	0.0340751	0.999986	-0.0944435	0.999481	-0.0020422	0.998916	0.0672361	0.834412	-0.121756	0.71778	0.037019	0.971268		AT1G04710	0	0	0	0	0	0
AT1G04717														AT1G04717	0	0	0	0	0	0
AT1G04720														AT1G04720	0	0	0	0	0	0
AT1G04730	0.0666506	0.999986	-0.0031666	0.999481	-0.0419353	0.99175	0.333166	0.808852	0.206567	0.907462	-0.575281	0.78851		AT1G04730	0	0	0	0	0	0
AT1G04750	-0.1604	0.999986	-0.35895	0.999481	-0.491072	0.850606	-0.787412	0.386119	0.0184987	0.990097	0.314437	0.925791		AT1G04750	0	0	0	0	0	0
AT1G04753														AT1G04753	0	0	0	0	0	0
AT1G04760	-0.121072	0.999986	-0.0797158	0.999481	-0.0017293	0.998986	-0.733918	1.38e-13	-0.310563	0.0493144	0.263394	0.83043		AT1G04760	0	0	0	0	0	0
AT1G04763														AT1G04763	0	0	0	0	0	0
AT1G04770	-0.468862	0.999986	0.34585	0.999481	1.73641	0.46607	-2.34281		0.216913		2.40309			AT1G04770	0	0	0	0	0	0
AT1G04773									0.553925					AT1G04773	0	0	0	0	0	0
AT1G04778	-0.37736	0.999986	-0.378817	0.999481	0.433389	0.899826	-0.870591	0.588336	-0.484962		0.0060367			AT1G04778	0	0	0	0	0	0
AT1G04780	-0.397067	0.999986	-0.460738	0.999481	0.163634	0.981671	-0.765377	0.599669	0.497495	0.764424	0.63067	0.830866		AT1G04780	0	0	0	0	0	0
AT1G04783														AT1G04783	0	0	0	0	0	0
AT1G04787	0.900738						1.10882		1.58157		-0.942735			AT1G04787	0	0	0	0	0	0
AT1G04790	0.0289521	0.999986	0.101447	0.999481	0.0896608	0.914589	0.298291	0.0402448	-0.0284723	0.9485	-0.219747	0.610632		AT1G04790	0	0	0	0	0	0
AT1G04793														AT1G04793	0	0	0	0	0	0
AT1G04800	0.0204039	0.999986	-0.757285	0.999481	-1.05706		-1.5548		0.0027508		1.72008			AT1G04800	0	0	0	0	0	0
AT1G04807														AT1G04807	0	0	0	0	0	0
AT1G04810	-0.14666	0.999986	0.169625	0.999481	-0.23653	0.924464	0.54026	0.419577	0.0442747	0.979535	-0.15605	0.94427		AT1G04810	0	0	0	0	0	0
AT1G04813	-0.471486		-0.375315		-0.406204									AT1G04813	0	0	0	0	0	0
AT1G04820	0.0705018	0.999986	0.035798	0.999481	-0.151706	0.660287	0.393247	1.45e-09	0.073975	0.726384	-0.0975861	0.831469		AT1G04820	0	0	0	0	0	0
AT1G04823	2.23218		1.47524				-0.814734		-0.407851		2.23209			AT1G04823	0	0	0	0	0	0
AT1G04830	0.15998	0.801753	0.157601	0.866076	0.087086	0.86581	0.235628	0.307458	-0.18021	0.624202	-0.218991	0.578482		AT1G04830	0	0	0	0	0	0
AT1G04840	-0.243306	0.999986	-0.193727	0.999481	-0.309579	0.656719	-0.35661	0.454045	0.114104	0.865237	0.167453	0.894113		AT1G04840	0	0	0	0	0	0
AT1G04850	-0.0498077	0.999986	-0.118344	0.999481	0.112343	0.915411	-0.148828	0.723796	0.0255164	0.975526	0.0808035	0.937184		AT1G04850	0	0	0	0	0	0
AT1G04857														AT1G04857	0	0	0	0	0	0
AT1G04860	0.132427	0.999986	-0.257458	0.999481	0.204243	0.931628	0.357187	0.727537	0.0156754	0.992077	-0.210439	0.931299		AT1G04860	0	0	0	0	0	0
AT1G04863														AT1G04863	0	0	0	0	0	0
AT1G04867														AT1G04867	0	0	0	0	0	0
AT1G04870	0.35811	0.999986	0.340687	0.999481	0.164317	0.938118	0.79158	0.0137221	0.0895764	0.913037	-0.446873	0.774684		AT1G04870	0	0	0	0	0	0
AT1G04877														AT1G04877	0	0	0	0	0	0
AT1G04880	0.0164524	0.999986	0.0530071	0.999481	0.0779175	0.893464	-0.0006532	0.997574	-0.169467	0.280452	-0.110879	0.615233		AT1G04880	0	0	0	0	0	0
AT1G04890	-0.0032421	0.999986	0.0284485	0.999481	0.107613	0.911545	0.108347	0.502262	0.0068536	0.985066	-0.15553	0.808673		AT1G04890	0	0	0	0	0	0
AT1G04897	-0.285062	0.999986	-0.577551	0.999481	-1.13131		-1.28929		-0.273435		0.82041			AT1G04897	0	0	0	0	0	0
AT1G04900	0.0308522	0.999986	0.0370685	0.999481	-0.163314	0.936126	0.157984	0.867291	-0.383997	0.608373	-0.461061	0.76379		AT1G04900	0	0	0	0	0	0
AT1G04907	0.399646	0.999986	0.351604	0.999481	0.171903	0.910091	-0.224532	0.71377	-0.147181	0.855425	0.368326	0.764437		AT1G04907	0	0	0	0	0	0
AT1G04910	0.130596	0.999986	0.119707	0.999481	0.0247888	0.994876	-0.0837859	0.944389	0.123016	0.909902	0.368163	0.821463		AT1G04910	0	0	0	0	0	0
AT1G04917	0.587951	0.999986	0.599742	0.999481	0.676821	0.741331	1.36787	0.12235	0.148467		-1.01941	0.77655		AT1G04917	0	0	0	0	0	0
AT1G04920	-0.589785	0.999986	-0.892653	0.999481	-0.571909	0.856333	-1.13463	0.458669	-0.267746		1.05526	0.665887		AT1G04920	0	0	0	0	0	0
AT1G04923														AT1G04923	0	0	0	0	0	0
AT1G04930	-0.296091		0.60053	0.999481	-0.556561		2.30297		1.90815		-1.34755			AT1G04930	0	0	0	0	0	0
AT1G04937														AT1G04937	0	0	0	0	0	0
AT1G04940	-0.370747		-0.0644639		1.0192		-4.02496		0.826232		2.72815			AT1G04940	0	0	0	0	0	0
AT1G04943														AT1G04943	0	0	0	0	0	0
AT1G04945	-1.42305		-0.850225		-0.921716		-2.06807		0.164643		1.77463			AT1G04945	0	0	0	0	0	0
AT1G04947														AT1G04947	0	0	0	0	0	0
AT1G04950	0.33316	0.999986	0.173057	0.999481	0.346921	0.91904	0.738773	0.618302	1.06412		0.210633	0.946295		AT1G04950	0	0	0	0	0	0
AT1G04957														AT1G04957	0	0	0	0	0	0
AT1G04960	-0.54763	0.999986	-0.0765303	0.999481	-0.472189	0.82996	0.823031	0.415523	0.615189	0.616447	-0.24621	0.935831		AT1G04960	0	0	0	0	0	0
AT1G04963									0.553925					AT1G04963	0	0	0	0	0	0
AT1G04970	-0.097789	0.999986	-0.0912235	0.999481	-0.139853	0.868644	0.174538	0.521497	-0.0852558	0.858101	-0.215309	0.671983		AT1G04970	0	0	0	0	0	0
AT1G04980	0.412079	0.999986	0.509224	0.999481	0.230997	0.926702	1.53984	1.12e-06	0.188272	0.860548	-0.450441			AT1G04980	0	0	0	0	0	0
AT1G04983	0.564158		0.578884											AT1G04983	0	0	0	0	0	0
AT1G04985	0.0171634	0.999986	0.0175546	0.999481	0.0637418	0.870519	-0.0382148	0.79893	-0.140078	0.45427	0.0198577	0.963522		AT1G04985	0	0	0	0	0	0
AT1G04987														AT1G04987	0	0	0	0	0	0
AT1G04990	0.119061	0.999986	0.128838	0.999481	0.126641	0.852092	0.327561	0.0639283	0.105681	0.722062	-0.031019	0.980645		AT1G04990	0	0	0	0	0	0
AT1G04997	0.445933		0.596887											AT1G04997	0	0	0	0	0	0
AT1G05000	0.0832668		0.0979926		0.555589				2.80413		3.41798			AT1G05000	0	0	0	0	0	0
AT1G05003														AT1G05003	0	0	0	0	0	0
AT1G05005														AT1G05005	0	0	0	0	0	0
AT1G05007														AT1G05007	0	0	0	0	0	0
AT1G05010	-0.259843	0.999986	0.595247	0.999481	-1.52447		-2.00914	0.0037259	0.755752	0.73771	1.72165	0.362101		AT1G05010	0	0	0	0	0	0
AT1G05013														AT1G05013	0	0	0	0	0	0
AT1G05020	0.121584	0.963236	0.0061865	0.999481	0.0435464	0.877493	0.660745	4.2e-17	0.258923	0.013592	-0.210571	0.797976		AT1G05020	0	0	0	0	0	0
AT1G05027														AT1G05027	0	0	0	0	0	0
AT1G05030	-0.292413	0.999986	-0.364492	0.999481	-0.514062	0.794303	-0.779501	0.512901	-0.308599	0.855286	0.361046	0.91373		AT1G05030	0	0	0	0	0	0
AT1G05033														AT1G05033	0	0	0	0	0	0
AT1G05035														AT1G05035	0	0	0	0	0	0
AT1G05037	-1.33059		-1.27941		0.679235		1.10882		1.18014		-0.365665			AT1G05037	0	0	0	0	0	0
AT1G05040	0.647638		-0.716073		0.16396		-0.256937		-1.34153		-1.27234			AT1G05040	0	0	0	0	0	0
AT1G05053	0.127964	0.999986	0.267343	0.999481	0.22246	0.968243	-0.566839	0.794363	-0.237644		0.787901	0.845855		AT1G05053	0	0	0	0	0	0
AT1G05055	-0.571456	0.999986	-0.703415	0.999481	-0.923786		0.843587	0.689869	0.259397		-0.969643			AT1G05055	0	0	0	0	0	0
AT1G05057	0.0593632	0.999986	-0.0905491	0.999481	0.135457	0.970728	0.148548	0.890265	-0.17391	0.882487	-0.110089	0.963817		AT1G05057	0	0	0	0	0	0
AT1G05060	0.0014023	0.999986	-0.0612289	0.999481	-0.0325763	0.980721	0.152313	0.676394	0.0491774	0.927639	0.148417	0.85485		AT1G05060	0	0	0	0	0	0
AT1G05061														AT1G05061	0	0	0	0	0	0
AT1G05061_v2														AT1G05061_v2	0	0	0	0	0	0
AT1G05065	-0.849142		-1.28051		-1.31157		1.99398				2.30598			AT1G05065	0	0	0	0	0	0
AT1G05067														AT1G05067	0	0	0	0	0	0
AT1G05070	-1.71315		-0.293373		-1.20376		-1.41362		-0.230005		-0.362582			AT1G05070	0	0	0	0	0	0
AT1G05080	1.58013		0.596887		1.9671		-1.74855		-1.09351		-0.365665			AT1G05080	0	0	0	0	0	0
AT1G05085														AT1G05085	0	0	0	0	0	0
AT1G05087	0.0843833	0.999986	-0.582995	0.999481	-0.182945	0.977486	1.20463	0.56046	1.03513		-0.0465028	0.996843		AT1G05087	0	0	0	0	0	0
AT1G05097									0.553925		0.596111			AT1G05097	0	0	0	0	0	0
AT1G05100	0.457869		0.382403	0.999481	1.44885		-0.644828	0.825469	0.270835		0.586876			AT1G05100	0	0	0	0	0	0
AT1G05103														AT1G05103	0	0	0	0	0	0
AT1G05117														AT1G05117	0	0	0	0	0	0
AT1G05120	0.102618	0.999986	0.11382	0.999481	0.153556	0.827422	0.395232	0.000113	0.0483736	0.901256	-0.369356	0.0290142		AT1G05120	0	0	0	0	0	0
AT1G05127														AT1G05127	0	0	0	0	0	0
AT1G05133														AT1G05133	0	0	0	0	0	0
AT1G05135	-2.42971		-0.877229	0.999481	-2.41238		-0.824655		-0.328438		-0.217053			AT1G05135	0	0	0	0	0	0
AT1G05136														AT1G05136	0	0	0	0	0	0
AT1G05140	-1.50927		-0.387171		0.290967		-1.63355		-0.501872		0.849504			AT1G05140	0	0	0	0	0	0
AT1G05150	0.25472	0.963236	0.0946733	0.999481	0.380015	0.436057	0.181495	0.728823	0.105134	0.870651	-0.0241605	0.991056		AT1G05150	0	0	0	0	0	0
AT1G05153														AT1G05153	0	0	0	0	0	0
AT1G05160	0.167717	0.999986	0.153494	0.999481	0.618472	0.862411	-0.36021	0.888457	0.158366		0.584064	0.889163		AT1G05160	0	0	0	0	0	0
AT1G05170	-0.422129	0.999986	0.0046245	0.999481	-0.245337		-2.62927	0.0478842	0.403779	0.814472	1.45556			AT1G05170	0	0	0	0	0	0
AT1G05177														AT1G05177	0	0	0	0	0	0
AT1G05180	-0.262246		-0.189912		0.295428		-2.74715		0.388974		2.46858			AT1G05180	0	0	0	0	0	0
AT1G05190	-1.55121	0.999986	-1.80063	0.921669	-1.29201	0.827047	-2.7241	0.152233	1.80195	0.168943	1.74179			AT1G05190	0	0	0	0	0	0
AT1G05193														AT1G05193	0	0	0	0	0	0
AT1G05197											1.17318			AT1G05197	0	0	0	0	0	0
AT1G05200	0.0832668		0.115996		0.0746893		0.412353		-0.960143		-1.76781			AT1G05200	0	0	0	0	0	0
AT1G05205	-0.124794	0.999986	-0.268063	0.999481	0.0010705	0.999935	-0.57286	0.622177	-0.183266	0.906151	0.0038119	0.999148		AT1G05205	0	0	0	0	0	0
AT1G05210	-0.951215		-0.854949		-0.405333		-1.7091		1.42678		0.596111			AT1G05210	0	0	0	0	0	0
AT1G05220											1.17318			AT1G05220	0	0	0	0	0	0
AT1G05223														AT1G05223	0	0	0	0	0	0
AT1G05227														AT1G05227	0	0	0	0	0	0
AT1G05230	-0.267711	0.999986	-0.207162	0.999481	0.20323	0.924464	-0.415875	0.596219	-0.179026	0.866267	-0.315047	0.918348		AT1G05230	0	0	0	0	0	0
AT1G05233														AT1G05233	0	0	0	0	0	0
AT1G05237														AT1G05237	0	0	0	0	0	0
AT1G05240	0.0832668		-0.375315		1.69488									AT1G05240	0	0	0	0	0	0
AT1G05250														AT1G05250	0	0	0	0	0	0
AT1G05260	0.0042919	0.999986	-0.124682	0.999481	-0.0851107	0.971571	-0.167552	0.692107	0.157073	0.839868	0.0012128	0.999148		AT1G05260	0	0	0	0	0	0
AT1G05263	-0.137378	0.999986	-0.126499	0.999481	0.0294331	0.986507	-0.232791	0.732374	-0.173381	0.842025	-0.142544	0.94427		AT1G05263	0	0	0	0	0	0
AT1G05270	-0.017671	0.999986	-0.0449976	0.999481	0.0063086	0.997784	-0.27975	0.476819	-0.337112	0.364148	0.0007272	0.999221		AT1G05270	0	0	0	0	0	0
AT1G05280							-2.29168		-2.47339		0.596111			AT1G05280	0	0	0	0	0	0
AT1G05290	-0.155087	0.999986	0.194909	0.999481	0.270685	0.917564	0.279291	0.84615	-0.214286	0.904589	-0.335929	0.906127		AT1G05290	0	0	0	0	0	0
AT1G05291	-0.294057		0.533931	0.999481	0.940579		-0.634528		-1.55722		0.0588925			AT1G05291	0	0	0	0	0	0
AT1G05300	-0.471486		-0.375315		0.555589		1.0788		1.15853		-1.31064			AT1G05300	0	0	0	0	0	0
AT1G05307														AT1G05307	0	0	0	0	0	0
AT1G05310					0.555581									AT1G05310	0	0	0	0	0	0
AT1G05313														AT1G05313	0	0	0	0	0	0
AT1G05320	0.65092	0.999986	0.809747	0.999481	-0.925908		-1.57712		-0.252816		2.06398			AT1G05320	0	0	0	0	0	0
AT1G05330					0.555581									AT1G05330	0	0	0	0	0	0
AT1G05337														AT1G05337	0	0	0	0	0	0
AT1G05340	-0.951215		0.0606565		-0.88614		-1.04821		-0.172089		0.435401			AT1G05340	0	0	0	0	0	0
AT1G05350	-0.0385571	0.999986	0.0300622	0.999481	-0.143195	0.82883	0.0071513	0.984577	-0.078774	0.847704	0.0258711	0.980764		AT1G05350	0	0	0	0	0	0
AT1G05360	0.0688153	0.999986	0.0055434	0.999481	-0.160966	0.839108	0.943704	2.81e-14	0.42321	0.0210313	-0.322499	0.665887		AT1G05360	0	0	0	0	0	0
AT1G05370			0.596887		0.555581		-0.814734		0.140305					AT1G05370	0	0	0	0	0	0
AT1G05373			0.596887								0.596111			AT1G05373	0	0	0	0	0	0
AT1G05380	0.0346396	0.999986	-0.0174609	0.999481	-0.0384593	0.952831	0.644303	1.9e-12	0.211542	0.303364	-0.305909	0.441162		AT1G05380	0	0	0	0	0	0
AT1G05385	-0.19234	0.999986	-0.183217	0.999481	0.0162662	0.993431	-0.349586	0.505219	-0.0017787	0.998469	0.185755	0.904097		AT1G05385	0	0	0	0	0	0
AT1G05387														AT1G05387	0	0	0	0	0	0
AT1G05390														AT1G05390	0	0	0	0	0	0
AT1G05397	-0.356693	0.999986	-0.249581	0.999481	0.0264998	0.987577	-0.416587	0.594148	-0.118985	0.914346	0.245927	0.903865		AT1G05397	0	0	0	0	0	0
AT1G05400	0.0790387	0.999986	-0.0369249	0.999481	-0.0251462	0.993431	0.634287	0.136666	0.281055	0.679932	-0.216552	0.859961		AT1G05400	0	0	0	0	0	0
AT1G05407														AT1G05407	0	0	0	0	0	0
AT1G05410	0.108267	0.999986	0.0277145	0.999481	-0.0986829	0.956573	0.17276	0.796752	0.088162	0.920206	0.170341	0.889484		AT1G05410	0	0	0	0	0	0
AT1G05413														AT1G05413	0	0	0	0	0	0
AT1G05420	-0.471486		-0.375315		-0.406204				0.553925					AT1G05420	0	0	0	0	0	0
AT1G05423														AT1G05423	0	0	0	0	0	0
AT1G05427														AT1G05427	0	0	0	0	0	0
AT1G05430	0.158575	0.999986	-0.500118	0.999481	-0.0983828	0.985991	-0.0324025	0.985228	0.0164544		-0.277476	0.940695		AT1G05430	0	0	0	0	0	0
AT1G05433														AT1G05433	0	0	0	0	0	0
AT1G05440	-1.25596		-2.01499		-1.10219		0.204128		0.180396		-0.420905			AT1G05440	0	0	0	0	0	0
AT1G05443														AT1G05443	0	0	0	0	0	0
AT1G05450	-1.48347	0.992111	-1.10196	0.999481	-2.64747		-1.26925	0.805329	2.1324	0.033821	0.888083	0.939053		AT1G05450	0	0	0	0	0	0
AT1G05460	-0.100289		-0.346128	0.999481	0.572216		-0.326361		0.278848		-0.727826			AT1G05460	0	0	0	0	0	0
AT1G05470	-0.408978		-0.85789		-0.888375		-1.70321		0.242735		2.11232			AT1G05470	0	0	0	0	0	0
AT1G05473														AT1G05473	0	0	0	0	0	0
AT1G05477														AT1G05477	0	0	0	0	0	0
AT1G05487														AT1G05487	0	0	0	0	0	0
AT1G05490			0.596887		1.96241		-2.07026		0.0001798		1.97183			AT1G05490	0	0	0	0	0	0
AT1G05493														AT1G05493	0	0	0	0	0	0
AT1G05497														AT1G05497	0	0	0	0	0	0
AT1G05500	-0.0939899	0.999986	-0.111753	0.999481	-0.238096	0.784621	-0.278359	0.589358	-0.0763755	0.917208	0.0101929	0.996843		AT1G05500	0	0	0	0	0	0
AT1G05507														AT1G05507	0	0	0	0	0	0
AT1G05510	-0.741049		-1.24046	0.999481	2.41178		-3.03293		-1.30295		1.17318			AT1G05510	0	0	0	0	0	0
AT1G05517														AT1G05517	0	0	0	0	0	0
AT1G05520	0.0154785	0.999986	-0.0089249	0.999481	0.153197	0.868644	0.0056424	0.994106	0.0158952	0.984781	-0.0105	0.996843		AT1G05520	0	0	0	0	0	0
AT1G05527														AT1G05527	0	0	0	0	0	0
AT1G05530	-0.0113277	0.999986	0.0500883	0.999481	0.199153	0.76678	0.0498491	0.93873	-0.04309	0.962891	-0.0693967	0.962412		AT1G05530	0	0	0	0	0	0
AT1G05533	-0.471486		-0.375315		-0.406204									AT1G05533	0	0	0	0	0	0
AT1G05537														AT1G05537	0	0	0	0	0	0
AT1G05540	-0.471486		-0.375315		-0.406204		-0.742163		-0.0477352		0.661881			AT1G05540	0	0	0	0	0	0
AT1G05543							-0.814734		-0.407851					AT1G05543	0	0	0	0	0	0
AT1G05547														AT1G05547	0	0	0	0	0	0
AT1G05550	0.0129125		0.233227		0.549951		-0.618568		-2.01358		-1.24517			AT1G05550	0	0	0	0	0	0
AT1G05553	-2.90622		-0.195259	0.999481	0.912004									AT1G05553	0	0	0	0	0	0
AT1G05560	0.887743		0.0214701		2.35259	0.576447	-1.19187	0.539799	-1.04648		-1.22767			AT1G05560	0	0	0	0	0	0
AT1G05567														AT1G05567	0	0	0	0	0	0
AT1G05570	0.16685	0.999986	-0.156985	0.999481	0.476626	0.67546	0.119906	0.926426	0.138605	0.919891	-0.134848	0.957131		AT1G05570	0	0	0	0	0	0
AT1G05575	0.564158		1.47562		0.555581		0.147049		-0.984921		0.211412			AT1G05575	0	0	0	0	0	0
AT1G05577	-0.0642681	0.999986	-0.0928689	0.999481	-0.168684	0.925061	0.465938	0.320067	-0.103011	0.907462	-0.193142	0.901065		AT1G05577	0	0	0	0	0	0
AT1G05580	0.116288	0.999986	0.0017568	0.999481	-0.140887	0.757501	0.623721	9.89e-12	0.296478	0.0512324	-0.180936	0.789578		AT1G05580	0	0	0	0	0	0
AT1G05583														AT1G05583	0	0	0	0	0	0
AT1G05587														AT1G05587	0	0	0	0	0	0
AT1G05590	-0.0349582		1.1884		0.0746893		-2.29012		0.734024		1.8045			AT1G05590	0	0	0	0	0	0
AT1G05593														AT1G05593	0	0	0	0	0	0
AT1G05597														AT1G05597	0	0	0	0	0	0
AT1G05600	1.14195		0.596887		1.03647				2.11136		0.596111			AT1G05600	0	0	0	0	0	0
AT1G05610	0.532262	0.999986	-0.40443	0.999481	0.628517	0.894966	-0.114644		-0.265808		0.339165			AT1G05610	0	0	0	0	0	0
AT1G05613														AT1G05613	0	0	0	0	0	0
AT1G05615														AT1G05615	0	0	0	0	0	0
AT1G05617														AT1G05617	0	0	0	0	0	0
AT1G05620	-0.128648	0.999986	-0.322763	0.999481	-0.350477	0.789475	-0.175232	0.819972	0.0529553	0.96238	0.294791	0.821463		AT1G05620	0	0	0	0	0	0
AT1G05623														AT1G05623	0	0	0	0	0	0
AT1G05630	-0.0135187	0.999986	0.0370127	0.999481	0.0767587	0.76678	0.361975	0.0015501	0.0475939	0.913629	-0.109285	0.86876		AT1G05630	0	0	0	0	0	0
AT1G05633														AT1G05633	0	0	0	0	0	0
AT1G05640	-2.16091	0.585239	0.091942	0.999481	1.02909	0.684111	-1.7091		-1.29122					AT1G05640	0	0	0	0	0	0
AT1G05643														AT1G05643	0	0	0	0	0	0
AT1G05647														AT1G05647	0	0	0	0	0	0
AT1G05650	-0.565748	0.999986	-0.257589	0.999481	-0.0474704	0.99175	-0.228902	0.910992	-0.437416		-0.379137	0.927256		AT1G05650	0	0	0	0	0	0
AT1G05653														AT1G05653	0	0	0	0	0	0
AT1G05657														AT1G05657	0	0	0	0	0	0
AT1G05660	0.0832668		-0.375315		0.0746893		0.147049		0.211014		-0.365665			AT1G05660	0	0	0	0	0	0
AT1G05667	-0.471486		-0.375315		-0.406204									AT1G05667	0	0	0	0	0	0
AT1G05670	0.0649315	0.999986	0.291289	0.999481	0.236918	0.904285	0.155661	0.898774	0.0766221	0.963422	0.0115822	0.997737		AT1G05670	0	0	0	0	0	0
AT1G05675	-0.471486		0.994934		-0.406204				1.18032					AT1G05675	0	0	0	0	0	0
AT1G05680	-0.471486		0.995444		4.56391		-1.70321		1.13856		1.17318			AT1G05680	0	0	0	0	0	0
AT1G05683														AT1G05683	0	0	0	0	0	0
AT1G05690	0.102408	0.999986	0.0104439	0.999481	0.199891	0.851964	0.380017	0.398715	0.0268671	0.979745	-0.395284	0.612615		AT1G05690	0	0	0	0	0	0
AT1G05693														AT1G05693	0	0	0	0	0	0
AT1G05700	-0.471486		-0.375315		0.0746893									AT1G05700	0	0	0	0	0	0
AT1G05710	-0.390092		0.291075	0.999481	-0.94197		-0.794665		-0.225434		0.898554			AT1G05710	0	0	0	0	0	0
AT1G05713														AT1G05713	0	0	0	0	0	0
AT1G05720	-0.758003	0.999986	-1.47781	0.999481	-1.1404		-0.927283	0.725372	0.492512		0.713529			AT1G05720	0	0	0	0	0	0
AT1G05730	-0.191155		-0.598666		0.06768		-0.75493		0.779151		0.731751			AT1G05730	0	0	0	0	0	0
AT1G05737														AT1G05737	0	0	0	0	0	0
AT1G05740											0.596111			AT1G05740	0	0	0	0	0	0
AT1G05747														AT1G05747	0	0	0	0	0	0
AT1G05750	-0.0136272	0.999986	-0.165922	0.999481	-0.156858	0.92474	-0.197355	0.680623	-0.259073	0.58609	0.0009707	0.999221		AT1G05750	0	0	0	0	0	0
AT1G05760	0.564158						1.10882				-0.365665			AT1G05760	0	0	0	0	0	0
AT1G05770	0.420681		-0.375315		0.0746893		-0.814734		-0.407851					AT1G05770	0	0	0	0	0	0
AT1G05780	-0.277937	0.999986	-0.429974	0.999481	-0.373102	0.82693	-0.168898	0.907197	-0.0254136	0.989181	0.169265	0.953647		AT1G05780	0	0	0	0	0	0
AT1G05785	-0.188359	0.999986	-0.303524	0.999481	-0.837388	0.606949	-0.250104	0.893899	0.272102	0.871432	-0.0049429	0.998893		AT1G05785	0	0	0	0	0	0
AT1G05790	0.0284855	0.999986	-0.0105146	0.999481	-0.0114029	0.984123	0.252455	0.0125417	0.026102	0.944306	-0.131283	0.770046		AT1G05790	0	0	0	0	0	0
AT1G05793														AT1G05793	0	0	0	0	0	0
AT1G05797														AT1G05797	0	0	0	0	0	0
AT1G05800			0.578884		0.555581		-1.71738		0.271549					AT1G05800	0	0	0	0	0	0
AT1G05803														AT1G05803	0	0	0	0	0	0
AT1G05805	1.57205	0.999986	-0.718538		0.0730881		-1.89646		1.5117		1.95888			AT1G05805	0	0	0	0	0	0
AT1G05807														AT1G05807	0	0	0	0	0	0
AT1G05810	-2.16804		-1.58266		-2.10135		-0.747479		2.20253		1.51742			AT1G05810	0	0	0	0	0	0
AT1G05813														AT1G05813	0	0	0	0	0	0
AT1G05817														AT1G05817	0	0	0	0	0	0
AT1G05820	0.0528338	0.999986	0.0143232	0.999481	-0.134916	0.833121	0.730869	1.01e-17	0.314872	0.0536088	-0.257095	0.578482		AT1G05820	0	0	0	0	0	0
AT1G05823														AT1G05823	0	0	0	0	0	0
AT1G05827	0.0832668		-0.375315		-0.406204									AT1G05827	0	0	0	0	0	0
AT1G05830	-0.122952	0.999986	-0.0287856	0.999481	0.0880106	0.851964	0.379289	0.016334	0.140159	0.654686	-0.0709455	0.946841		AT1G05830	0	0	0	0	0	0
AT1G05840	0.0259509	0.999986	-0.0043139	0.999481	-0.10711	0.903198	0.0239519	0.951349	-0.0769005	0.843813	-0.0295479	0.973054		AT1G05840	0	0	0	0	0	0
AT1G05850	-0.384484	0.999986	-0.601894	0.931774	-0.322086	0.890078	-0.725363	0.113092	1.35439	0.0055322	0.97624	0.226582		AT1G05850	0	0	0	0	0	0
AT1G05853	-0.704092	0.999986	-0.376765	0.999481	-1.00279	0.76678	-1.1648	0.55598	-1.40835		-0.159219			AT1G05853	0	0	0	0	0	0
AT1G05857	0.0490135	0.999986	0.08576	0.999481	-0.0026387	0.999898	-0.0178124	0.988109	0.0451422	0.97885	-0.364612	0.86112		AT1G05857	0	0	0	0	0	0
AT1G05860	0.239612	0.999986	-0.130834	0.999481	-1.01816		-1.55261		0.414811		1.41258			AT1G05860	0	0	0	0	0	0
AT1G05863														AT1G05863	0	0	0	0	0	0
AT1G05870	-0.205468	0.999986	-0.438126	0.999481	-0.227103		-0.448193		1.07432		0.79381			AT1G05870	0	0	0	0	0	0
AT1G05880														AT1G05880	0	0	0	0	0	0
AT1G05890	0.0847365	0.999986	0.217111	0.529273	0.210434	0.180361	0.394141	0.0012331	-0.108268	0.689743	-0.295381	0.149879		AT1G05890	0	0	0	0	0	0
AT1G05893														AT1G05893	0	0	0	0	0	0
AT1G05894	-0.0029292	0.999986	0.0496411	0.999481	0.0309203	0.99564	-0.0381103	0.98087	0.062241	0.978914	0.173242	0.963522		AT1G05894	0	0	0	0	0	0
AT1G05897														AT1G05897	0	0	0	0	0	0
AT1G05900	-0.275059	0.999986	0.208505	0.999481	0.0896976	0.985991	-0.643654	0.611738	-0.483908	0.767867	0.224173	0.948854		AT1G05900	0	0	0	0	0	0
AT1G05903														AT1G05903	0	0	0	0	0	0
AT1G05907														AT1G05907	0	0	0	0	0	0
AT1G05910	0.0397355	0.999986	0.148593	0.895212	0.115736	0.78357	0.618752	5.04e-06	0.0152883	0.980187	-0.301907	0.532446		AT1G05910	0	0	0	0	0	0
AT1G05917														AT1G05917	0	0	0	0	0	0
AT1G05920	0.450021	0.999986	0.719174	0.999481	0.786628		0.424014		0.0891688		-0.238764			AT1G05920	0	0	0	0	0	0
AT1G05930														AT1G05930	0	0	0	0	0	0
AT1G05937									0.553925					AT1G05937	0	0	0	0	0	0
AT1G05940	0.188213	0.999986	0.109643	0.999481	-0.127228	0.860594	0.434388	0.0630436	0.090164	0.864289	-0.0992555	0.901064		AT1G05940	0	0	0	0	0	0
AT1G05943														AT1G05943	0	0	0	0	0	0
AT1G05947														AT1G05947	0	0	0	0	0	0
AT1G05950	-0.386375	0.999986	0.89483	0.999481	0.346974		-0.491534	0.847465	-0.833447		-0.252889			AT1G05950	0	0	0	0	0	0
AT1G05957														AT1G05957	0	0	0	0	0	0
AT1G05960	0.012137	0.999986	-0.0145702	0.999481	-0.0149088	0.985991	0.406046	7.1e-09	0.204327	0.108214	-0.124655	0.821463		AT1G05960	0	0	0	0	0	0
AT1G05967														AT1G05967	0	0	0	0	0	0
AT1G05970	0.192524	0.999986	0.261628	0.999481	-0.308714	0.872139	-0.414423	0.374836	-0.560343	0.223505	-0.0243916	0.991283		AT1G05970	0	0	0	0	0	0
AT1G05980														AT1G05980	0	0	0	0	0	0
AT1G05987														AT1G05987	0	0	0	0	0	0
AT1G05990	0.981975	0.999986	0.996911	0.97139	1.42237	0.342895	0.47863	0.739575	-0.625291		1.13693			AT1G05990	0	0	0	0	0	0
AT1G05993														AT1G05993	0	0	0	0	0	0
AT1G05997														AT1G05997	0	0	0	0	0	0
AT1G06000	-1.73875		-2.18045		-0.717026		-0.408969		1.02287		-0.728256			AT1G06000	0	0	0	0	0	0
AT1G06007														AT1G06007	0	0	0	0	0	0
AT1G06010	-0.503882		-0.108937		-0.200721		-0.528577		0.126793		0.217792			AT1G06010	0	0	0	0	0	0
AT1G06013														AT1G06013	0	0	0	0	0	0
AT1G06020							-1.71147		-1.88739		0.596111			AT1G06020	0	0	0	0	0	0
AT1G06023														AT1G06023	0	0	0	0	0	0
AT1G06027														AT1G06027	0	0	0	0	0	0
AT1G06030	0.261341		0.115996		-0.406204		-0.73626		-1.31271		-0.942735			AT1G06030	0	0	0	0	0	0
AT1G06033							-0.814734		-0.984921					AT1G06033	0	0	0	0	0	0
AT1G06037														AT1G06037	0	0	0	0	0	0
AT1G06040	-1.11867	0.999986	-0.646743	0.999481	-1.07256	0.820659	-1.41195	0.475889	1.30653	0.28595	1.57839	0.578482		AT1G06040	0	0	0	0	0	0
AT1G06043														AT1G06043	0	0	0	0	0	0
AT1G06045														AT1G06045	0	0	0	0	0	0
AT1G06050	0.0384641	0.999986	-0.0389288	0.999481	-0.0495125	0.969944	0.204089	0.227588	0.106415	0.689743	-0.0934951	0.878251		AT1G06050	0	0	0	0	0	0
AT1G06053														AT1G06053	0	0	0	0	0	0
AT1G06057														AT1G06057	0	0	0	0	0	0
AT1G06060	0.0412389	0.999986	0.0598783	0.999481	-0.0900055	0.910653	-0.093919	0.821754	-0.384831	0.169809	-0.115744	0.895062		AT1G06060	0	0	0	0	0	0
AT1G06063														AT1G06063	0	0	0	0	0	0
AT1G06070	0.0849847	0.999986	-0.242264	0.999481	-0.234709	0.978591	-0.928401	0.639573	0.0322924		0.609294	0.90982		AT1G06070	0	0	0	0	0	0
AT1G06073														AT1G06073	0	0	0	0	0	0
AT1G06080	0.0476339	0.999986	-0.620925	0.999481	0.0497785		1.0034		2.22645		-0.536605			AT1G06080	0	0	0	0	0	0
AT1G06087											0.596111			AT1G06087	0	0	0	0	0	0
AT1G06090	-0.853597	0.999986	-1.42611	0.999481	-0.529245		-0.898485		3.21961		1.35203			AT1G06090	0	0	0	0	0	0
AT1G06097	0.903035	0.0649041	0.866511	0.123124	-0.123957	0.975657	0.32392	0.786361	0.002875	0.998621	0.608885	0.644312		AT1G06097	0	0	0	0	0	0
AT1G06100														AT1G06100	0	0	0	0	0	0
AT1G06110	0.143771	0.999986	0.18562	0.999481	0.0736351	0.971269	-0.0681051	0.905563	-0.318363	0.449817	-0.0970935	0.927256		AT1G06110	0	0	0	0	0	0
AT1G06113														AT1G06113	0	0	0	0	0	0
AT1G06117														AT1G06117	0	0	0	0	0	0
AT1G06120	0.097467	0.999986	-0.582289	0.999481	-0.165991	0.979115	-0.529721	0.764538	-0.0787069		0.297546	0.941546		AT1G06120	0	0	0	0	0	0
AT1G06123														AT1G06123	0	0	0	0	0	0
AT1G06127														AT1G06127	0	0	0	0	0	0
AT1G06130	0.194487	0.999986	-0.0696907	0.999481	-0.142243	0.952831	-0.569736	0.436414	-0.353534	0.682286	0.17	0.939053		AT1G06130	0	0	0	0	0	0
AT1G06133	-0.0991704	0.999986	-0.987787	0.999481	-0.549837	0.920195	-0.918282	0.712137	-0.184496		0.339264			AT1G06133	0	0	0	0	0	0
AT1G06135														AT1G06135	0	0	0	0	0	0
AT1G06137	-0.471486		-0.375315		-0.406204									AT1G06137	0	0	0	0	0	0
AT1G06140	0.425103	0.999986	-0.0938758	0.999481	0.830318		-0.633574		-0.793747		-0.362582			AT1G06140	0	0	0	0	0	0
AT1G06143	0.562436	0.999986	0.218085	0.999481	0.194545		2.00763		1.91382		0.780365			AT1G06143	0	0	0	0	0	0
AT1G06147														AT1G06147	0	0	0	0	0	0
AT1G06148	0.326265	0.999986	-0.658832		0.0601325		0.176931		-2.46583		-0.318773			AT1G06148	0	0	0	0	0	0
AT1G06150	1.48332		0.058696		0.0737882		-0.10196		0.840632		-0.138048			AT1G06150	0	0	0	0	0	0
AT1G06157														AT1G06157	0	0	0	0	0	0
AT1G06160														AT1G06160	0	0	0	0	0	0
AT1G06163														AT1G06163	0	0	0	0	0	0
AT1G06170											1.62311			AT1G06170	0	0	0	0	0	0
AT1G06177	-0.16307	0.999986	-0.384991	0.999481	-0.331659	0.915411	0.392908	0.850582	0.654541		-0.518965	0.892269		AT1G06177	0	0	0	0	0	0
AT1G06180	0.626667		0.115991		0.0746893		-0.75485		0.51469		0.211412			AT1G06180	0	0	0	0	0	0
AT1G06187					0.555581									AT1G06187	0	0	0	0	0	0
AT1G06190	0.0855648	0.999986	-0.176393	0.999481	0.139153	0.975657	-0.415797	0.739866	-0.259232	0.864519	0.0944315	0.980645		AT1G06190	0	0	0	0	0	0
AT1G06197														AT1G06197	0	0	0	0	0	0
AT1G06200	-0.105621	0.999986	0.0719997	0.999481	-0.0156867	0.99694	-0.343182	0.692873	0.258476	0.793819	0.0526898	0.986979		AT1G06200	0	0	0	0	0	0
AT1G06210	-0.545082	0.999986	-0.175539	0.999481	-0.124604	0.980825	-0.382933	0.781243	0.367118	0.767144	0.315703	0.912727		AT1G06210	0	0	0	0	0	0
AT1G06213														AT1G06213	0	0	0	0	0	0
AT1G06220	0.0122018	0.999986	0.176575	0.999481	-0.0629741	0.991175	-0.835635	0.484479	0.271257	0.886493	0.583408	0.836848		AT1G06220	0	0	0	0	0	0
AT1G06225														AT1G06225	0	0	0	0	0	0
AT1G06230	0.0098456	0.999986	-0.0116926	0.999481	0.201697	0.757501	0.175223	0.555455	0.085958	0.833207	-0.0271232	0.978726		AT1G06230	0	0	0	0	0	0
AT1G06240	0.143386	0.999986	0.229284	0.999481	-0.310908	0.935997	1.53776	0.0293699	0.20255		-0.323173	0.925759		AT1G06240	0	0	0	0	0	0
AT1G06250	-0.945622	0.22254	-0.722398	0.662976	-0.900919	0.375949	-1.01692	0.347252	-0.318	0.851724	0.439242	0.893878		AT1G06250	0	0	0	0	0	0
AT1G06260					0.555581		0.14705		-0.984921		-0.365664			AT1G06260	0	0	0	0	0	0
AT1G06267														AT1G06267	0	0	0	0	0	0
AT1G06270	-0.335906		-0.83657		0.324057		-0.586663		-0.0985428		-1.07712			AT1G06270	0	0	0	0	0	0
AT1G06273														AT1G06273	0	0	0	0	0	0
AT1G06277														AT1G06277	0	0	0	0	0	0
AT1G06280							1.10882				-0.942735			AT1G06280	0	0	0	0	0	0
AT1G06283														AT1G06283	0	0	0	0	0	0
AT1G06290	0.0516944	0.999986	0.0612875	0.999481	-0.059398	0.976833	0.875469	2.19e-08	0.310756	0.360291	-0.282034	0.613878		AT1G06290	0	0	0	0	0	0
AT1G06293														AT1G06293	0	0	0	0	0	0
AT1G06297														AT1G06297	0	0	0	0	0	0
AT1G06310	-0.515458		0.514238		-0.407338		1.10882		1.47637		-0.942735			AT1G06310	0	0	0	0	0	0
AT1G06313					0.555581		-0.814734		-0.984921					AT1G06313	0	0	0	0	0	0
AT1G06320	-0.471486		-0.375315		0.0746893						0.596111			AT1G06320	0	0	0	0	0	0
AT1G06323	-0.450614	0.983849	-0.0835323	0.999481	0.0766735	0.975657	-0.51161	0.0070695	-0.37118	0.146663	-0.0298587	0.986217		AT1G06323	0	0	0	0	0	0
AT1G06327														AT1G06327	0	0	0	0	0	0
AT1G06330					0.555581									AT1G06330	0	0	0	0	0	0
AT1G06340	-0.595599		-0.921634		-0.960462				0.553925		1.17318			AT1G06340	0	0	0	0	0	0
AT1G06343														AT1G06343	0	0	0	0	0	0
AT1G06347														AT1G06347	0	0	0	0	0	0
AT1G06350	-1.82842	0.585576	-1.70752	0.803254	-2.02142	0.421572	-2.0682	0.188675	1.21431	0.412608	1.80376	0.692754		AT1G06350	0	0	0	0	0	0
AT1G06353														AT1G06353	0	0	0	0	0	0
AT1G06360	0.900738				1.03647									AT1G06360	0	0	0	0	0	0
AT1G06363														AT1G06363	0	0	0	0	0	0
AT1G06370	-0.119483	0.999986	0.102576	0.999481	-0.0147491	0.996663	-0.290588	0.697516	-0.429059	0.553559	-0.176264	0.930547		AT1G06370	0	0	0	0	0	0
AT1G06373														AT1G06373	0	0	0	0	0	0
AT1G06377														AT1G06377	0	0	0	0	0	0
AT1G06380	0.848712	0.999986	0.458377	0.999481	0.570429	0.889686	-1.09403	0.56355	-0.357012		0.430029			AT1G06380	0	0	0	0	0	0
AT1G06383														AT1G06383	0	0	0	0	0	0
AT1G06387														AT1G06387	0	0	0	0	0	0
AT1G06390	-1.43231		-1.36692		-1.46188		-0.329785		1.93589		1.16861			AT1G06390	0	0	0	0	0	0
AT1G06400	-0.293307	0.999986	-0.513912	0.999481	-0.222968	0.968444	-0.498846	0.716275	0.290289	0.855277	-0.161276	0.969423		AT1G06400	0	0	0	0	0	0
AT1G06410	0.114911	0.999986	0.105182	0.999481	0.0344857	0.987077	0.374546	0.0666688	0.268533	0.334946	-0.106461	0.883687		AT1G06410	0	0	0	0	0	0
AT1G06413														AT1G06413	0	0	0	0	0	0
AT1G06417														AT1G06417	0	0	0	0	0	0
AT1G06420	1.55552		1.2667		0.555589		-2.29405		0.574314		1.17318			AT1G06420	0	0	0	0	0	0
AT1G06430	0.0787424	0.999986	-0.123853	0.999481	-0.167475	0.978591	-0.579079	0.671208	0.146489	0.933021	0.390537	0.912649		AT1G06430	0	0	0	0	0	0
AT1G06433														AT1G06433	0	0	0	0	0	0
AT1G06440					0.555581		-0.814734		0.211228		1.17318			AT1G06440	0	0	0	0	0	0
AT1G06447														AT1G06447	0	0	0	0	0	0
AT1G06450	-0.382379	0.999986	-0.792412	0.934732	-0.643986	0.643315	0.41839	0.733696	0.557437	0.633488	0.396333	0.893878		AT1G06450	0	0	0	0	0	0
AT1G06457	-0.471486		-0.375315		0.0746893		0.9839		-0.984921		-1.77212			AT1G06457	0	0	0	0	0	0
AT1G06460	-0.0278326	0.999986	0.0318874	0.999481	-0.059322	0.94301	0.0020144	0.995622	-0.227603	0.44069	-0.126686	0.873003		AT1G06460	0	0	0	0	0	0
AT1G06463	-1.49044		-0.0011587		-0.455874		-1.71738		-1.2996		1.71444			AT1G06463	0	0	0	0	0	0
AT1G06467											0.596111			AT1G06467	0	0	0	0	0	0
AT1G06470	-0.114045	0.999986	-0.0397131	0.999481	0.143384	0.91984	-0.160398	0.847465	-0.104048	0.909402	-0.0644971	0.978828		AT1G06470	0	0	0	0	0	0
AT1G06475	0.0832668		0.115996		-0.406204		1.10882		0.553925		0.211412			AT1G06475	0	0	0	0	0	0
AT1G06480														AT1G06480	0	0	0	0	0	0
AT1G06483														AT1G06483	0	0	0	0	0	0
AT1G06490	-1.20416	0.999986	-1.58354	0.771107	-0.501257	0.91904	-0.367425		-1.55991		0.172374			AT1G06490	0	0	0	0	0	0
AT1G06493														AT1G06493	0	0	0	0	0	0
AT1G06500	1.02714	0.999986	0.760252	0.999481	0.737592		0.484177		1.59418		1.16089			AT1G06500	0	0	0	0	0	0
AT1G06510	-0.210965	0.999986	-0.120862	0.999481	0.0829402	0.975657	-0.189089	0.764253	-0.337381	0.549804	0.0018375	0.998893		AT1G06510	0	0	0	0	0	0
AT1G06515	-0.175765	0.999986	-0.338348	0.999481	-0.21745	0.924569	-1.14031	0.15006	-0.157398	0.906284	0.720093	0.725204		AT1G06515	0	0	0	0	0	0
AT1G06517														AT1G06517	0	0	0	0	0	0
AT1G06520	-0.322581	0.999986	0.0359985	0.999481	-2.08493		-1.76245	0.383952	1.65738	0.188565	0.895897	0.878251		AT1G06520	0	0	0	0	0	0
AT1G06527														AT1G06527	0	0	0	0	0	0
AT1G06530	-0.379086	0.967271	0.0189758	0.999481	-0.0289188	0.987524	-0.362966	0.616397	-0.0264392	0.982835	0.13951	0.943111		AT1G06530	0	0	0	0	0	0
AT1G06533														AT1G06533	0	0	0	0	0	0
AT1G06537	0.389447	0.999986	-0.0412748	0.999481	0.457439	0.944644	-0.831703		-0.752547		1.11643			AT1G06537	0	0	0	0	0	0
AT1G06540	-0.082316	0.999986	-0.198054	0.829862	-0.223953	0.44417	0.116378	0.314061	0.113684	0.608526	0.0791793	0.878251		AT1G06540	0	0	0	0	0	0
AT1G06543														AT1G06543	0	0	0	0	0	0
AT1G06547														AT1G06547	0	0	0	0	0	0
AT1G06550	-0.27418	0.999986	-0.172443	0.999481	-1.05876	0.652473	-1.42947	0.0658261	0.58636	0.673051	0.782971	0.677937		AT1G06550	0	0	0	0	0	0
AT1G06553	-0.361523	0.999986	-0.4342	0.999481	-0.87307	0.683543	-1.01786	0.635258	-0.0390879		0.368612			AT1G06553	0	0	0	0	0	0
AT1G06557														AT1G06557	0	0	0	0	0	0
AT1G06560	-2.05854		-1.45498		-0.998496		-2.07329		0.571222		1.49206			AT1G06560	0	0	0	0	0	0
AT1G06567														AT1G06567	0	0	0	0	0	0
AT1G06570	0.178467		-1.31482		1.54445		-1.18592		-0.60617		0.454468			AT1G06570	0	0	0	0	0	0
AT1G06580	-0.82992	0.999986	-1.37114	0.999481	-1.51645		-1.40947		-0.298036		1.42927			AT1G06580	0	0	0	0	0	0
AT1G06590	-0.0852922	0.999986	0.186551	0.999481	-0.387299	0.872139	0.492477	0.569378	0.0609784	0.974452	-0.678894	0.612615		AT1G06590	0	0	0	0	0	0
AT1G06603														AT1G06603	0	0	0	0	0	0
AT1G06607														AT1G06607	0	0	0	0	0	0
AT1G06610														AT1G06610	0	0	0	0	0	0
AT1G06617														AT1G06617	0	0	0	0	0	0
AT1G06620			2.15034		0.555581		-0.829069		2.21096		1.03196			AT1G06620	0	0	0	0	0	0
AT1G06627							-0.814734		-0.984921					AT1G06627	0	0	0	0	0	0
AT1G06630	-0.0057384	0.999986	-0.084524	0.999481	-0.135806	0.956573	0.344458	0.640651	0.0098601	0.993163	-0.309501	0.842295		AT1G06630	0	0	0	0	0	0
AT1G06637														AT1G06637	0	0	0	0	0	0
AT1G06640	-0.931744	0.999986	-0.268466	0.999481	-1.13943		-1.29928	0.300225	1.10909	0.211426	0.697904	0.90276		AT1G06640	0	0	0	0	0	0
AT1G06645	-1.60115		-1.50653		-0.019254		-2.70429		-0.159432		1.17318			AT1G06645	0	0	0	0	0	0
AT1G06650	0.944777		0.0558466		0.121326		-0.81808		0.94893		-0.144758			AT1G06650	0	0	0	0	0	0
AT1G06660	0.138271	0.999986	0.17629	0.999481	0.138487	0.878566	0.321763	0.354654	-0.231272	0.655531	-0.362245	0.362571		AT1G06660	0	0	0	0	0	0
AT1G06663														AT1G06663	0	0	0	0	0	0
AT1G06667														AT1G06667	0	0	0	0	0	0
AT1G06670	0.354058	0.999986	0.181533	0.999481	0.38897	0.852386	0.0180549	0.991264	0.314777	0.820855	0.179838	0.947184		AT1G06670	0	0	0	0	0	0
AT1G06673														AT1G06673	0	0	0	0	0	0
AT1G06677														AT1G06677	0	0	0	0	0	0
AT1G06680	-2.21874	0.886923	-2.37154	0.524837	-1.46428	0.850954	-2.07436	0.0007879	0.836323	0.662656	0.674151	0.798584		AT1G06680	0	0	0	0	0	0
AT1G06683	0.564158						1.03198		-0.984921		-0.0041212			AT1G06683	0	0	0	0	0	0
AT1G06690	0.532488	0.999986	0.125073	0.999481	0.161817	0.982921	-0.23416	0.868208	-0.127437	0.93879	0.355216	0.894016		AT1G06690	0	0	0	0	0	0
AT1G06693														AT1G06693	0	0	0	0	0	0
AT1G06697														AT1G06697	0	0	0	0	0	0
AT1G06700	0.0465039	0.999986	-0.0219293	0.999481	-0.0527145	0.877493	0.211206	0.0032771	0.0280975	0.920264	-0.113534	0.692754		AT1G06700	0	0	0	0	0	0
AT1G06703														AT1G06703	0	0	0	0	0	0
AT1G06707														AT1G06707	0	0	0	0	0	0
AT1G06710	-0.18329		-0.567046		0.808689		1.11285		1.30039		-0.3852			AT1G06710	0	0	0	0	0	0
AT1G06713														AT1G06713	0	0	0	0	0	0
AT1G06720	0.085146	0.999986	0.678776	0.999481	0.67784		0.399173	0.827837	0.431399		0.303188	0.950116		AT1G06720	0	0	0	0	0	0
AT1G06723														AT1G06723	0	0	0	0	0	0
AT1G06727	-0.471486		-0.375315		-0.406204									AT1G06727	0	0	0	0	0	0
AT1G06730	0.0937898	0.999986	0.049795	0.999481	0.191394	0.76678	0.561111	0.0367905	0.0471207	0.945142	-0.358706	0.418074		AT1G06730	0	0	0	0	0	0
AT1G06740	0.0113496	0.999986	-0.239031	0.999481	0.454244	0.81184	0.628415	0.549582	0.297034	0.846804	-0.324191	0.893663		AT1G06740	0	0	0	0	0	0
AT1G06747														AT1G06747	0	0	0	0	0	0
AT1G06750	0.0935217	0.999986	0.137009	0.999481	0.246561	0.486372	0.438642	0.0003591	0.0386151	0.923424	-0.175824	0.878251		AT1G06750	0	0	0	0	0	0
AT1G06760	-0.337019	0.999986	-0.404623	0.999481	-0.655829	0.825907	-0.937627	0.223761	0.209861	0.889875	0.0933358	0.978726		AT1G06760	0	0	0	0	0	0
AT1G06770	0.0853644	0.999986	-0.0796376	0.999481	-0.0324403	0.985991	0.287612	0.0029747	-0.0599839	0.844222	-0.269549	0.0163592		AT1G06770	0	0	0	0	0	0
AT1G06773	-0.471486		-0.375315		0.0746893									AT1G06773	0	0	0	0	0	0
AT1G06780	0.0266472	0.999986	0.0571014	0.999481	0.0732745	0.956573	-0.131223	0.741	0.0775619	0.874177	0.197912	0.854335		AT1G06780	0	0	0	0	0	0
AT1G06783			1.71955											AT1G06783	0	0	0	0	0	0
AT1G06790	-0.450141	0.999986	-0.195688	0.999481	-0.557492	0.85724	0.800107	0.696758	1.21822		-0.122387	0.983538		AT1G06790	0	0	0	0	0	0
AT1G06797	0.748478	0.917818	-0.188508	0.999481	0.132185	0.972538	0.474081	0.700241	0.610359	0.597063	0.165146	0.965718		AT1G06797	0	0	0	0	0	0
AT1G06800	-0.0199377	0.999986	0.176706	0.999481	0.35733	0.76678	-0.253054	0.664126	-0.174879	0.805771	0.196917	0.892039		AT1G06800	0	0	0	0	0	0
AT1G06810	-0.212418		0.172884		0.0737721		1.10882		2.18465		0.211408			AT1G06810	0	0	0	0	0	0
AT1G06817														AT1G06817	0	0	0	0	0	0
AT1G06820	-0.581739	0.999986	-0.284838	0.999481	-0.770014		-0.82842	0.699108	-0.33713		0.641163			AT1G06820	0	0	0	0	0	0
AT1G06823														AT1G06823	0	0	0	0	0	0
AT1G06827	0.437089		1.27228	0.999481	-0.155871		0.927808		-0.0249133		-0.129856			AT1G06827	0	0	0	0	0	0
AT1G06830	0.900738				0.555581				0.553925					AT1G06830	0	0	0	0	0	0
AT1G06840	-1.47175	1.44e-06	-1.19775	0.0031879	-0.0732758	0.977486	-0.385932	0.578136	0.173037	0.85243	0.131673	0.937084		AT1G06840	0	1	0	1	0	0
AT1G06850	0.101995	0.999986	0.0340398	0.999481	-0.038928	0.978591	-0.0397083	0.93041	-0.208483	0.492085	-0.071259	0.930651		AT1G06850	0	0	0	0	0	0
AT1G06853														AT1G06853	0	0	0	0	0	0
AT1G06860														AT1G06860	0	0	0	0	0	0
AT1G06863														AT1G06863	0	0	0	0	0	0
AT1G06870	0.126799	0.999986	-0.0530738	0.999481	-0.120227	0.914589	-0.167004	0.682492	-0.160034	0.731231	-0.0276192	0.986979		AT1G06870	0	0	0	0	0	0
AT1G06873														AT1G06873	0	0	0	0	0	0
AT1G06877														AT1G06877	0	0	0	0	0	0
AT1G06880														AT1G06880	0	0	0	0	0	0
AT1G06883	1.74963	0.0044345	2.41808	2.28e-06	-1.43484	0.528181	2.34073	0.0018818	1.37938	0.242881	0.0537703	0.986979		AT1G06883	1	0	1	0	0	0
AT1G06890	0.0654289	0.999986	0.0338626	0.999481	-0.0933503	0.630526	0.171365	0.0268986	-0.0052061	0.988128	-0.0885516	0.704936		AT1G06890	0	0	0	0	0	0
AT1G06897														AT1G06897	0	0	0	0	0	0
AT1G06900	0.176308	0.999986	-0.0972639	0.999481	-0.21514	0.931628	0.421036	0.587077	0.238899	0.822041	-0.0924434	0.963522		AT1G06900	0	0	0	0	0	0
AT1G06910	-0.102506	0.999986	0.520594	0.999481	0.226751	0.972621	-1.65744	0.448026	0.0312809		1.05302			AT1G06910	0	0	0	0	0	0
AT1G06913														AT1G06913	0	0	0	0	0	0
AT1G06917			0.919979								6.59421	8.51e-05		AT1G06917	0	0	0	0	0	0
AT1G06920	-0.409313		-0.367871		-0.888375		-0.814734		-0.984921					AT1G06920	0	0	0	0	0	0
AT1G06923	1.23469		-0.366618		0.592036		-2.30513		-1.27729		0.596111			AT1G06923	0	0	0	0	0	0
AT1G06925	0.453775		0.0092721		-0.412089		-0.294262		-2.11973		-0.0807603			AT1G06925	0	0	0	0	0	0
AT1G06927	0.0955747	0.999986	0.519512	0.999481	-0.895865		-1.71147		-0.241823		1.77115			AT1G06927	0	0	0	0	0	0
AT1G06930														AT1G06930	0	0	0	0	0	0
AT1G06933														AT1G06933	0	0	0	0	0	0
AT1G06950	-2.20748	0.926425	-2.16539	0.999481	-0.407196	0.971269	0.171888	0.959497	2.01473		0.0095208			AT1G06950	0	0	0	0	0	0
AT1G06953														AT1G06953	0	0	0	0	0	0
AT1G06957											0.596111			AT1G06957	0	0	0	0	0	0
AT1G06960	0.184437	0.999986	0.380302	0.999481	1.13413	0.639028	-0.186095	0.930428	0.27009		0.410998	0.912727		AT1G06960	0	0	0	0	0	0
AT1G06967														AT1G06967	0	0	0	0	0	0
AT1G06970	0.0379775	0.999986	0.101363	0.999481	-0.0145594	0.983138	0.279368	0.0190611	0.213294	0.146663	-0.0111637	0.99134		AT1G06970	0	0	0	0	0	0
AT1G06980							-0.749595		-1.30967		-0.942735			AT1G06980	0	0	0	0	0	0
AT1G06987	0.0606811	0.999986	-0.0867267	0.999481	0.171394	0.920971	-0.146016	0.900669	0.154	0.899345	0.760492	0.676774		AT1G06987	0	0	0	0	0	0
AT1G06990	-0.313193		-0.823252		-0.86326				0.553925		0.596111			AT1G06990	0	0	0	0	0	0
AT1G06993					0.555581		0.147049		-0.984921		-0.942735			AT1G06993	0	0	0	0	0	0
AT1G07000	0.453514	0.999986	0.386418	0.999481	0.239937	0.956573	0.210445	0.905738	0.385489	0.809563	0.149342	0.966731		AT1G07000	0	0	0	0	0	0
AT1G07003														AT1G07003	0	0	0	0	0	0
AT1G07007														AT1G07007	0	0	0	0	0	0
AT1G07010	-1.45912	0.933418	-0.785347	0.999481	-0.88596	0.851964	-0.25927	0.936395	0.0516839		-0.752127			AT1G07010	0	0	0	0	0	0
AT1G07013														AT1G07013	0	0	0	0	0	0
AT1G07020	-0.141504	0.999986	-0.135363	0.999481	0.143082	0.956094	-0.217295	0.854363	-0.0963101	0.949621	0.179247	0.94427		AT1G07020	0	0	0	0	0	0
AT1G07025			0.596887		0.555581						1.17318			AT1G07025	0	0	0	0	0	0
AT1G07030	0.0482976	0.999986	0.0671371	0.999481	0.0560005	0.936182	-0.124738	0.579348	-0.137728	0.659814	-0.0102276	0.99482		AT1G07030	0	0	0	0	0	0
AT1G07040	0.435755	0.607723	0.278193	0.999481	0.0986268	0.952831	0.656816	0.072522	0.201223	0.770778	-0.142811	0.924899		AT1G07040	0	0	0	0	0	0
AT1G07050	0.168997		1.90189		0.942401		2.0649		0.820737		-1.2188			AT1G07050	0	0	0	0	0	0
AT1G07060	-0.0212343	0.999986	-0.0751409	0.999481	0.0236058	0.99175	-0.276596	0.566792	-0.410066	0.342938	-0.0647059	0.966981		AT1G07060	0	0	0	0	0	0
AT1G07070	-0.513268		-0.467107		-0.986761		-1.79271		-0.0918337		1.49954			AT1G07070	0	0	0	0	0	0
AT1G07080	-0.145956	0.999986	-0.101573	0.999481	-0.121306	0.836424	0.14041	0.610934	-0.061589	0.880624	0.0211548	0.980764		AT1G07080	0	0	0	0	0	0
AT1G07090	-0.953934		-0.85789		-0.407451		-0.75485		0.726357		-0.942735			AT1G07090	0	0	0	0	0	0
AT1G07100														AT1G07100	0	0	0	0	0	0
AT1G07110	0.0573814	0.999986	-0.0284051	0.999481	-0.0991486	0.91904	0.0495808	0.929538	-0.030783	0.968843	-0.0774159	0.952337		AT1G07110	0	0	0	0	0	0
AT1G07117														AT1G07117	0	0	0	0	0	0
AT1G07120														AT1G07120	0	0	0	0	0	0
AT1G07123														AT1G07123	0	0	0	0	0	0
AT1G07127														AT1G07127	0	0	0	0	0	0
AT1G07130	-0.660629	0.884658	-0.665978	0.775313	-0.519515	0.683543	-0.750996	0.457247	-0.232797	0.883205	0.596355	0.772036		AT1G07130	0	0	0	0	0	0
AT1G07133														AT1G07133	0	0	0	0	0	0
AT1G07135	0.0671683	0.999986	0.273647	0.999481	0.689118		-1.20768	0.5985	1.29261	0.319333	1.30797	0.822362		AT1G07135	0	0	0	0	0	0
AT1G07140	-0.0179529	0.999986	0.051355	0.999481	0.0407749	0.97114	0.133609	0.624857	0.0246757	0.970827	0.120143	0.833742		AT1G07140	0	0	0	0	0	0
AT1G07147														AT1G07147	0	0	0	0	0	0
AT1G07150	-1.01546		0.749693		-0.496245		3.21738		3.04704		-0.713921			AT1G07150	0	0	0	0	0	0
AT1G07157														AT1G07157	0	0	0	0	0	0
AT1G07160	-0.0353863	0.999986	0.0582328	0.999481	0.0865343	0.977248	-0.482851	0.193598	0.0213009	0.981837	0.490987	0.270561		AT1G07160	0	0	0	0	0	0
AT1G07163														AT1G07163	0	0	0	0	0	0
AT1G07167														AT1G07167	0	0	0	0	0	0
AT1G07170	-0.0269166	0.999986	-0.0584878	0.999481	0.0669065	0.973096	-0.321842	0.333994	-0.406187	0.229494	0.0214611	0.991205		AT1G07170	0	0	0	0	0	0
AT1G07173														AT1G07173	0	0	0	0	0	0
AT1G07175														AT1G07175	0	0	0	0	0	0
AT1G07177														AT1G07177	0	0	0	0	0	0
AT1G07180	0.0155382	0.999986	0.0144618	0.999481	-0.109363	0.974803	-0.102208	0.93041	0.113569	0.920788	0.167944	0.940695		AT1G07180	0	0	0	0	0	0
AT1G07183														AT1G07183	0	0	0	0	0	0
AT1G07187	-1.81111	0.336283	-0.300237	0.999481	0.0795068	0.987637	1.10882				-0.942735			AT1G07187	0	0	0	0	0	0
AT1G07190														AT1G07190	0	0	0	0	0	0
AT1G07193	-0.162262	0.999986	0.0691191	0.999481	0.250071	0.940997	0.635174	0.717626	0.435439		-0.372196	0.92535		AT1G07193	0	0	0	0	0	0
AT1G07197														AT1G07197	0	0	0	0	0	0
AT1G07200	-1.38172		0.105968	0.999481	-0.493653		-1.40594		0.0227505		0.29247			AT1G07200	0	0	0	0	0	0
AT1G07210	0.0168529	0.999986	0.175407	0.999481	0.0234165	0.985991	0.0664373	0.678021	-0.325937	0.0135296	-0.243662	0.0727547		AT1G07210	0	0	0	0	0	0
AT1G07220	-0.0382032	0.999986	0.206915	0.999481	0.306367	0.535561	-0.459772	0.0628113	-0.120101	0.761886	0.0891647	0.950935		AT1G07220	0	0	0	0	0	0
AT1G07230	0.0503993	0.999986	0.168586	0.999481	-0.470175	0.865758	-0.477262	0.666669	0.239457	0.856769	-0.158197	0.961251		AT1G07230	0	0	0	0	0	0
AT1G07237														AT1G07237	0	0	0	0	0	0
AT1G07240	-0.0559848	0.999986	-0.357639	0.999481	0.217513	0.957354	0.389014	0.806955	-0.23165		-0.367926	0.911377		AT1G07240	0	0	0	0	0	0
AT1G07250	-0.282893	0.999986	0.0019426	0.999481	0.559213	0.722825	-0.275352	0.867857	0.14289	0.93879	0.371898	0.901064		AT1G07250	0	0	0	0	0	0
AT1G07253														AT1G07253	0	0	0	0	0	0
AT1G07257														AT1G07257	0	0	0	0	0	0
AT1G07260	0.395111	0.999986	0.130629	0.999481	0.41908		0.368828		0.170555		0.324173			AT1G07260	0	0	0	0	0	0
AT1G07263														AT1G07263	0	0	0	0	0	0
AT1G07267														AT1G07267	0	0	0	0	0	0
AT1G07270	0.0678172	0.999986	0.0619211	0.999481	0.213285	0.82883	0.0419393	0.935366	-0.0238799	0.975137	-0.186147	0.822842		AT1G07270	0	0	0	0	0	0
AT1G07280	0.109412	0.999986	-0.0629821	0.999481	-0.0687745	0.984123	-0.0877827	0.941622	0.0564965	0.974452	0.274491	0.892039		AT1G07280	0	0	0	0	0	0
AT1G07287														AT1G07287	0	0	0	0	0	0
AT1G07290	-0.43887	0.750075	-0.271504	0.999481	-0.462239	0.541733	0.0526398	0.959497	-0.0155319	0.989181	-0.0919679	0.962474		AT1G07290	0	0	0	0	0	0
AT1G07293														AT1G07293	0	0	0	0	0	0
AT1G07297														AT1G07297	0	0	0	0	0	0
AT1G07300	-0.561753	0.999986	-0.236061	0.999481	-0.0382915	0.993352	-0.0086168	0.99602	-0.117756	0.950758	-0.465112	0.87853		AT1G07300	0	0	0	0	0	0
AT1G07303														AT1G07303	0	0	0	0	0	0
AT1G07310	0.113522	0.999986	0.0348273	0.999481	0.0769779	0.946993	0.434021	0.0271107	0.0845431	0.830081	-0.0402631	0.971268		AT1G07310	0	0	0	0	0	0
AT1G07317	-0.471486		0.439087		0.555588		-0.814734		-0.407851		1.17318			AT1G07317	0	0	0	0	0	0
AT1G07320	-3.05631	0.736381	-1.0589	0.999481	-1.70959	0.784621	-1.85337	0.317121	1.53997	0.364818	0.0845473			AT1G07320	0	0	0	0	0	0
AT1G07327											0.596111			AT1G07327	0	0	0	0	0	0
AT1G07330	-0.0302007	0.999986	-0.0102434	0.999481	-0.0553214	0.956573	0.157572	0.268583	0.195768	0.311063	-0.110292	0.878251		AT1G07330	0	0	0	0	0	0
AT1G07337														AT1G07337	0	0	0	0	0	0
AT1G07340	-2.92157		0.466976	0.999481	-0.985173		2.08363		-1.33031		0.485461	0.953647		AT1G07340	0	0	0	0	0	0
AT1G07350	-0.0280839	0.999986	-0.10685	0.999481	-0.210474	0.823324	0.0556157	0.898977	-0.115997	0.809563	-0.0601057	0.940695		AT1G07350	0	0	0	0	0	0
AT1G07353														AT1G07353	0	0	0	0	0	0
AT1G07360	0.230331	0.712755	0.296838	0.103828	0.141774	0.677553	0.250945	0.148603	-0.170746	0.504696	-0.134942	0.800614		AT1G07360	0	0	0	0	0	0
AT1G07367														AT1G07367	0	0	0	0	0	0
AT1G07370	-0.22535	0.999986	0.236489	0.999481	-0.460635		-0.301616	0.910229	-1.03623		0.0038321			AT1G07370	0	0	0	0	0	0
AT1G07373														AT1G07373	0	0	0	0	0	0
AT1G07380	0.124781		-0.85789		0.0738041		1.99398		3.85369		0.350857			AT1G07380	0	0	0	0	0	0
AT1G07383														AT1G07383	0	0	0	0	0	0
AT1G07390	-0.980173		-1.6603	0.999481	-2.1009		0.740439		2.01808		-0.722765			AT1G07390	0	0	0	0	0	0
AT1G07393														AT1G07393	0	0	0	0	0	0
AT1G07400	0.0372367	0.999986	0.536825	0.999481	-0.355599	0.926702	0.0249816	0.989374	-0.556512	0.818779	-0.850252	0.587132		AT1G07400	0	0	0	0	0	0
AT1G07407														AT1G07407	0	0	0	0	0	0
AT1G07410	0.0605847	0.999986	0.0054265	0.999481	0.126981	0.928574	0.0113165	0.974258	-0.0503713	0.90956	-0.0457762	0.960264		AT1G07410	0	0	0	0	0	0
AT1G07417	0.0938067	0.999986	-0.314131	0.999481	0.601611	0.753614	1.40074		1.08042		-0.856597			AT1G07417	0	0	0	0	0	0
AT1G07420	0.134201	0.999986	0.0066032	0.999481	-0.0478717	0.981671	0.148413	0.662226	-0.156082	0.728186	-0.0905261	0.924652		AT1G07420	0	0	0	0	0	0
AT1G07423	-0.662426		1.48083	0.999481	2.2136									AT1G07423	0	0	0	0	0	0
AT1G07430	0.0199817	0.999986	0.121629	0.999481	0.274906	0.852092	-0.678704	0.293001	-0.0177534	0.989116	0.387979	0.831021		AT1G07430	0	0	0	0	0	0
AT1G07437	-0.413412	0.999986	-0.213815	0.999481	-0.23104	0.967724	-0.742982	0.563115	-0.391218	0.801896	-0.059523	0.992272		AT1G07437	0	0	0	0	0	0
AT1G07440	-0.858292		-1.47836	0.999481	-1.14086		-2.46902		-0.0113122		1.0736			AT1G07440	0	0	0	0	0	0
AT1G07447														AT1G07447	0	0	0	0	0	0
AT1G07450	-0.466093		-0.980088		-0.535931		-1.3209		-0.245108		-0.942735			AT1G07450	0	0	0	0	0	0
AT1G07453														AT1G07453	0	0	0	0	0	0
AT1G07457	0.0269166	0.999986	0.915499	0.901946	-0.70588	0.839552	-1.37859	0.540223	-0.403011		1.92672	0.498569		AT1G07457	0	0	0	0	0	0
AT1G07460														AT1G07460	0	0	0	0	0	0
AT1G07470	0.157154	0.712755	0.0302475	0.999481	0.0585043	0.896189	0.152346	0.293618	-0.0284385	0.939588	-0.0189132	0.976646		AT1G07470	0	0	0	0	0	0
AT1G07473	0.0811755	0.999986	0.0984388	0.999481	0.0087917	0.996663	-0.0721388	0.908816	-0.245267	0.60498	0.107425	0.923208		AT1G07473	0	0	0	0	0	0
AT1G07476	-0.0938838	0.999986	0.0168987	0.999481	-0.109102	0.94301	-0.215851	0.694526	-0.395271	0.4477	-0.106954	0.941546		AT1G07476	0	0	0	0	0	0
AT1G07480	0.120032	0.999986	0.0458669	0.999481	0.0610203	0.890431	0.033643	0.872764	-0.127338	0.648172	-0.0355968	0.959495		AT1G07480	0	0	0	0	0	0
AT1G07483														AT1G07483	0	0	0	0	0	0
AT1G07485			0.578884		0.555581				2.35516		1.17318			AT1G07485	0	0	0	0	0	0
AT1G07490							0.147049		1.58491		-0.942735			AT1G07490	0	0	0	0	0	0
AT1G07493					0.555581									AT1G07493	0	0	0	0	0	0
AT1G07497														AT1G07497	0	0	0	0	0	0
AT1G07500	0.161328		-0.366862		2.53714						1.17318			AT1G07500	0	0	0	0	0	0
AT1G07503														AT1G07503	0	0	0	0	0	0
AT1G07507														AT1G07507	0	0	0	0	0	0
AT1G07510	0.10821	0.999986	0.143099	0.999481	0.131062	0.684111	0.376844	0.0048413	0.0734393	0.841494	-0.0410953	0.958377		AT1G07510	0	0	0	0	0	0
AT1G07520	0.0165557	0.999986	0.0908171	0.999481	0.185384	0.833121	0.262716	0.642956	-0.0981735	0.911363	0.0785445	0.954931		AT1G07520	0	0	0	0	0	0
AT1G07523														AT1G07523	0	0	0	0	0	0
AT1G07530	-1.15916		-0.128983		0.880019		-2.32184	0.284153	0.121498		1.20856			AT1G07530	0	0	0	0	0	0
AT1G07533														AT1G07533	0	0	0	0	0	0
AT1G07540	0.0462218	0.999986	-0.169389	0.999481	0.0123916	0.993431	-0.121891	0.772943	-0.0919197	0.846627	0.105918	0.920011		AT1G07540	0	0	0	0	0	0
AT1G07550	0.475924		-0.409586		0.540362		0.110495		-0.524446		-0.215394			AT1G07550	0	0	0	0	0	0
AT1G07557														AT1G07557	0	0	0	0	0	0
AT1G07560	-0.953934		0.0584737		0.552802		0.272182		-0.0581728		-1.98433			AT1G07560	0	0	0	0	0	0
AT1G07570	-1.13611		-0.424566		1.24463		-1.412		-0.552806		0.428179			AT1G07570	0	0	0	0	0	0
AT1G07573	-1.39845		0.837314		-0.854596				1.17972		1.7045			AT1G07573	0	0	0	0	0	0
AT1G07580														AT1G07580	0	0	0	0	0	0
AT1G07583														AT1G07583	0	0	0	0	0	0
AT1G07590	-0.014598	0.999986	0.004435	0.999481	-0.285158	0.819523	-0.462367	0.267944	0.348171	0.549804	0.678049	0.153194		AT1G07590	0	0	0	0	0	0
AT1G07593														AT1G07593	0	0	0	0	0	0
AT1G07597														AT1G07597	0	0	0	0	0	0
AT1G07610	-0.953934		-0.85789		-0.888375		-1.74292		-1.70244		-0.365665			AT1G07610	0	0	0	0	0	0
AT1G07615	0.241863	0.999986	0.163315	0.999481	-0.524211	0.763702	0.254422	0.88459	-0.120796		-0.289935	0.938676		AT1G07615	0	0	0	0	0	0
AT1G07617														AT1G07617	0	0	0	0	0	0
AT1G07620											0.596111			AT1G07620	0	0	0	0	0	0
AT1G07623														AT1G07623	0	0	0	0	0	0
AT1G07627														AT1G07627	0	0	0	0	0	0
AT1G07630	0.568521		0.513507		0.976555		-1.07327		1.04008		0.873075			AT1G07630	0	0	0	0	0	0
AT1G07640	-0.0590632		-0.85789		-0.888375				1.86281		2.75511			AT1G07640	0	0	0	0	0	0
AT1G07645	0.227762	0.999986	0.164018	0.999481	0.0263187	0.986507	-0.170926	0.635871	-0.294551	0.372004	0.0332001	0.980764		AT1G07645	0	0	0	0	0	0
AT1G07650	0.45781	0.999986	0.235668	0.999481	0.100831		-1.53489	0.317369	0.263521		0.931364	0.821463		AT1G07650	0	0	0	0	0	0
AT1G07657														AT1G07657	0	0	0	0	0	0
AT1G07660	0.247022	0.999986	-0.355636	0.999481	-0.0535107	0.99175	-0.836418	0.482283	0.323561	0.823204	0.442821	0.894682		AT1G07660	0	0	0	0	0	0
AT1G07667														AT1G07667	0	0	0	0	0	0
AT1G07670	0.119419	0.999986	0.132489	0.999481	0.204899	0.869142	0.0905954	0.896638	0.26128	0.673941	-0.0098519	0.996843		AT1G07670	0	0	0	0	0	0
AT1G07673														AT1G07673	0	0	0	0	0	0
AT1G07680			0.596887											AT1G07680	0	0	0	0	0	0
AT1G07683	0.564158													AT1G07683	0	0	0	0	0	0
AT1G07690			0.596887											AT1G07690	0	0	0	0	0	0
AT1G07700	0.0014744	0.999986	-0.0386657	0.999481	-0.0662367	0.952631	-0.139791	0.696758	-0.0753359	0.871432	0.191588	0.774684		AT1G07700	0	0	0	0	0	0
AT1G07705	0.0510649	0.999986	0.154287	0.999481	-0.21826	0.968705	-0.0134374	0.99525	0.413666		0.176758	0.967828		AT1G07705	0	0	0	0	0	0
AT1G07707														AT1G07707	0	0	0	0	0	0
AT1G07710							-0.814734		-0.407851		0.596111			AT1G07710	0	0	0	0	0	0
AT1G07717														AT1G07717	0	0	0	0	0	0
AT1G07720	0.0270397		-0.980088		-0.51811		-0.814734		1.22098		2.36093			AT1G07720	0	0	0	0	0	0
AT1G07723														AT1G07723	0	0	0	0	0	0
AT1G07725	0.20452	0.999986	-0.0756132	0.999481	-0.0715762	0.930478	0.389749	0.0828968	0.196281	0.648172	-0.052046	0.957146		AT1G07725	0	0	0	0	0	0
AT1G07740	0.114968	0.999986	0.0256898	0.999481	0.146946	0.975657	0.725002	0.53683	0.627851	0.624202	-0.189847	0.948161		AT1G07740	0	0	0	0	0	0
AT1G07745	0.0434527	0.999986	0.109319	0.999481	0.0740713	0.940997	-0.0728443	0.834284	-0.308068	0.188298	-0.169946	0.75796		AT1G07745	0	0	0	0	0	0
AT1G07747											0.596111			AT1G07747	0	0	0	0	0	0
AT1G07750	-0.433864	0.999986	-0.297435	0.999481	-0.247986	0.922402	-0.822155	0.313859	0.133527	0.915942	1.23465	0.119459		AT1G07750	0	0	0	0	0	0
AT1G07753	1.0583		1.77785	0.999481	-0.300348		1.12283		0.140098		0.753838			AT1G07753	0	0	0	0	0	0
AT1G07760														AT1G07760	0	0	0	0	0	0
AT1G07763														AT1G07763	0	0	0	0	0	0
AT1G07767														AT1G07767	0	0	0	0	0	0
AT1G07770	-0.441758	0.999986	-0.428404	0.999481	-0.403852	0.836424	-1.39499	0.0067236	0.61343	0.469009	0.849318	0.45858		AT1G07770	0	0	0	0	0	0
AT1G07773														AT1G07773	0	0	0	0	0	0
AT1G07777														AT1G07777	0	0	0	0	0	0
AT1G07780	-0.471486		-0.375315		-0.406204		-0.814734		2.05901		0.596111			AT1G07780	0	0	0	0	0	0
AT1G07783	-0.951215		-0.854949		-0.88614		-2.29963		-1.27227		1.17318			AT1G07783	0	0	0	0	0	0
AT1G07787														AT1G07787	0	0	0	0	0	0
AT1G07790	-1.12123		-1.12871		-0.453535		-1.76536	0.49549	0.19255		0.873132			AT1G07790	0	0	0	0	0	0
AT1G07793														AT1G07793	0	0	0	0	0	0
AT1G07795	-0.566426	0.692039	-0.232886	0.999481	-0.20369	0.919249	-0.405671	0.703375	-0.0601753	0.974547	0.672398	0.622153		AT1G07795	0	0	0	0	0	0
AT1G07810	0.0944319	0.999986	-0.215432	0.999481	0.292781	0.956573	-1.28633	0.310868	-0.13811	0.94104	1.09313	0.665887		AT1G07810	0	0	0	0	0	0
AT1G07820	-0.400021	0.999986	0.113969	0.999481	-0.471754	0.856333	-0.990784	0.310596	0.279691	0.831391	0.93633	0.456455		AT1G07820	0	0	0	0	0	0
AT1G07830	-1.13927		-0.539525		-0.545918		-3.07772		-0.0532321		1.18595			AT1G07830	0	0	0	0	0	0
AT1G07833														AT1G07833	0	0	0	0	0	0
AT1G07837														AT1G07837	0	0	0	0	0	0
AT1G07840	0.37537		-0.270843		-0.3516		-3.51783		0.448575		4.39369			AT1G07840	0	0	0	0	0	0
AT1G07843														AT1G07843	0	0	0	0	0	0
AT1G07850	-0.856765	0.999986	-0.292144	0.999481	-0.0044873	0.999898	-0.166867	0.935317	-0.304979		0.618976	0.832149		AT1G07850	0	0	0	0	0	0
AT1G07860							-0.814734		-0.984921					AT1G07860	0	0	0	0	0	0
AT1G07863														AT1G07863	0	0	0	0	0	0
AT1G07870	-1.52208		-0.476506		0.0278911		-2.29593		0.680357		2.27894			AT1G07870	0	0	0	0	0	0
AT1G07873														AT1G07873	0	0	0	0	0	0
AT1G07880	-1.91055	0.91912	-0.349215	0.999481	-0.300743		-2.1168	0.114742	0.164045	0.965225	0.772891			AT1G07880	0	0	0	0	0	0
AT1G07885	0.670939		-0.375315		0.0746893		1.82344		2.17585		-0.103316			AT1G07885	0	0	0	0	0	0
AT1G07890	-0.223706	0.999986	-0.225231	0.999481	-0.394666	0.815652	-1.66437	3.51e-09	0.229142	0.871432	1.20249	0.0017275		AT1G07890	0	0	0	0	0	0
AT1G07900									0.553925		1.17318			AT1G07900	0	0	0	0	0	0
AT1G07901														AT1G07901	0	0	0	0	0	0
AT1G07902							-0.814734		-0.407851					AT1G07902	0	0	0	0	0	0
AT1G07907														AT1G07907	0	0	0	0	0	0
AT1G07910	0.0983779	0.999986	0.0113487	0.999481	0.0340885	0.982247	0.342135	0.266491	-0.0113101	0.989053	-0.137281	0.892074		AT1G07910	0	0	0	0	0	0
AT1G07913														AT1G07913	0	0	0	0	0	0
AT1G07917														AT1G07917	0	0	0	0	0	0
AT1G07920	-0.0872777	0.999986	-0.0748976	0.999481	-0.15278	0.903198	-0.242074	0.412477	0.201477	0.687932	0.236674	0.770942		AT1G07920	0	0	0	0	0	0
AT1G07923														AT1G07923	0	0	0	0	0	0
AT1G07930	-0.124267	0.999986	0.0271544	0.999481	-0.105031	0.973172	-0.699284	0.0975729	0.409558	0.613727	0.273841	0.836484		AT1G07930	0	0	0	0	0	0
AT1G07937														AT1G07937	0	0	0	0	0	0
AT1G07940	-0.165033	0.999986	-0.183721	0.999481	-0.422267	0.176724	-0.540258	0.017612	-0.0236039	0.977466	0.313106	0.618809		AT1G07940	0	0	0	0	0	0
AT1G07947														AT1G07947	0	0	0	0	0	0
AT1G07950	0.175116	0.999986	0.0343386	0.999481	-0.0832699	0.975657	-0.456089	0.525603	-0.180783	0.861147	0.426909	0.774969		AT1G07950	0	0	0	0	0	0
AT1G07957														AT1G07957	0	0	0	0	0	0
AT1G07960	0.208543	0.999986	0.139974	0.999481	0.352535	0.629221	-0.430707	0.437524	-0.503707	0.359442	0.232947	0.882625		AT1G07960	0	0	0	0	0	0
AT1G07970	-0.640313	0.999986	-0.753869	0.999481	-0.67917		-0.0922847	0.974302	0.445537		0.176272			AT1G07970	0	0	0	0	0	0
AT1G07973											0.596111			AT1G07973	0	0	0	0	0	0
AT1G07977														AT1G07977	0	0	0	0	0	0
AT1G07980	-0.0406935	0.999986	0.0538344	0.999481	0.0448895	0.986639	-0.472789	0.540983	-0.439997	0.614182	0.239394	0.900355		AT1G07980	0	0	0	0	0	0
AT1G07985	-0.953934		-0.85789		5.14984						1.17318			AT1G07985	0	0	0	0	0	0
AT1G07990	-0.025804	0.999986	0.0387972	0.999481	0.045917	0.971269	0.5571	0.0324478	0.0382573	0.964456	-0.195965	0.852984		AT1G07990	0	0	0	0	0	0
AT1G07997			0.578884											AT1G07997	0	0	0	0	0	0
AT1G08000	-0.706513	0.999986	0.0575444	0.999481	0.212943	0.975657	1.44155	0.197231	0.137943		-0.40139	0.923181		AT1G08000	0	0	0	0	0	0
AT1G08005	0.0941394	0.999986	-0.038635	0.999481	0.160243	0.910091	-0.42051	0.559476	-0.210263	0.830168	0.189073	0.926988		AT1G08005	0	0	0	0	0	0
AT1G08010	0.0418822	0.999986	0.182138	0.999481	0.328323	0.37461	-0.163768	0.602505	-0.300741	0.213073	-0.0085246	0.996843		AT1G08010	0	0	0	0	0	0
AT1G08013														AT1G08013	0	0	0	0	0	0
AT1G08017														AT1G08017	0	0	0	0	0	0
AT1G08027														AT1G08027	0	0	0	0	0	0
AT1G08030	0.0194133	0.999986	-0.0533386	0.999481	0.104082	0.878566	0.0786339	0.588187	0.0455462	0.850694	-0.0785341	0.85485		AT1G08030	0	0	0	0	0	0
AT1G08035	-0.633071		-0.310059		-1.40928		0.175613		0.692083		0.609534			AT1G08035	0	0	0	0	0	0
AT1G08040	-0.0694952	0.999986	0.0132756	0.999481	0.003775	0.997758	-0.178996	0.375029	-0.151102	0.541941	0.0271791	0.97222		AT1G08040	0	0	0	0	0	0
AT1G08050	0.172738	0.999986	0.234236	0.999481	0.114035	0.916253	0.257042	0.522679	0.0304478	0.974067	-0.0292885	0.986979		AT1G08050	0	0	0	0	0	0
AT1G08057														AT1G08057	0	0	0	0	0	0
AT1G08060	0.178859	0.999986	0.221848	0.847781	0.295657	0.572861	0.485179	0.0069404	0.124756	0.761004	-0.228045	0.72551		AT1G08060	0	0	0	0	0	0
AT1G08063														AT1G08063	0	0	0	0	0	0
AT1G08065														AT1G08065	0	0	0	0	0	0
AT1G08070	0.128711	0.999986	-0.224873	0.999481	0.250823	0.889446	0.569224	0.520298	0.436112	0.686087	0.0234011	0.996843		AT1G08070	0	0	0	0	0	0
AT1G08077	-0.471486		-0.375315		-0.406204									AT1G08077	0	0	0	0	0	0
AT1G08080														AT1G08080	0	0	0	0	0	0
AT1G08090														AT1G08090	0	0	0	0	0	0
AT1G08093			0.596887		0.555581		1.10882				-0.942735			AT1G08093	0	0	0	0	0	0
AT1G08100														AT1G08100	0	0	0	0	0	0
AT1G08103														AT1G08103	0	0	0	0	0	0
AT1G08110	0.064463	0.999986	-0.0944886	0.999481	-0.0534277	0.989528	-0.638202	0.540815	0.0527371	0.979745	0.0203274	0.997228		AT1G08110	0	0	0	0	0	0
AT1G08113														AT1G08113	0	0	0	0	0	0
AT1G08115	-0.0192043	0.999986	0.0520544	0.999481	0.0536219	0.981635	-0.383014	0.374048	-0.39692	0.388554	0.179498	0.912064		AT1G08115	0	0	0	0	0	0
AT1G08117														AT1G08117	0	0	0	0	0	0
AT1G08120					0.555581									AT1G08120	0	0	0	0	0	0
AT1G08125	-0.03837	0.999986	-0.107622	0.999481	-0.327527	0.788696	-0.0989852	0.688892	-0.12661	0.68872	-0.0444196	0.960031		AT1G08125	0	0	0	0	0	0
AT1G08127														AT1G08127	0	0	0	0	0	0
AT1G08130	0.167003	0.999986	-0.001654	0.999481	0.15395	0.91808	1.59351	2.74e-14	1.08705	0.0001248	-0.429624	0.443059		AT1G08130	0	0	0	0	0	0
AT1G08135	-0.0025229	0.999986	0.0291909	0.999481	-0.0150961	0.987334	0.670681	6.88e-11	0.17465	0.412272	-0.366128	0.208429		AT1G08135	0	0	0	0	0	0
AT1G08137														AT1G08137	0	0	0	0	0	0
AT1G08140	0.0042455	0.999986	-0.0627052	0.999481	-0.0547774	0.872139	0.324431	1.37e-05	0.124034	0.538323	-0.149815	0.756237		AT1G08140	0	0	0	0	0	0
AT1G08143														AT1G08143	0	0	0	0	0	0
AT1G08147														AT1G08147	0	0	0	0	0	0
AT1G08150	0.0422306	0.999986	-0.0152298	0.999481	-0.0687485	0.833121	0.464561	4.71e-09	0.195749	0.229123	-0.155443	0.775037		AT1G08150	0	0	0	0	0	0
AT1G08153														AT1G08153	0	0	0	0	0	0
AT1G08160	-1.58306		-1.48882		-1.51788		-0.814734		-0.407851					AT1G08160	0	0	0	0	0	0
AT1G08165	1.34344		1.52208	0.999481	0.459443		1.36987		-1.21161		-1.9127			AT1G08165	0	0	0	0	0	0
AT1G08170	0.0367322	0.999986	-0.0144459	0.999481	0.14204	0.842948	-0.320315	0.0662432	-0.0682171	0.864519	0.0784478	0.934763		AT1G08170	0	0	0	0	0	0
AT1G08173														AT1G08173	0	0	0	0	0	0
AT1G08177														AT1G08177	0	0	0	0	0	0
AT1G08180	0.0832668		-0.375315		0.0746893		2.09345		0.553925		-1.34849			AT1G08180	0	0	0	0	0	0
AT1G08183														AT1G08183	0	0	0	0	0	0
AT1G08190	0.0911538	0.999986	0.0711398	0.999481	0.108633	0.859831	0.268006	0.0122933	0.0422029	0.894284	-0.153029	0.677014		AT1G08190	0	0	0	0	0	0
AT1G08193														AT1G08193	0	0	0	0	0	0
AT1G08200	0.0338462	0.999986	0.0560075	0.999481	0.0291836	0.975657	-0.110547	0.406892	-0.231041	0.0897891	-0.0326132	0.948822		AT1G08200	0	0	0	0	0	0
AT1G08207														AT1G08207	0	0	0	0	0	0
AT1G08210	-0.655967		-0.53747		-1.5376		1.10882		2.42996		1.12935			AT1G08210	0	0	0	0	0	0
AT1G08217			0.596887		0.555581									AT1G08217	0	0	0	0	0	0
AT1G08220	-0.0714497		0.377237	0.999481	0.0819655		-0.69789		-0.625676		-1.02475			AT1G08220	0	0	0	0	0	0
AT1G08227														AT1G08227	0	0	0	0	0	0
AT1G08230	-1.17171		-0.589656		-0.261228		-1.03001	0.687212	0.317262		0.0998776			AT1G08230	0	0	0	0	0	0
AT1G08237														AT1G08237	0	0	0	0	0	0
AT1G08240														AT1G08240	0	0	0	0	0	0
AT1G08247														AT1G08247	0	0	0	0	0	0
AT1G08250			1.7352		1.89617		-2.33643		0.069279		0.784597			AT1G08250	0	0	0	0	0	0
AT1G08253														AT1G08253	0	0	0	0	0	0
AT1G08257														AT1G08257	0	0	0	0	0	0
AT1G08260	-0.0355008	0.999986	0.163002	0.999481	0.1169	0.94301	0.251911	0.658374	-0.022011	0.983091	-0.326167	0.743945		AT1G08260	0	0	0	0	0	0
AT1G08263														AT1G08263	0	0	0	0	0	0
AT1G08270	0.203374	0.999986	0.248885	0.999481	0.290076	0.655004	-0.214744	0.716876	-0.294247	0.661007	0.199628	0.885624		AT1G08270	0	0	0	0	0	0
AT1G08277														AT1G08277	0	0	0	0	0	0
AT1G08280	-0.0397429	0.999986	-0.672755	0.999481	0.196182	0.957829	-0.707586	0.714008	0.363896		0.847327	0.778992		AT1G08280	0	0	0	0	0	0
AT1G08283	-1.86121	0.999986	-2.85661	0.999481	-2.40439		-2.70613		1.28469		1.66846			AT1G08283	0	0	0	0	0	0
AT1G08290	-0.148757		0.0748367		-0.357596		0.176931		0.908488		-0.377572			AT1G08290	0	0	0	0	0	0
AT1G08297														AT1G08297	0	0	0	0	0	0
AT1G08300	0.0429356	0.999986	-0.0772415	0.999481	0.186896	0.848249	0.434292	0.23769	0.0026281	0.997398	-0.598955	0.284689		AT1G08300	0	0	0	0	0	0
AT1G08307														AT1G08307	0	0	0	0	0	0
AT1G08310	-0.0919392	0.999986	0.0102284	0.999481	0.305882	0.851578	0.150198	0.846468	-0.185913	0.866142	-0.665839	0.402172		AT1G08310	0	0	0	0	0	0
AT1G08313														AT1G08313	0	0	0	0	0	0
AT1G08315	0.136513	0.999986	-0.242498	0.999481	-0.0175654	0.996759	0.845077	0.372538	0.632302	0.589365	-0.240291	0.925019		AT1G08315	0	0	0	0	0	0
AT1G08317														AT1G08317	0	0	0	0	0	0
AT1G08320	0.445933		1.17159		0.555581		0.983953		0.140046		0.218538			AT1G08320	0	0	0	0	0	0
AT1G08327														AT1G08327	0	0	0	0	0	0
AT1G08340	0.564158		1.16051						0.553925		0.596111			AT1G08340	0	0	0	0	0	0
AT1G08347														AT1G08347	0	0	0	0	0	0
AT1G08350	0.518096	0.999986	0.436406	0.999481	0.970758		-0.844318		0.952818		0.708342			AT1G08350	0	0	0	0	0	0
AT1G08353														AT1G08353	0	0	0	0	0	0
AT1G08357														AT1G08357	0	0	0	0	0	0
AT1G08360	-1.06098	0.999738	-0.8333	0.999481	-0.576032	0.872276	-1.43802	0.0532811	1.15719	0.174854	1.64457	0.0410538		AT1G08360	0	0	0	0	0	0
AT1G08363														AT1G08363	0	0	0	0	0	0
AT1G08370	-0.04342	0.999986	0.170057	0.999481	0.174451	0.827047	0.20684	0.461432	-0.124188	0.767144	-0.0396264	0.977904		AT1G08370	0	0	0	0	0	0
AT1G08377														AT1G08377	0	0	0	0	0	0
AT1G08380	-2.19815	0.987619	-2.45473	0.609203	-1.48847	0.848818	-2.46375	0.0006302	0.689863	0.746195	0.854147	0.787199		AT1G08380	0	0	0	0	0	0
AT1G08390	0.375891		1.48331		1.51915		-0.68747		-1.57628		0.0940362			AT1G08390	0	0	0	0	0	0
AT1G08393							-0.814734		-0.984921					AT1G08393	0	0	0	0	0	0
AT1G08400	0.0609981	0.999986	-0.15793	0.999481	-0.0002308	0.999935	-0.251338	0.80321	-0.21855	0.857959	0.169504	0.939053		AT1G08400	0	0	0	0	0	0
AT1G08410	1.60035		0.465816		1.92342		-1.86364		0.303969		1.78799			AT1G08410	0	0	0	0	0	0
AT1G08420	-0.005337	0.999986	0.0157481	0.999481	0.138814	0.757501	0.318813	0.0004281	0.0881144	0.748108	-0.0665262	0.894231		AT1G08420	0	0	0	0	0	0
AT1G08430							-0.814734		-0.984921		0.596111			AT1G08430	0	0	0	0	0	0
AT1G08433														AT1G08433	0	0	0	0	0	0
AT1G08437														AT1G08437	0	0	0	0	0	0
AT1G08440	-0.953934		-0.366827		-0.888375									AT1G08440	0	0	0	0	0	0
AT1G08447														AT1G08447	0	0	0	0	0	0
AT1G08450	-2.46653		-1.58373	0.999481	-0.647214		-0.633833	0.80321	0.821218		-0.964463			AT1G08450	0	0	0	0	0	0
AT1G08453														AT1G08453	0	0	0	0	0	0
AT1G08457														AT1G08457	0	0	0	0	0	0
AT1G08460	0.0439911	0.999986	-0.0385392	0.999481	-0.0791961	0.833121	-0.0060575	0.976222	-0.16729	0.470177	0.0399987	0.932662		AT1G08460	0	0	0	0	0	0
AT1G08465	1.30043		0.536632		1.06111		-1.3302		-0.127191		1.24605			AT1G08465	0	0	0	0	0	0
AT1G08470	0.038163	0.999986	-0.460104	0.999481	0.27203	0.967983	-0.18601	0.949135	0.484411		-0.110582			AT1G08470	0	0	0	0	0	0
AT1G08480	-0.071711	0.999986	-0.0734738	0.999481	-0.254683	0.786223	-0.294793	0.362544	-0.331251	0.342874	0.0347148	0.981539		AT1G08480	0	0	0	0	0	0
AT1G08483														AT1G08483	0	0	0	0	0	0
AT1G08487														AT1G08487	0	0	0	0	0	0
AT1G08490	0.252699	0.999986	0.185558	0.999481	-0.0814551	0.985991	0.61021	0.529108	0.482116	0.653891	-0.344608	0.885624		AT1G08490	0	0	0	0	0	0
AT1G08493														AT1G08493	0	0	0	0	0	0
AT1G08497														AT1G08497	0	0	0	0	0	0
AT1G08500	0.585043		-1.29016		-0.829801		0.460751		-0.30809		-0.0615131			AT1G08500	0	0	0	0	0	0
AT1G08503														AT1G08503	0	0	0	0	0	0
AT1G08510	0.0964498	0.999986	0.0905999	0.999481	0.145625	0.703077	0.354594	3.24e-07	0.0839763	0.661007	-0.137059	0.70374		AT1G08510	0	0	0	0	0	0
AT1G08517														AT1G08517	0	0	0	0	0	0
AT1G08520	-0.227965	0.999986	-0.0099685	0.999481	-0.0759447	0.985991	0.245213	0.853892	0.396265	0.791127	-0.213517	0.93766		AT1G08520	0	0	0	0	0	0
AT1G08523														AT1G08523	0	0	0	0	0	0
AT1G08530	-1.00781		-0.884122		1.01657		1.11344		1.20441		-0.142364			AT1G08530	0	0	0	0	0	0
AT1G08540	0.177068	0.999986	0.247892	0.999481	0.179641	0.971269	-0.697615	0.585289	-0.216061	0.899023	0.762166	0.743945		AT1G08540	0	0	0	0	0	0
AT1G08550	-0.000644	0.999986	0.277264	0.999481	0.335405	0.699543	-0.107997	0.841022	-0.426706	0.207125	-0.0011601	0.999221		AT1G08550	0	0	0	0	0	0
AT1G08560	1.13458		1.18732		1.45375		1.10882		4.54193		2.45832			AT1G08560	0	0	0	0	0	0
AT1G08570	-0.774043	0.999986	0.292073	0.999481	-1.09023	0.82883	-2.10351	0.0518428	0.0603127	0.978401	1.53065	0.461229		AT1G08570	0	0	0	0	0	0
AT1G08573														AT1G08573	0	0	0	0	0	0
AT1G08580	-1.1697		-0.568493		-0.716491		-0.134644		1.29303		1.41727			AT1G08580	0	0	0	0	0	0
AT1G08587														AT1G08587	0	0	0	0	0	0
AT1G08590	-1.69039	0.822623	-0.641872	0.999481	-0.144993	0.985991	1.7264		1.11991		-1.36428			AT1G08590	0	0	0	0	0	0
AT1G08600	0.0925018	0.999986	0.0842759	0.999481	0.214159	0.486372	0.571855	2.71e-10	0.0718701	0.844055	-0.434999	0.0991486		AT1G08600	0	0	0	0	0	0
AT1G08603														AT1G08603	0	0	0	0	0	0
AT1G08607														AT1G08607	0	0	0	0	0	0
AT1G08610	-0.471486		1.21966		-0.406204		-1.33892		0.364145		0.211412			AT1G08610	0	0	0	0	0	0
AT1G08613														AT1G08613	0	0	0	0	0	0
AT1G08620	0.001169	0.999986	-0.092293	0.999481	0.0189569	0.986507	0.116433	0.767869	0.155247	0.691099	0.120338	0.893878		AT1G08620	0	0	0	0	0	0
AT1G08627														AT1G08627	0	0	0	0	0	0
AT1G08630	-1.51089		-0.546252	0.999481	-0.263878		-2.66817		-1.14159		1.60484			AT1G08630	0	0	0	0	0	0
AT1G08637					0.555581									AT1G08637	0	0	0	0	0	0
AT1G08640	0.113681		-0.703034		0.441894		-1.70472		0.294604		0.211885			AT1G08640	0	0	0	0	0	0
AT1G08645	0.649706		-0.375315		-0.406204		0.147049		-0.407851		-0.942735			AT1G08645	0	0	0	0	0	0
AT1G08650	0.159729	0.999986	0.785124	0.999481	-0.185381		-0.271062	0.907097	-0.0574083		0.470414	0.901065		AT1G08650	0	0	0	0	0	0
AT1G08660	0.299279	0.999986	0.0517055	0.999481	0.12395	0.975657	-0.254602	0.836537	-0.0607286	0.974322	0.39037	0.850179		AT1G08660	0	0	0	0	0	0
AT1G08670														AT1G08670	0	0	0	0	0	0
AT1G08673														AT1G08673	0	0	0	0	0	0
AT1G08680	0.202179	0.999986	0.306713	0.999481	0.150606	0.914589	0.487811	0.30172	0.0126287	0.989625	-0.0544481	0.976209		AT1G08680	0	0	0	0	0	0
AT1G08683	0.789852	0.999986	0.682195	0.999481	0.708709		0.188812		-0.435416		0.129173			AT1G08683	0	0	0	0	0	0
AT1G08695	0.966833	0.999986	0.653652	0.999481	-0.256024		-0.575349	0.807708	-1.05287		0.217691			AT1G08695	0	0	0	0	0	0
AT1G08697														AT1G08697	0	0	0	0	0	0
AT1G08700	-0.0731502	0.999986	0.136442	0.999481	0.170768	0.854227	-0.072893	0.909	0.0561864	0.934248	0.189365	0.854335		AT1G08700	0	0	0	0	0	0
AT1G08707	-1.47278	0.555639	-0.201701	0.999481	0.934963	0.684111	0.454482		1.66733		0.771745			AT1G08707	0	0	0	0	0	0
AT1G08710	0.276444	0.999986	0.156783	0.999481	0.35081	0.721524	0.39264	0.351151	-0.0183114	0.983091	-0.292548	0.836014		AT1G08710	0	0	0	0	0	0
AT1G08713	-0.901615		-0.31766		0.770531									AT1G08713	0	0	0	0	0	0
AT1G08717														AT1G08717	0	0	0	0	0	0
AT1G08720	-2.42761		-0.541964	0.999481	-1.40856		-0.728831	0.724287	0.442993		-0.342017			AT1G08720	0	0	0	0	0	0
AT1G08723	-0.489288	0.999986	0.589792		1.54561	0.852386	-0.814734		-0.407851					AT1G08723	0	0	0	0	0	0
AT1G08730	-0.158266	0.999986	-0.145841	0.999481	-0.0822548	0.957829	0.293129	0.284828	0.361578	0.293016	0.051318	0.961114		AT1G08730	0	0	0	0	0	0
AT1G08740											0.596111			AT1G08740	0	0	0	0	0	0
AT1G08743														AT1G08743	0	0	0	0	0	0
AT1G08750	-0.674202	0.999986	0.0029779	0.999481	-0.891721	0.840313	0.87806		1.06606		-0.422786			AT1G08750	0	0	0	0	0	0
AT1G08757														AT1G08757	0	0	0	0	0	0
AT1G08760	-0.0769925	0.999986	-0.256099	0.999481	-0.338914	0.770896	-0.0589954	0.962978	0.215541	0.862722	0.177171	0.936816		AT1G08760	0	0	0	0	0	0
AT1G08763														AT1G08763	0	0	0	0	0	0
AT1G08767														AT1G08767	0	0	0	0	0	0
AT1G08770	0.0909784	0.999986	0.0242614	0.999481	-0.0760725	0.926702	-0.010102	0.964877	-0.219871	0.135239	-0.0594636	0.908412		AT1G08770	0	0	0	0	0	0
AT1G08773														AT1G08773	0	0	0	0	0	0
AT1G08780	-0.0177268	0.999986	0.0698889	0.999481	0.120827	0.955374	-0.445409	0.413869	-0.352092	0.555486	0.101559	0.957249		AT1G08780	0	0	0	0	0	0
AT1G08787														AT1G08787	0	0	0	0	0	0
AT1G08790	-0.695334	0.0342685	-0.996069	0.0020779	-0.422057	0.477575	-1.22629	0.0016717	0.095628	0.913773	0.853065	0.539605		AT1G08790	0	0	0	0	0	0
AT1G08800	-0.260903	0.999986	0.100064	0.999481	0.193829	0.981635	-0.697216	0.645396	0.396271	0.812559	-0.0777474	0.992272		AT1G08800	0	0	0	0	0	0
AT1G08807														AT1G08807	0	0	0	0	0	0
AT1G08810			0.596887				1.10882		0.553925		0.211412			AT1G08810	0	0	0	0	0	0
AT1G08817														AT1G08817	0	0	0	0	0	0
AT1G08820	0.122749	0.999986	0.234506	0.89476	0.225128	0.567295	-0.0781109	0.837263	-0.255488	0.355933	-0.10627	0.886667		AT1G08820	0	0	0	0	0	0
AT1G08823														AT1G08823	0	0	0	0	0	0
AT1G08830	0.671713	0.711475	0.593722	0.615741	0.108448	0.970311	-0.578989	0.137437	-0.356284	0.475434	0.480885	0.417702		AT1G08830	0	0	0	0	0	0
AT1G08833											0.596111			AT1G08833	0	0	0	0	0	0
AT1G08840	-0.0778653	0.999986	-0.16582	0.999481	-0.255266	0.905343	-0.401165	0.655689	-0.310793	0.792058	-0.193946	0.935831		AT1G08840	0	0	0	0	0	0
AT1G08843														AT1G08843	0	0	0	0	0	0
AT1G08845	-0.471486		0.115996		0.0746893		1.10882		2.43324		0.211412			AT1G08845	0	0	0	0	0	0
AT1G08847														AT1G08847	0	0	0	0	0	0
AT1G08860	-0.0950061	0.999986	-0.111748	0.999481	-0.234689	0.534498	0.164722	0.610934	0.143861	0.665228	0.0931957	0.940695		AT1G08860	0	0	0	0	0	0
AT1G08863														AT1G08863	0	0	0	0	0	0
AT1G08870														AT1G08870	0	0	0	0	0	0
AT1G08877														AT1G08877	0	0	0	0	0	0
AT1G08880	-1.58563	0.999986	-1.23035	0.999481	-0.992431		-0.617672	0.821274	1.13499		0.771682			AT1G08880	0	0	0	0	0	0
AT1G08883														AT1G08883	0	0	0	0	0	0
AT1G08887														AT1G08887	0	0	0	0	0	0
AT1G08890	-0.0567092		-0.854949		-0.88614		-2.33128		-0.311094		0.211412			AT1G08890	0	0	0	0	0	0
AT1G08893														AT1G08893	0	0	0	0	0	0
AT1G08900	1.67216				0.555581		1.07875		0.863389		-1.88971			AT1G08900	0	0	0	0	0	0
AT1G08903														AT1G08903	0	0	0	0	0	0
AT1G08907														AT1G08907	0	0	0	0	0	0
AT1G08910	-1.54268		-1.41748	0.999481	-0.155677		-2.28964	0.21958	-0.578325		0.589426			AT1G08910	0	0	0	0	0	0
AT1G08920	-1.55212		-0.988143	0.999481	-1.56698		-1.87733	0.0470515	0.0011828	0.999438	0.648207	0.893241		AT1G08920	0	0	0	0	0	0
AT1G08923														AT1G08923	0	0	0	0	0	0
AT1G08927														AT1G08927	0	0	0	0	0	0
AT1G08930	-0.784976		-0.342778	0.999481	-0.361203		-3.17706	0.0081013	-0.355594	0.857136	2.01157	0.595716		AT1G08930	0	0	0	0	0	0
AT1G08933														AT1G08933	0	0	0	0	0	0
AT1G08937														AT1G08937	0	0	0	0	0	0
AT1G08940	-0.407932		0.224386		-0.888375		-3.01854		-0.683488		0.596111			AT1G08940	0	0	0	0	0	0
AT1G08947														AT1G08947	0	0	0	0	0	0
AT1G08950														AT1G08950	0	0	0	0	0	0
AT1G08953														AT1G08953	0	0	0	0	0	0
AT1G08960	-1.43303		-1.88934		0.598237		-2.70613		1.38309		3.09636			AT1G08960	0	0	0	0	0	0
AT1G08963														AT1G08963	0	0	0	0	0	0
AT1G08967														AT1G08967	0	0	0	0	0	0
AT1G08970	-0.450696		-0.453079		-1.21434		-1.50548	0.521709	0.414869		-0.266625			AT1G08970	0	0	0	0	0	0
AT1G08977	0.564158													AT1G08977	0	0	0	0	0	0
AT1G08980	-1.58306		0.370292		0.0014856		1.10893		2.05517		-0.133554			AT1G08980	0	0	0	0	0	0
AT1G08983														AT1G08983	0	0	0	0	0	0
AT1G08985														AT1G08985	0	0	0	0	0	0
AT1G08990	0.564158						0.147049		0.140226		-0.365665			AT1G08990	0	0	0	0	0	0
AT1G08993	-0.471486		0.115996		0.0746893				0.553925		0.596111			AT1G08993	0	0	0	0	0	0
AT1G08997	1.42283	0.58411	1.06551	0.628093	-3.6856	4.29e-05	1.84709	0.0001236	1.8011	0.0003108	-0.203684	0.893878		AT1G08997	0	0	0	0	0	1
AT1G09000	-0.0920425	0.999986	-0.075924	0.999481	-0.13247	0.969532	-0.274883	0.77445	-0.0578179	0.971665	0.21083	0.922322		AT1G09000	0	0	0	0	0	0
AT1G09007					0.555581		-0.814734		-0.984921					AT1G09007	0	0	0	0	0	0
AT1G09010	-0.419904	0.999986	-0.0671574	0.999481	-0.406788	0.904788	-0.191192	0.911032	0.0418577	0.984498	-0.540897	0.866903		AT1G09010	0	0	0	0	0	0
AT1G09020	0.0261017	0.999986	-0.0242267	0.999481	-0.0338558	0.982247	0.181907	0.540815	-0.0251298	0.967207	-0.04134	0.967218		AT1G09020	0	0	0	0	0	0
AT1G09030														AT1G09030	0	0	0	0	0	0
AT1G09033														AT1G09033	0	0	0	0	0	0
AT1G09040	0.160966	0.999986	0.0462569	0.999481	0.319088	0.149687	0.425376	0.0497926	0.247381	0.456363	-0.277489	0.563573		AT1G09040	0	0	0	0	0	0
AT1G09043														AT1G09043	0	0	0	0	0	0
AT1G09047														AT1G09047	0	0	0	0	0	0
AT1G09050	0.18044	0.999986	0.0392179	0.999481	0.196747	0.58282	0.658313	0.0002501	0.311291	0.345283	-0.17633	0.834149		AT1G09050	0	0	0	0	0	0
AT1G09057														AT1G09057	0	0	0	0	0	0
AT1G09060	0.105287	0.999986	0.192213	0.999481	0.010952	0.994939	0.373601	0.12462	-0.10189	0.852048	-0.417314	0.271999		AT1G09060	0	0	0	0	0	0
AT1G09063					1.03647									AT1G09063	0	0	0	0	0	0
AT1G09070	0.252023	0.999986	0.174896	0.999481	-0.0185164	0.994991	0.805668	4.69e-12	0.104596	0.755089	-0.379776	0.563124		AT1G09070	0	0	0	0	0	0
AT1G09073														AT1G09073	0	0	0	0	0	0
AT1G09077														AT1G09077	0	0	0	0	0	0
AT1G09080	0.797206	0.999986	-1.32732	0.999481	-0.164625		1.00815	0.522679	-2.03126		1.12167	0.889163		AT1G09080	0	0	0	0	0	0
AT1G09083	0.564158										0.596111			AT1G09083	0	0	0	0	0	0
AT1G09087														AT1G09087	0	0	0	0	0	0
AT1G09090	-0.964942	0.999986	-0.508398	0.999481	-0.85907	0.75693	-0.837032	0.748951	-0.0188921		0.508168			AT1G09090	0	0	0	0	0	0
AT1G09100	0.374015	0.999986	0.715697	0.999481	0.104408	0.982921	2.06844	2.11e-09	0.243947	0.829972	-1.05967	0.304495		AT1G09100	0	0	0	0	0	0
AT1G09103														AT1G09103	0	0	0	0	0	0
AT1G09107														AT1G09107	0	0	0	0	0	0
AT1G09110														AT1G09110	0	0	0	0	0	0
AT1G09113														AT1G09113	0	0	0	0	0	0
AT1G09117														AT1G09117	0	0	0	0	0	0
AT1G09123														AT1G09123	0	0	0	0	0	0
AT1G09130	0.09688	0.999986	0.0487549	0.999481	0.0819838	0.922477	0.884455	6.94e-06	0.0445595	0.939374	-0.338786	0.824789		AT1G09130	0	0	0	0	0	0
AT1G09133	0.325584	0.999986	-0.0610476	0.999481	0.152324		-0.408969		0.497707		-0.732879			AT1G09133	0	0	0	0	0	0
AT1G09137														AT1G09137	0	0	0	0	0	0
AT1G09140	-0.0033086	0.999986	0.119326	0.999481	-0.117458	0.939181	0.125442	0.485279	-0.223623	0.168853	-0.187949	0.458006		AT1G09140	0	0	0	0	0	0
AT1G09150	-0.0159421	0.999986	0.0027924	0.999481	-0.0663138	0.954366	-0.16296	0.632905	-0.317865	0.271408	-0.0817604	0.926257		AT1G09150	0	0	0	0	0	0
AT1G09153														AT1G09153	0	0	0	0	0	0
AT1G09155	0.006949		0.979496	0.999481	0.390481		-1.29054		2.18887		1.85837			AT1G09155	0	0	0	0	0	0
AT1G09157	-0.293807	0.999986	-0.102756	0.999481	-0.24511	0.890431	-0.157957	0.889623	0.0068615	0.996058	0.0215431	0.996843		AT1G09157	0	0	0	0	0	0
AT1G09160	-0.485564	0.999986	0.192401	0.999481	-0.246828	0.967497	0.444987	0.769704	0.932361	0.433976	-0.263106	0.932372		AT1G09160	0	0	0	0	0	0
AT1G09163														AT1G09163	0	0	0	0	0	0
AT1G09170	0.0287055	0.999986	0.0658046	0.999481	0.176012	0.689038	0.703643	3.88e-06	0.276153	0.195083	-0.199902	0.836614		AT1G09170	0	0	0	0	0	0
AT1G09173														AT1G09173	0	0	0	0	0	0
AT1G09176														AT1G09176	0	0	0	0	0	0
AT1G09180	-0.121397	0.999986	-0.314273	0.999481	-0.288156	0.806119	-0.266186	0.74092	-0.159659	0.865618	0.430644	0.719149		AT1G09180	0	0	0	0	0	0
AT1G09183											1.17318			AT1G09183	0	0	0	0	0	0
AT1G09187														AT1G09187	0	0	0	0	0	0
AT1G09190	0.517778	0.999986	0.697835	0.824787	0.1154	0.981291	0.185194	0.923147	0.132586		-0.5564	0.852077		AT1G09190	0	0	0	0	0	0
AT1G09195	-2.40171		-2.23632		-1.29506		-0.762731		0.842686		0.788765			AT1G09195	0	0	0	0	0	0
AT1G09200	0.87077	0.999986	-0.137633	0.999481	0.337514		-0.927778	0.619532	0.826426	0.671939	-0.0324392			AT1G09200	0	0	0	0	0	0
AT1G09207									0.553925					AT1G09207	0	0	0	0	0	0
AT1G09210	-0.28474	0.999986	-0.40737	0.999481	0.0614593	0.984455	-0.759816	0.161015	0.445917	0.507293	0.657786	0.456455		AT1G09210	0	0	0	0	0	0
AT1G09217														AT1G09217	0	0	0	0	0	0
AT1G09220	0.659916		-0.384583		-0.888375		-0.814734		0.215496					AT1G09220	0	0	0	0	0	0
AT1G09230	-0.668515	0.999986	-0.562653	0.999481	-0.422749	0.915736	0.401318	0.874126	1.08432		0.256528	0.956349		AT1G09230	0	0	0	0	0	0
AT1G09240	0.900738						-1.75232		0.446394		1.20968			AT1G09240	0	0	0	0	0	0
AT1G09243														AT1G09243	0	0	0	0	0	0
AT1G09245	0.18754	0.999986	-0.39867	0.999481	-0.777944		0.17151		0.447508		-0.447451			AT1G09245	0	0	0	0	0	0
AT1G09250	-0.0999668		-0.84243		-1.31136		-1.8588		0.501925		0.658837			AT1G09250	0	0	0	0	0	0
AT1G09260														AT1G09260	0	0	0	0	0	0
AT1G09270	0.0207765	0.999986	0.0237984	0.999481	-0.119374	0.842696	0.229844	0.263615	0.0764632	0.83808	-0.0630349	0.934763		AT1G09270	0	0	0	0	0	0
AT1G09273														AT1G09273	0	0	0	0	0	0
AT1G09277														AT1G09277	0	0	0	0	0	0
AT1G09280	0.306353	0.801753	0.262812	0.999481	0.158501	0.877493	0.15343	0.74432	-0.194295	0.730546	-0.287478	0.743771		AT1G09280	0	0	0	0	0	0
AT1G09290	-1.01666		-0.802164		-1.37912		-0.814734		2.46833		2.45024			AT1G09290	0	0	0	0	0	0
AT1G09293														AT1G09293	0	0	0	0	0	0
AT1G09300	-0.414087	0.999986	-0.22067	0.999481	-0.395172	0.915186	-0.518425	0.719382	-0.396445		0.211484	0.958377		AT1G09300	0	0	0	0	0	0
AT1G09303														AT1G09303	0	0	0	0	0	0
AT1G09307														AT1G09307	0	0	0	0	0	0
AT1G09310	-3.14937	0.318872	-3.72969	0.035423	-1.64584	0.78357	-2.84234	0.0002584	1.16567	0.591611	0.694923	0.894682		AT1G09310	0	0	0	1	0	0
AT1G09313														AT1G09313	0	0	0	0	0	0
AT1G09317														AT1G09317	0	0	0	0	0	0
AT1G09320	0.106506	0.999986	0.0783641	0.999481	0.029294	0.982221	0.655706	1.72e-06	0.161156	0.556952	-0.0096356	0.997228		AT1G09320	0	0	0	0	0	0
AT1G09330	0.0623081	0.999986	0.0603933	0.999481	-0.172202	0.656935	0.212166	0.18497	-0.0366409	0.915243	-0.0649688	0.921503		AT1G09330	0	0	0	0	0	0
AT1G09337														AT1G09337	0	0	0	0	0	0
AT1G09340	-1.76213	0.519012	-1.93154	0.265863	-1.17888	0.78357	-1.43303	0.110633	0.356867	0.846627	-0.0364815	0.996843		AT1G09340	0	0	0	0	0	0
AT1G09343														AT1G09343	0	0	0	0	0	0
AT1G09350	0.445933				0.555581		-0.814734		-0.984921		0.596111			AT1G09350	0	0	0	0	0	0
AT1G09353														AT1G09353	0	0	0	0	0	0
AT1G09357														AT1G09357	0	0	0	0	0	0
AT1G09360														AT1G09360	0	0	0	0	0	0
AT1G09370											0.596111			AT1G09370	0	0	0	0	0	0
AT1G09373														AT1G09373	0	0	0	0	0	0
AT1G09377														AT1G09377	0	0	0	0	0	0
AT1G09380	0.632953		-0.375315		-0.406204		-1.92772		-2.81112		-2.50746			AT1G09380	0	0	0	0	0	0
AT1G09383	-0.471486		-0.375315		0.555589									AT1G09383	0	0	0	0	0	0
AT1G09387	0.556067		-0.359274		1.06762		1.10882		0.553925		0.211412			AT1G09387	0	0	0	0	0	0
AT1G09390	1.1306		0.596887		2.23138		-2.29232		-2.15349		-0.200959			AT1G09390	0	0	0	0	0	0
AT1G09393														AT1G09393	0	0	0	0	0	0
AT1G09397														AT1G09397	0	0	0	0	0	0
AT1G09400	-0.563927		-0.801319	0.999481	-0.315703		-0.895964		-0.507674		-1.20223			AT1G09400	0	0	0	0	0	0
AT1G09407	-0.863753	0.999986	-0.179076	0.999481	-1.03118		-0.612686		0.202767		1.566			AT1G09407	0	0	0	0	0	0
AT1G09410	-0.869647		-0.825194		0.111962		2.04379		0.553925		-0.728461			AT1G09410	0	0	0	0	0	0
AT1G09415	-1.37668		0.0754874		-0.836102		-0.216742		0.373758		-2.50746			AT1G09415	0	0	0	0	0	0
AT1G09417	-0.324729	0.999986	-0.234291	0.999481	0.093215	0.979115	-0.706054	0.215766	-0.491234	0.493274	0.259149	0.88709		AT1G09417	0	0	0	0	0	0
AT1G09420			1.16051		1.89471		0.0978064		0.169798		-0.644611			AT1G09420	0	0	0	0	0	0
AT1G09423														AT1G09423	0	0	0	0	0	0
AT1G09427	-0.517407		0.0550133		0.98263		-0.814734		-0.407851		1.73775			AT1G09427	0	0	0	0	0	0
AT1G09430	-1.52386		-0.637848	0.999481	-0.322555		-0.618458	0.859091	1.08896		0.841489			AT1G09430	0	0	0	0	0	0
AT1G09433							1.10882		0.553925		-0.942735			AT1G09433	0	0	0	0	0	0
AT1G09440	-0.471486		0.115996		-0.406204		-1.71147		-0.758117		1.17318			AT1G09440	0	0	0	0	0	0
AT1G09450	-0.40912	0.999986	0.142392	0.999481	-0.472558		-1.75229		0.970446		2.03336			AT1G09450	0	0	0	0	0	0
AT1G09457														AT1G09457	0	0	0	0	0	0
AT1G09460	-1.39129		-1.34056		-1.8714		-2.07111		-1.3888		-0.365665			AT1G09460	0	0	0	0	0	0
AT1G09470	-0.54301	0.999986	-0.653184	0.999481	-1.25584		0.130279		0.0327724		-0.427006			AT1G09470	0	0	0	0	0	0
AT1G09480							1.10882		0.553925		-0.365665			AT1G09480	0	0	0	0	0	0
AT1G09483														AT1G09483	0	0	0	0	0	0
AT1G09486	1.09937		0.536877		0.555584		-1.22022		-0.605021		-0.317686			AT1G09486	0	0	0	0	0	0
AT1G09490	-1.68608		-1.30977		-1.19528		-1.97362		0.177227		0.798181			AT1G09490	0	0	0	0	0	0
AT1G09493														AT1G09493	0	0	0	0	0	0
AT1G09500	-0.314801		0.910019		0.0030884		-3.83369		-0.324038		2.26322			AT1G09500	0	0	0	0	0	0
AT1G09503														AT1G09503	0	0	0	0	0	0
AT1G09510			0.596887		0.555581		-0.814734		-0.984921					AT1G09510	0	0	0	0	0	0
AT1G09520	0.34755	0.852773	0.459383	0.77219	0.202339	0.852386	0.115116	0.874126	-0.216088	0.777135	-0.374026	0.74724		AT1G09520	0	0	0	0	0	0
AT1G09530	0.406878		-0.384526		-0.407456		0.19528		0.598871		-1.73322			AT1G09530	0	0	0	0	0	0
AT1G09533	0.0117709	0.999986	0.209431	0.999481	-0.308929	0.921846	-1.30878	0.295052	-0.489743		0.820564	0.795998		AT1G09533	0	0	0	0	0	0
AT1G09537														AT1G09537	0	0	0	0	0	0
AT1G09540			0.596887				-1.71147		0.327934		0.596111			AT1G09540	0	0	0	0	0	0
AT1G09547														AT1G09547	0	0	0	0	0	0
AT1G09550											0.596111			AT1G09550	0	0	0	0	0	0
AT1G09560	-1.49356		-1.87894		-1.8129		-1.08688		0.530033		0.213637			AT1G09560	0	0	0	0	0	0
AT1G09563			0.578884											AT1G09563	0	0	0	0	0	0
AT1G09570	1.15942		1.64455		0.558814		-1.4677	0.506316	0.633629		1.23843			AT1G09570	0	0	0	0	0	0
AT1G09573	0.203405		-1.30167		-0.0922444		-1.74584		-0.569242		2.19399			AT1G09573	0	0	0	0	0	0
AT1G09575	0.178737	0.999986	0.104999	0.999481	0.10604	0.956573	0.287102	0.621581	-0.0295089	0.982154	-0.0246865	0.991283		AT1G09575	0	0	0	0	0	0
AT1G09577	1.32693		0.439087		-0.406204		-0.814734		-0.407851		0.596111			AT1G09577	0	0	0	0	0	0
AT1G09580	0.0512019	0.999986	-0.127786	0.999481	0.0696244	0.971269	0.170113	0.770853	-0.0237595	0.981837	0.132724	0.90276		AT1G09580	0	0	0	0	0	0
AT1G09583	-0.327225	0.999986	0.0597812	0.999481	0.16261	0.922477	-0.341528	0.67514	-0.238883	0.812704	0.0766481	0.98242		AT1G09583	0	0	0	0	0	0
AT1G09590	-0.46161	0.999986	-0.0939389	0.999481	0.319361	0.922477	-1.54077	0.0520992	1.02035	0.195083	1.62577	0.0509836		AT1G09590	0	0	0	0	0	0
AT1G09593														AT1G09593	0	0	0	0	0	0
AT1G09600	0.016299	0.999986	0.0624356	0.999481	0.169856	0.776964	0.221036	0.045752	0.0799893	0.692103	0.0337389	0.966863		AT1G09600	0	0	0	0	0	0
AT1G09603	-0.116967	0.999986	0.241621	0.999481	0.428661	0.88318	-1.05926	0.36271	-0.847125	0.528674	0.120794	0.98083		AT1G09603	0	0	0	0	0	0
AT1G09607														AT1G09607	0	0	0	0	0	0
AT1G09610	0.187349	0.999986	0.360796	0.999481	0.275595	0.922402	0.303317	0.704815	-0.596012	0.456363	-0.483414	0.734012		AT1G09610	0	0	0	0	0	0
AT1G09613														AT1G09613	0	0	0	0	0	0
AT1G09620	0.403642	0.999986	0.415151	0.999481	0.0602401	0.985991	0.848445	0.153493	0.584833	0.524791	-0.34359	0.774684		AT1G09620	0	0	0	0	0	0
AT1G09625														AT1G09625	0	0	0	0	0	0
AT1G09630	-0.262831	0.999986	-0.493928	0.999481	-0.444201	0.852092	-0.293866	0.869802	0.249691	0.88164	0.008965	0.998893		AT1G09630	0	0	0	0	0	0
AT1G09633							-0.814734		-0.984921					AT1G09633	0	0	0	0	0	0
AT1G09640	-0.577398	0.999986	-0.664196	0.999481	-0.471791	0.921516	-1.27861	0.0616643	0.618733	0.513153	0.759089	0.696682		AT1G09640	0	0	0	0	0	0
AT1G09645	-0.473035	0.999986	-1.2577	0.999481	-0.921528		-1.63777		0.580245		1.26751			AT1G09645	0	0	0	0	0	0
AT1G09650	0.405785		-0.26538		-0.205616		-0.749584		-0.69661		0.782178			AT1G09650	0	0	0	0	0	0
AT1G09653														AT1G09653	0	0	0	0	0	0
AT1G09660	-0.0089697	0.999986	0.311179	0.999481	-0.278815	0.940712	-0.0629596	0.965355	0.157178	0.925187	0.175909	0.950201		AT1G09660	0	0	0	0	0	0
AT1G09665														AT1G09665	0	0	0	0	0	0
AT1G09667	0.0832668		-0.375315		-0.406204				0.553925					AT1G09667	0	0	0	0	0	0
AT1G09680	1.1684		0.251067		0.885701		1.73565		1.80389		-1.08194			AT1G09680	0	0	0	0	0	0
AT1G09690	-0.801168	0.922248	-0.849073	0.866076	-0.389842	0.877493	-1.14942	0.025861	0.503282	0.608262	1.00486	0.136986		AT1G09690	0	0	0	0	0	0
AT1G09697														AT1G09697	0	0	0	0	0	0
AT1G09700	-1.08432		-0.376475		-1.40261		-2.32944		0.49898		1.44592			AT1G09700	0	0	0	0	0	0
AT1G09710	-0.0481999	0.999986	0.131614	0.999481	0.0949059	0.922477	0.356781	0.305224	0.15685	0.753411	-0.0960977	0.940664		AT1G09710	0	0	0	0	0	0
AT1G09717														AT1G09717	0	0	0	0	0	0
AT1G09720	0.224356	0.999986	0.342339	0.999481	0.187766	0.944334	0.309817	0.834461	0.388655	0.775766	0.793399	0.612615		AT1G09720	0	0	0	0	0	0
AT1G09723														AT1G09723	0	0	0	0	0	0
AT1G09730	0.162048	0.999986	0.215992	0.999481	0.310726	0.435978	0.457741	0.106039	0.101348	0.858618	-0.0749251	0.960072		AT1G09730	0	0	0	0	0	0
AT1G09733														AT1G09733	0	0	0	0	0	0
AT1G09740							-0.814734		-0.984921		0.596111			AT1G09740	0	0	0	0	0	0
AT1G09743														AT1G09743	0	0	0	0	0	0
AT1G09747														AT1G09747	0	0	0	0	0	0
AT1G09750	-1.90882		-3.01855		-1.5728		-0.492073		2.22657		1.24822			AT1G09750	0	0	0	0	0	0
AT1G09760	-0.48016	0.999986	-0.0486879	0.999481	-0.677686	0.852092	-1.64857	0.153418	-0.151484	0.941422	0.895989	0.774969		AT1G09760	0	0	0	0	0	0
AT1G09763														AT1G09763	0	0	0	0	0	0
AT1G09767														AT1G09767	0	0	0	0	0	0
AT1G09770	0.0705106	0.999986	0.0783875	0.999481	0.183976	0.671014	0.267504	0.151094	-0.0471172	0.900312	-0.0760719	0.924899		AT1G09770	0	0	0	0	0	0
AT1G09773	-0.0867826	0.999986	-0.166082	0.999481	0.229584	0.927946	-1.0087	0.284943	-0.483626	0.675438	0.636015	0.776408		AT1G09773	0	0	0	0	0	0
AT1G09780	-0.442454	0.999986	-0.283261	0.999481	-0.25109	0.971269	-1.55848	0.161228	0.229594	0.890121	1.31511	0.436334		AT1G09780	0	0	0	0	0	0
AT1G09787														AT1G09787	0	0	0	0	0	0
AT1G09790	0.0159301	0.999986	-0.561917	0.999481	0.0959923	0.982921	0.0370404	0.981258	0.0343086	0.985469	0.392424	0.887086		AT1G09790	0	0	0	0	0	0
AT1G09794	-0.155481	0.999986	0.0286436	0.999481	-0.0602602	0.980721	0.0168207	0.982156	-0.225051	0.752437	0.056108	0.972805		AT1G09794	0	0	0	0	0	0
AT1G09795	0.0537406	0.999986	0.0067479	0.999481	-0.0340369	0.982247	-0.0303232	0.955089	0.0245643	0.971186	0.121679	0.894016		AT1G09795	0	0	0	0	0	0
AT1G09797	0.0287238	0.999986	0.08732	0.999481	-0.146014	0.931628	-0.429618	0.480683	-0.612875	0.391985	0.284479	0.848391		AT1G09797	0	0	0	0	0	0
AT1G09800	0.0344649	0.999986	-0.0069022	0.999481	-0.446654	0.591083	-0.670532	0.0012204	-0.325127	0.284751	0.345191	0.450486		AT1G09800	0	0	0	0	0	0
AT1G09803	0.0528802	0.999986	-0.284005	0.999481	-0.0105008	0.998986	0.495671	0.827837	0.151202		0.902128	0.852454		AT1G09803	0	0	0	0	0	0
AT1G09807														AT1G09807	0	0	0	0	0	0
AT1G09810	0.280386	0.933366	0.402665	0.335437	0.442186	0.319903	0.436569	0.335241	0.0738441	0.939555	-0.338075	0.721424		AT1G09810	0	0	0	0	0	0
AT1G09812														AT1G09812	0	0	0	0	0	0
AT1G09813					0.555581									AT1G09813	0	0	0	0	0	0
AT1G09815	0.141107	0.999986	0.100951	0.999481	0.0579812	0.975657	0.116657	0.762029	-0.256107	0.415852	0.0752424	0.940695		AT1G09815	0	0	0	0	0	0
AT1G09820	0.564158						-0.814734		1.82245		1.17318			AT1G09820	0	0	0	0	0	0
AT1G09830	0.218172	0.999986	0.406902	0.999481	0.326083	0.917915	-0.218057	0.915794	0.685783	0.575626	0.301019	0.937475		AT1G09830	0	0	0	0	0	0
AT1G09840	-1.23958	0.999986	-1.7133	0.999481	-0.0597472		-1.90124	0.19206	0.416244	0.830297	0.965374			AT1G09840	0	0	0	0	0	0
AT1G09850	0.0226879	0.999986	0.101269	0.999481	-0.0577282	0.976273	0.155369	0.785223	-0.0070933	0.993079	-0.055469	0.971282		AT1G09850	0	0	0	0	0	0
AT1G09853														AT1G09853	0	0	0	0	0	0
AT1G09860	0.900738		0.596887		0.555581		-0.814734		0.211201					AT1G09860	0	0	0	0	0	0
AT1G09867	-0.471486		-0.375315		-0.406204									AT1G09867	0	0	0	0	0	0
AT1G09870	0.0502781	0.999986	0.0109691	0.999481	0.0107247	0.997985	0.061862	0.945936	0.0108556	0.990097	-0.326952	0.784533		AT1G09870	0	0	0	0	0	0
AT1G09877														AT1G09877	0	0	0	0	0	0
AT1G09880														AT1G09880	0	0	0	0	0	0
AT1G09883														AT1G09883	0	0	0	0	0	0
AT1G09890											0.596111			AT1G09890	0	0	0	0	0	0
AT1G09900	-0.0122234	0.999986	0.292363	0.999481	-0.102477		-0.252658		-0.433905		-0.990084			AT1G09900	0	0	0	0	0	0
AT1G09910	0.10114	0.999986	0.308732	0.999481	0.0249083	0.989598	-0.126673	0.874126	-0.162742	0.846607	0.21496	0.883687		AT1G09910	0	0	0	0	0	0
AT1G09920	0.211123	0.993381	0.0888377	0.999481	0.238488	0.630526	-0.191928	0.577554	-0.191724	0.609235	0.161775	0.889074		AT1G09920	0	0	0	0	0	0
AT1G09930	-0.0678715	0.999986	0.0248125	0.999481	-0.167924	0.829049	0.32634	0.204477	0.084972	0.866689	-0.240839	0.704849		AT1G09930	0	0	0	0	0	0
AT1G09932	1.49171		0.89295		1.49546		-1.07014		0.826699		0.654564			AT1G09932	0	0	0	0	0	0
AT1G09935														AT1G09935	0	0	0	0	0	0
AT1G09940	0.0602172	0.999986	0.0245629	0.999481	0.0609875	0.804172	0.216506	0.002419	0.0360539	0.898755	-0.0787414	0.831358		AT1G09940	0	0	0	0	0	0
AT1G09947														AT1G09947	0	0	0	0	0	0
AT1G09950	-1.87965		-1.28762		-1.81281		-3.51384		-0.999615		2.45392			AT1G09950	0	0	0	0	0	0
AT1G09957	-0.083675	0.999986	0.0545928	0.999481	-0.0764633	0.991618	-0.647425		0.559602		1.41713			AT1G09957	0	0	0	0	0	0
AT1G09960	-0.953934		-0.367871		0.0736256		-0.814734		2.14271		1.7045			AT1G09960	0	0	0	0	0	0
AT1G09967														AT1G09967	0	0	0	0	0	0
AT1G09970	-0.0473234	0.999986	-0.129274	0.999481	0.005211	0.996663	-0.121215	0.579348	-0.0256861	0.949621	-0.160132	0.743945		AT1G09970	0	0	0	0	0	0
AT1G09977														AT1G09977	0	0	0	0	0	0
AT1G09980	-0.0506353	0.999986	-0.0512155	0.999481	-0.224423	0.59706	0.286788	0.165691	0.107046	0.771168	-0.0346161	0.978705		AT1G09980	0	0	0	0	0	0
AT1G09983														AT1G09983	0	0	0	0	0	0
AT1G09987			0.596887											AT1G09987	0	0	0	0	0	0
AT1G09995	-0.435099	0.999986	-0.716883	0.924224	-0.307942	0.910653	0.486427	0.67266	0.277617	0.862439	-0.294413	0.912649		AT1G09995	0	0	0	0	0	0
AT1G10000					0.555581									AT1G10000	0	0	0	0	0	0
AT1G10010	-0.288085		0.228304		1.24959		-0.991903		0.176998		0.974241			AT1G10010	0	0	0	0	0	0
AT1G10020	-1.44004		0.226896		-1.43551		-2.41656		0.499933		1.82589			AT1G10020	0	0	0	0	0	0
AT1G10030	-0.404075		-0.364819		-0.40532		-2.91657		0.134552		2.19798			AT1G10030	0	0	0	0	0	0
AT1G10040	-0.471486		-0.375315		-0.406204		-1.34258		-0.246398		-0.942735			AT1G10040	0	0	0	0	0	0
AT1G10050	-0.894227	0.580348	-0.479498	0.999481	-0.15647	0.957829	0.382441	0.709259	0.0249503	0.989181	0.0948737	0.968845		AT1G10050	0	0	0	0	0	0
AT1G10060	0.898213	0.999986	-0.240444	0.999481	0.681422		-0.838916	0.704815	0.125813		1.50801	0.638791		AT1G10060	0	0	0	0	0	0
AT1G10070	-0.0321279	0.999986	0.0933615	0.999481	0.0425025	0.971269	-0.0840062	0.627416	-0.183263	0.318931	-0.0701286	0.934763		AT1G10070	0	0	0	0	0	0
AT1G10090	-0.0132392	0.999986	0.0231571	0.999481	-0.0524465	0.946324	0.467257	3.71e-05	0.122279	0.649614	-0.296974	0.37951		AT1G10090	0	0	0	0	0	0
AT1G10095	-0.596879	0.999986	0.0859474	0.999481	-0.168817	0.977248	-0.405277	0.814505	-0.34349		-0.337286	0.934763		AT1G10095	0	0	0	0	0	0
AT1G10100														AT1G10100	0	0	0	0	0	0
AT1G10110	-1.10824		0.194093		-0.0844919		-0.210631		-0.007132		-1.3377			AT1G10110	0	0	0	0	0	0
AT1G10120	-1.50092	0.613027	-1.17536	0.901946	-0.168211	0.981291	-1.76213	0.325733	0.172458		-0.0704291			AT1G10120	0	0	0	0	0	0
AT1G10130	-0.425106	0.999986	-0.0478903	0.999481	0.074464	0.987077	-1.03357	0.49062	0.470698	0.823954	0.78351	0.815562		AT1G10130	0	0	0	0	0	0
AT1G10140	0.649061		0.983533		0.538247		1.01922	0.56355	0.448658		-1.95986	0.563124		AT1G10140	0	0	0	0	0	0
AT1G10150	0.111669	0.999986	0.120844	0.999481	0.0821797	0.913258	0.325587	0.108586	-0.0255686	0.96865	-0.0901017	0.937184		AT1G10150	0	0	0	0	0	0
AT1G10155	-1.65595	0.940636	-0.298718	0.999481	0.274764	0.979841	-1.34266		-1.33505		1.28462			AT1G10155	0	0	0	0	0	0
AT1G10160	0.244073	0.999986	0.172716	0.999481	-0.0797977	0.971395	0.0857789	0.909294	-0.0118253	0.989632	-0.172391	0.892449		AT1G10160	0	0	0	0	0	0
AT1G10170	0.164263	0.999986	0.0147755	0.999481	-0.0196413	0.985539	0.713553	1.73e-12	0.335105	0.0278596	-0.203179	0.833119		AT1G10170	0	0	0	0	0	0
AT1G10180	-1.04361		-1.0424	0.999481	-0.0345725		-1.56061		0.703409		-0.0108883			AT1G10180	0	0	0	0	0	0
AT1G10190	0.564158						-0.814734		-0.984921					AT1G10190	0	0	0	0	0	0
AT1G10200	-0.214815		-0.628856		-0.0244055		-3.88323		1.92449		4.65061			AT1G10200	0	0	0	0	0	0
AT1G10210	-1.8432		-0.684484		-1.25699		-0.814734		2.44824		2.15347			AT1G10210	0	0	0	0	0	0
AT1G10220	0.0832668		0.536159		0.0746893		-1.71738		1.74674		1.17318			AT1G10220	0	0	0	0	0	0
AT1G10225			0.596887											AT1G10225	0	0	0	0	0	0
AT1G10230	0.0748046	0.999986	0.0023584	0.999481	-0.105049	0.931628	0.0539234	0.866999	-0.224669	0.338237	-0.0827142	0.893878		AT1G10230	0	0	0	0	0	0
AT1G10240	-0.328802	0.999986	-0.660871	0.999481	-0.557692	0.868644	1.4331	0.24204	0.506138		-0.368876	0.936417		AT1G10240	0	0	0	0	0	0
AT1G10250														AT1G10250	0	0	0	0	0	0
AT1G10260														AT1G10260	0	0	0	0	0	0
AT1G10270	0.836369		-0.381238		0.0754306		0.772464		1.82591		0.23605			AT1G10270	0	0	0	0	0	0
AT1G10280	-0.174652	0.999986	0.085766	0.999481	-0.0100938	0.997784	0.165304	0.852228	-0.10341	0.924233	-0.0444312	0.986217		AT1G10280	0	0	0	0	0	0
AT1G10290	0.131017	0.999986	0.0050455	0.999481	0.0636293	0.946182	0.507622	0.0338777	0.071405	0.89207	-0.144061	0.873003		AT1G10290	0	0	0	0	0	0
AT1G10300	0.114285	0.999986	-0.0614923	0.999481	0.0162019	0.998487	1.69086	0.051584	0.062164		-0.798583	0.768133		AT1G10300	0	0	0	0	0	0
AT1G10310	0.266787	0.999986	-0.435432	0.999481	0.853845	0.753614	-1.49202	0.433173	-0.0662245		1.4219			AT1G10310	0	0	0	0	0	0
AT1G10320	-0.866292	0.979827	-1.17676	0.669151	0.173038	0.972147	-0.648562	0.687059	0.0062045		-0.170811	0.974109		AT1G10320	0	0	0	0	0	0
AT1G10330							0.147049		-0.984921		-0.365665			AT1G10330	0	0	0	0	0	0
AT1G10340			0.578884											AT1G10340	0	0	0	0	0	0
AT1G10350	-0.471486		0.995558		0.555589		-0.276801		0.0472353		-1.28805			AT1G10350	0	0	0	0	0	0
AT1G10360	-2.13184	0.999986	-1.74564	0.999481	-1.74439		-0.814524	0.774084	0.0766925		-1.43466			AT1G10360	0	0	0	0	0	0
AT1G10370	-0.562402	0.999986	0.217273	0.999481	-2.15752		0.0737655	0.97985	-0.674202		-0.988167			AT1G10370	0	0	0	0	0	0
AT1G10380	0.0832668		-0.375315		0.0746893				0.553925		1.71444			AT1G10380	0	0	0	0	0	0
AT1G10385	0.0640639	0.999986	0.0523047	0.999481	-0.114782	0.82996	0.0778198	0.812278	-0.0129277	0.980334	0.0534155	0.946841		AT1G10385	0	0	0	0	0	0
AT1G10390	0.0694322	0.999986	0.104478	0.999481	0.151344	0.794303	0.176332	0.520298	0.0595353	0.890121	-0.0353647	0.975062		AT1G10390	0	0	0	0	0	0
AT1G10395														AT1G10395	0	0	0	0	0	0
AT1G10400	0.372589	0.999986	0.347581	0.999481	-0.219705	0.952831	1.98404	9.87e-05	-0.0499176	0.982773	-0.512002	0.927256		AT1G10400	0	0	0	0	0	0
AT1G10410	-0.028102	0.999986	-0.0147525	0.999481	-0.0474454	0.952831	0.0493503	0.843129	0.0083541	0.983091	-0.0584019	0.927256		AT1G10410	0	0	0	0	0	0
AT1G10417	-1.06473	0.999986	-0.215145	0.999481	-0.65749		-0.582639		-0.282472		1.24264			AT1G10417	0	0	0	0	0	0
AT1G10419														AT1G10419	0	0	0	0	0	0
AT1G10430	0.0573356	0.999986	-0.181566	0.999481	0.0604679	0.971269	-0.172886	0.678021	-0.115221	0.846786	0.121233	0.898534		AT1G10430	0	0	0	0	0	0
AT1G10440														AT1G10440	0	0	0	0	0	0
AT1G10450	-0.0328708	0.999986	-0.0484827	0.999481	0.132904	0.864466	0.538152	0.0020538	0.351092	0.100606	-0.194481	0.671487		AT1G10450	0	0	0	0	0	0
AT1G10455			0.578884											AT1G10455	0	0	0	0	0	0
AT1G10460	0.564158		0.596887						0.553925					AT1G10460	0	0	0	0	0	0
AT1G10470	-0.0107481	0.999986	-0.0354243	0.999481	-0.160263	0.601398	-0.262143	0.164282	-0.217868	0.373747	0.0744986	0.951494		AT1G10470	0	0	0	0	0	0
AT1G10480	-0.471486		0.669494		0.0746893		-0.814734		-0.407851					AT1G10480	0	0	0	0	0	0
AT1G10490	0.374438	0.999986	-0.33788	0.999481	0.518644		-1.7066		-0.641402		0.484346			AT1G10490	0	0	0	0	0	0
AT1G10500	-0.0508578	0.999986	-0.196948	0.999481	0.134598	0.981671	-0.508738	0.68503	0.0135196	0.993854	0.362277	0.901065		AT1G10500	0	0	0	0	0	0
AT1G10510	-0.226583	0.999986	-0.202426	0.999481	-0.157011	0.852092	-0.312537	0.464649	-0.0858863	0.89025	-0.0068483	0.99878		AT1G10510	0	0	0	0	0	0
AT1G10520	0.105812	0.999986	-0.122218	0.999481	-0.0008992	0.999935	0.519031	0.577322	0.293	0.819754	-0.518227	0.770046		AT1G10520	0	0	0	0	0	0
AT1G10522	0.34896	0.999986	0.249931	0.999481	0.473095	0.835757	-0.39844	0.485789	-0.377049	0.525022	0.0267824	0.991923		AT1G10522	0	0	0	0	0	0
AT1G10530	-0.471486		-0.375315		-0.406204		-1.33386		0.224869		0.211412			AT1G10530	0	0	0	0	0	0
AT1G10538														AT1G10538	0	0	0	0	0	0
AT1G10540	0.900738		0.596887				-0.274581		0.558114		-0.366927			AT1G10540	0	0	0	0	0	0
AT1G10550	-0.953934		-0.0338428		0.962971		-1.6287		2.75082	0.057854	1.76408			AT1G10550	0	0	0	0	0	0
AT1G10560	-0.408604		0.170592		-0.407313		0.147049		2.57442		0.821248			AT1G10560	0	0	0	0	0	0
AT1G10570	-0.075296		-0.695271		0.367867		-2.48476		0.529716		1.92075			AT1G10570	0	0	0	0	0	0
AT1G10580	0.0420296	0.999986	-0.0201754	0.999481	-0.0611482	0.922402	0.2718	0.0503255	0.382744	0.0179564	-0.0744041	0.926988		AT1G10580	0	0	0	0	0	0
AT1G10585	0.093268		-1.3012		-0.847329		-0.408969		-1.88875		-0.217856			AT1G10585	0	0	0	0	0	0
AT1G10586			0.596887				-0.814734		-0.984921					AT1G10586	0	0	0	0	0	0
AT1G10588														AT1G10588	0	0	0	0	0	0
AT1G10590	-0.035728	0.999986	-0.0633284	0.999481	-0.0856411	0.856333	0.121033	0.517891	-0.0281238	0.945142	-0.0686794	0.901065		AT1G10590	0	0	0	0	0	0
AT1G10600	-0.109718	0.999986	-0.11864	0.999481	-0.209053	0.703963	0.138517	0.624579	-0.0399552	0.9485	-0.110466	0.881647		AT1G10600	0	0	0	0	0	0
AT1G10610	-0.223822	0.999986	-0.0910337	0.999481	-0.0425462	0.982921	0.148011	0.724438	-0.12332	0.822573	-0.162887	0.858093		AT1G10610	0	0	0	0	0	0
AT1G10620	0.0263924	0.999986	-0.0167168	0.999481	0.0233165	0.982247	0.522459	2.91e-10	0.212984	0.220127	-0.202618	0.73304		AT1G10620	0	0	0	0	0	0
AT1G10630	-0.0014728	0.999986	-0.0740738	0.999481	-0.185786	0.82996	-0.402253	0.247071	-0.126221	0.836615	0.37158	0.743945		AT1G10630	0	0	0	0	0	0
AT1G10640	0.648129		-0.375315		1.44898		-0.814734		1.50396		1.81387			AT1G10640	0	0	0	0	0	0
AT1G10650	-0.0321649	0.999986	-0.0256072	0.999481	0.107902	0.82883	0.0670551	0.844231	0.20166	0.395941	-0.0037905	0.998606		AT1G10650	0	0	0	0	0	0
AT1G10657	-1.38765		-1.84834		-0.397718		-1.71147		2.73238		3.12286			AT1G10657	0	0	0	0	0	0
AT1G10660	-0.0669365	0.999986	-0.165254	0.392722	-0.156492	0.574755	0.260246	0.0005117	0.205981	0.0676858	-0.0217165	0.974126		AT1G10660	0	0	0	0	0	0
AT1G10670	0.120161	0.999986	-0.0069396	0.999481	-0.0529196	0.936566	-0.0645534	0.697516	-0.0963812	0.558337	0.0897598	0.841605		AT1G10670	0	0	0	0	0	0
AT1G10680	-0.135022	0.999986	-0.187994	0.999481	0.220509	0.829853	0.0350805	0.898774	0.14157	0.736787	0.261794	0.294859		AT1G10680	0	0	0	0	0	0
AT1G10682	1.57403		1.70727		0.555581		-0.216289		0.102734		-1.92291			AT1G10682	0	0	0	0	0	0
AT1G10690	-0.259659	0.999986	-0.441902	0.999481	0.16335	0.968705	-0.868179	0.515324	-0.105346	0.963422	0.945098	0.757087		AT1G10690	0	0	0	0	0	0
AT1G10700	0.282104	0.896697	0.160934	0.999481	-0.0817871	0.956573	0.166883	0.57401	-0.0132403	0.983091	-0.118218	0.87148		AT1G10700	0	0	0	0	0	0
AT1G10705														AT1G10705	0	0	0	0	0	0
AT1G10710	0.438181	0.999986	-0.405117	0.999481	0.475303		0.586878	0.815856	0.0833255		0.260479	0.9534		AT1G10710	0	0	0	0	0	0
AT1G10715							1.10882				-0.942735			AT1G10715	0	0	0	0	0	0
AT1G10717	0.0832668		-0.375315		-0.406204									AT1G10717	0	0	0	0	0	0
AT1G10720	-0.134705	0.999986	-0.0726723	0.999481	-0.059698	0.968705	0.0634603	0.862434	-0.0749339	0.867717	-0.0653349	0.933554		AT1G10720	0	0	0	0	0	0
AT1G10730	-0.813077	0.999986	-0.145807	0.999481	-0.509173		-0.276248	0.929538	-1.11729		-0.667229			AT1G10730	0	0	0	0	0	0
AT1G10740	0.0916834	0.999986	0.0350492	0.999481	0.054414	0.952831	0.0631884	0.65822	-0.129676	0.48053	-0.162429	0.594805		AT1G10740	0	0	0	0	0	0
AT1G10745											0.596111			AT1G10745	0	0	0	0	0	0
AT1G10747														AT1G10747	0	0	0	0	0	0
AT1G10750					0.555581				0.553925		0.596111			AT1G10750	0	0	0	0	0	0
AT1G10760	-0.0004401	0.999986	-0.0335628	0.999481	-0.0730922	0.947487	0.433439	0.0339721	0.18845	0.541143	-0.241718	0.590208		AT1G10760	0	0	0	0	0	0
AT1G10770	0.0902845	0.999986	-0.010395	0.999481	-0.168376	0.701425	0.244979	0.0017603	0.0771123	0.767211	-0.0457491	0.936417		AT1G10770	0	0	0	0	0	0
AT1G10780	0.0592649	0.999986	0.0296161	0.999481	-0.0594873	0.985991	-0.050308	0.962378	-0.149779	0.887004	-0.131811	0.958377		AT1G10780	0	0	0	0	0	0
AT1G10790	-0.471486		-0.375315		-0.406204									AT1G10790	0	0	0	0	0	0
AT1G10800														AT1G10800	0	0	0	0	0	0
AT1G10810											0.596111			AT1G10810	0	0	0	0	0	0
AT1G10820	-0.521791		0.0117334		-0.348259		-3.291		0.569711		3.35416			AT1G10820	0	0	0	0	0	0
AT1G10830	-1.58306		-0.980088		-1.51788		-0.742163		1.04514		0.829649			AT1G10830	0	0	0	0	0	0
AT1G10840	0.0981832	0.999986	0.11061	0.999481	0.147308	0.863374	0.0342509	0.951204	-0.121541	0.822041	-0.0916762	0.92535		AT1G10840	0	0	0	0	0	0
AT1G10850	-1.41284		-2.93703		-1.46925		-2.06582		0.589377		0.731751			AT1G10850	0	0	0	0	0	0
AT1G10865	0.0273321	0.999986	-0.0377122	0.999481	-0.0539301	0.956573	-0.354739	0.135329	-0.450182	0.0399791	0.11929	0.894682		AT1G10865	0	0	0	0	0	0
AT1G10870	-0.702655	0.986089	-0.512865	0.999481	-0.602615	0.812588	-0.565157	0.63752	-0.0788023	0.972926	0.592183	0.778946		AT1G10870	0	0	0	0	0	0
AT1G10875	0.0832668		-0.375315		-0.406204									AT1G10875	0	0	0	0	0	0
AT1G10880	0.56956	0.999986	0.0777244	0.999481	-0.0249938	0.996663	0.291475	0.801715	-0.0980021	0.951344	-0.100341	0.97777		AT1G10880	0	0	0	0	0	0
AT1G10890	-0.190715	0.999986	0.0374959	0.999481	-0.013275	0.996663	-0.372834	0.0140463	-0.262196	0.23011	0.0697801	0.917888		AT1G10890	0	0	0	0	0	0
AT1G10900	0.564158				0.555581		-0.374478		0.0673714		0.218941			AT1G10900	0	0	0	0	0	0
AT1G10910	-0.215514	0.999986	-0.817715	0.999481	0.216553		-0.792512		1.2814		0.675032			AT1G10910	0	0	0	0	0	0
AT1G10920	-0.913623		0.628275	0.999481	-0.0048633		1.63212		2.26867		-1.27222			AT1G10920	0	0	0	0	0	0
AT1G10930	-0.0910283	0.999986	-0.144917	0.999481	0.0685995	0.968705	0.379926	0.308885	0.264544	0.632995	-0.276623	0.725204		AT1G10930	0	0	0	0	0	0
AT1G10940	-0.104779	0.999986	0.0433611	0.999481	0.019622	0.975657	-0.187343	0.0852496	-0.246316	0.0249616	0.0106979	0.990631		AT1G10940	0	0	0	0	0	0
AT1G10950	0.0888317	0.999986	-0.331761	0.999481	-0.0778698	0.975657	-0.702524	0.0293617	-0.113045	0.856735	0.49771	0.455002		AT1G10950	0	0	0	0	0	0
AT1G10960	-1.53026	0.999986	-0.968964	0.999481	-1.35507	0.833121	-2.06929		2.27121		2.99511			AT1G10960	0	0	0	0	0	0
AT1G10970	-0.600434	0.999986	-0.468463	0.999481	0.0991435	0.986507	-0.91445	0.606017	0.19624		1.5444	0.646889		AT1G10970	0	0	0	0	0	0
AT1G10980					0.555581		-0.814734		-0.407851		0.596111			AT1G10980	0	0	0	0	0	0
AT1G10990									0.553925		1.17318			AT1G10990	0	0	0	0	0	0
AT1G11000	-1.97893		-1.98806	0.999481	-2.30968		-0.666843		2.31698		1.12905			AT1G11000	0	0	0	0	0	0
AT1G11020	0.146587	0.999986	0.0762294	0.999481	-0.102056	0.927946	0.0158782	0.976634	0.0198423	0.980187	0.0379539	0.978534		AT1G11020	0	0	0	0	0	0
AT1G11030														AT1G11030	0	0	0	0	0	0
AT1G11040	0.0578628	0.999986	0.0541262	0.999481	0.140411	0.641916	0.270586	0.024772	0.0430232	0.886493	-0.0989131	0.894113		AT1G11040	0	0	0	0	0	0
AT1G11050	-0.471486		0.115996		0.555584		-0.795777		1.25089		-0.222405			AT1G11050	0	0	0	0	0	0
AT1G11055														AT1G11055	0	0	0	0	0	0
AT1G11060	0.0495019	0.999986	-0.0249342	0.999481	-0.0451889	0.986507	0.168754	0.876143	-0.0029944	0.998235	-0.252128	0.906127		AT1G11060	0	0	0	0	0	0
AT1G11070			1.47573		0.555581		1.10882		0.553925		0.211412			AT1G11070	0	0	0	0	0	0
AT1G11080	0.445933						-0.7423		-1.30208		-0.365664			AT1G11080	0	0	0	0	0	0
AT1G11090	-1.11792	0.999986	-1.40459	0.999481	-0.766128		-2.75346		0.0453289		1.49813			AT1G11090	0	0	0	0	0	0
AT1G11100	0.17739	0.999986	0.152565	0.999481	-0.0401826	0.984123	0.839784	1.17e-06	0.232522	0.568786	-0.47239	0.263019		AT1G11100	0	0	0	0	0	0
AT1G11110	-0.408289	0.143993	-0.133399	0.999481	-0.208686	0.77144	-0.124468	0.830226	-0.151961	0.819754	0.120402	0.912649		AT1G11110	0	0	0	0	0	0
AT1G11112			0.578884		1.03647		-0.814734		-0.984921					AT1G11112	0	0	0	0	0	0
AT1G11120	-0.953934		-0.38393		-0.407326		0.147049		1.52883		2.54325			AT1G11120	0	0	0	0	0	0
AT1G11125											0.596111			AT1G11125	0	0	0	0	0	0
AT1G11130	-0.400423		-0.85789		-0.407468		-0.814734		0.670804		1.17318			AT1G11130	0	0	0	0	0	0
AT1G11145														AT1G11145	0	0	0	0	0	0
AT1G11160					0.555581		-0.814734		-0.984921		0.596111			AT1G11160	0	0	0	0	0	0
AT1G11170	-0.0616996	0.999986	-0.482732	0.999481	0.703728	0.794303	-0.578949	0.802377	0.0822861		0.231152			AT1G11170	0	0	0	0	0	0
AT1G11175	0.0379237	0.999986	-0.0094037	0.999481	-0.0187531	0.985991	0.0099535	0.971479	-0.0987532	0.770833	0.0880614	0.893878		AT1G11175	0	0	0	0	0	0
AT1G11180	-0.845787	0.615778	-0.684827	0.873318	-0.513512	0.781822	-0.10715	0.951349	-0.194205	0.909174	0.379929	0.876756		AT1G11180	0	0	0	0	0	0
AT1G11185														AT1G11185	0	0	0	0	0	0
AT1G11190	-0.816763		-0.0702246		0.66204		-1.43633	0.437589	-0.120623		0.368218			AT1G11190	0	0	0	0	0	0
AT1G11200	0.130171		-0.381277		0.07544		-2.29963		1.26067		1.66947			AT1G11200	0	0	0	0	0	0
AT1G11210	1.01139		0.514196		1.55486		-0.877214		0.527273		0.722363			AT1G11210	0	0	0	0	0	0
AT1G11220	1.1306				0.555581		-0.814734		1.50333		1.72558			AT1G11220	0	0	0	0	0	0
AT1G11230														AT1G11230	0	0	0	0	0	0
AT1G11240	-0.500562	0.999986	0.0751934		1.21302	0.628305	-0.157638	0.898651	0.676577	0.271084	0.282738	0.912649		AT1G11240	0	0	0	0	0	0
AT1G11250	0.0352521	0.999986	0.086509	0.999481	0.15433	0.868644	0.42293	6.3e-06	0.0039079	0.989181	-0.152393	0.85485		AT1G11250	0	0	0	0	0	0
AT1G11260	-0.490127	0.999986	-0.975219	0.999481	-0.44233		-0.347128	0.851953	0.631901	0.589259	-0.0638332	0.994882		AT1G11260	0	0	0	0	0	0
AT1G11265														AT1G11265	0	0	0	0	0	0
AT1G11270	-0.149864	0.999986	-0.282079	0.999481	-0.13037	0.972578	0.0653186	0.959497	-0.572859	0.561434	-0.23725	0.913757		AT1G11270	0	0	0	0	0	0
AT1G11280	0.169274	0.999986	0.173874	0.999481	0.320139	0.728708	0.070463	0.935317	0.249629	0.715004	0.186118	0.894684		AT1G11280	0	0	0	0	0	0
AT1G11290	-0.516918		-1.31482		-0.384875		-1.32502		-0.653294		0.211412			AT1G11290	0	0	0	0	0	0
AT1G11300									1.18032					AT1G11300	0	0	0	0	0	0
AT1G11303									1.18032					AT1G11303	0	0	0	0	0	0
AT1G11310	-1.16934	0.999986	-1.24889	0.999481	-1.58392		-1.8886	0.104198	-0.515714	0.733776	0.22499			AT1G11310	0	0	0	0	0	0
AT1G11320	0.0381835	0.999986	-0.153938	0.999481	0.103525	0.972621	-0.104446	0.935317	-0.0841446	0.958959	0.189844	0.948854		AT1G11320	0	0	0	0	0	0
AT1G11330	-1.63664		-1.05208		-1.50366		-1.05119		0.150777		-0.689255			AT1G11330	0	0	0	0	0	0
AT1G11340	0.549863		1.69289	0.999481	-0.948969		1.72869		1.31845		-0.698201			AT1G11340	0	0	0	0	0	0
AT1G11350	-1.62696		-0.325535	0.999481	-0.0893543		-0.613603		0.395782		0.237204			AT1G11350	0	0	0	0	0	0
AT1G11360	-0.0040027	0.999986	0.322467	0.999481	0.362903	0.87498	-0.62133	0.477913	-0.174283	0.889975	0.355632	0.883687		AT1G11360	0	0	0	0	0	0
AT1G11362							-1.33386		-1.88875		-0.365665			AT1G11362	0	0	0	0	0	0
AT1G11370														AT1G11370	0	0	0	0	0	0
AT1G11380	-0.0478618	0.999986	-0.0124312	0.999481	-0.0825277	0.827767	-0.295755	0.0522634	-0.196386	0.332588	0.149719	0.828168		AT1G11380	0	0	0	0	0	0
AT1G11390	-0.0353738	0.999986	-0.169883	0.799798	-0.155548	0.656935	0.07196	0.74432	0.0227373	0.95029	0.0017324	0.998893		AT1G11390	0	0	0	0	0	0
AT1G11400	0.0220478	0.999986	0.0639726	0.999481	0.222894	0.44113	0.162525	0.287444	-0.036883	0.931895	-0.0471709	0.923208		AT1G11400	0	0	0	0	0	0
AT1G11410	-0.223761	0.999986	-0.138376	0.999481	-0.153797	0.929507	0.59017	0.246022	0.112401	0.914249	-0.409342	0.692148		AT1G11410	0	0	0	0	0	0
AT1G11420	0.420641		-0.375315		0.555588		-0.814734		0.687287		1.17318			AT1G11420	0	0	0	0	0	0
AT1G11430	-0.396612	0.999986	-0.988414	0.999481	-0.42154		-2.00939	0.313561	0.515038		0.427327			AT1G11430	0	0	0	0	0	0
AT1G11440			0.596887				-1.32514		0.130902		-0.365665			AT1G11440	0	0	0	0	0	0
AT1G11450							-0.814734		0.727286					AT1G11450	0	0	0	0	0	0
AT1G11460														AT1G11460	0	0	0	0	0	0
AT1G11470	-1.01789		-1.36942		-1.39977				0.553925		0.596111			AT1G11470	0	0	0	0	0	0
AT1G11475	0.459157	0.999986	0.736638	0.999481	-0.554023		-2.19969	0.226873	0.602235		1.20224			AT1G11475	0	0	0	0	0	0
AT1G11480	0.0453206	0.999986	0.0208713	0.999481	0.0224217	0.975657	0.173054	0.0298458	-0.0549271	0.822041	-0.096189	0.735986		AT1G11480	0	0	0	0	0	0
AT1G11482	-0.247009		0.482592	0.999481	-0.502835		1.18504		2.20453		0.323178			AT1G11482	0	0	0	0	0	0
AT1G11490	-1.01528		0.88747	0.999481	-0.496919		0.700567		-0.119035		0.0477709			AT1G11490	0	0	0	0	0	0
AT1G11500														AT1G11500	0	0	0	0	0	0
AT1G11510	0.0052813	0.999986	0.0541273	0.999481	0.0977882	0.9112	0.0676611	0.761535	-0.0806584	0.787267	-0.154845	0.574783		AT1G11510	0	0	0	0	0	0
AT1G11520	0.330323	0.999986	0.658064	0.448121	0.64338	0.43337	0.191668	0.873579	0.0785437	0.963464	-0.271911	0.90235		AT1G11520	0	0	0	0	0	0
AT1G11530	1.02067		-0.364829		0.589484		-0.226542		0.76408		-1.11891			AT1G11530	0	0	0	0	0	0
AT1G11540	0.0147034	0.999986	-0.126462	0.999481	-0.254822	0.827512	0.164123	0.71837	-0.19766	0.684559	-0.15899	0.878251		AT1G11540	0	0	0	0	0	0
AT1G11545	-1.7833	0.999738	-1.95711	0.999481	-1.10982		-3.06956		0.721282		3.09411			AT1G11545	0	0	0	0	0	0
AT1G11550														AT1G11550	0	0	0	0	0	0
AT1G11560	-0.860932	0.385629	-0.293896	0.999481	0.294335	0.889446	-0.775503	0.42175	-0.387846	0.787267	0.474602	0.836848		AT1G11560	0	0	0	0	0	0
AT1G11572	-0.0454182	0.999986	0.0178856	0.999481	0.0301225	0.982921	-0.296859	0.158081	-0.202467	0.486665	0.115157	0.894684		AT1G11572	0	0	0	0	0	0
AT1G11580					0.555581		-1.32873		1.11892		-0.942735			AT1G11580	0	0	0	0	0	0
AT1G11590	0.564158				0.555581				0.553925		0.596111			AT1G11590	0	0	0	0	0	0
AT1G11591														AT1G11591	0	0	0	0	0	0
AT1G11593														AT1G11593	0	0	0	0	0	0
AT1G11595														AT1G11595	0	0	0	0	0	0
AT1G11600	-1.07002	0.999986	-0.768566	0.999481	-1.6179		1.28882		0.579321		-0.897976			AT1G11600	0	0	0	0	0	0
AT1G11608	0.420681		-0.375315		-0.406204						0.596111			AT1G11608	0	0	0	0	0	0
AT1G11610	0.267964	0.862186	0.0479427	0.999481	-0.477725	0.44113	-0.559556	0.0026153	-0.62799	0.0038553	0.311448	0.587247		AT1G11610	0	0	0	0	0	0
AT1G11620	-0.860105		-0.520735	0.999481	-0.369638		-2.33644		-1.70206		1.16037			AT1G11620	0	0	0	0	0	0
AT1G11630	0.291119	0.999986	0.0502607	0.999481	0.186613	0.922257	-0.0955263	0.924839	-0.175392	0.855277	-0.198505	0.921503		AT1G11630	0	0	0	0	0	0
AT1G11640														AT1G11640	0	0	0	0	0	0
AT1G11650	0.0666156	0.999986	0.100619	0.999481	0.0299404	0.982921	0.105068	0.425853	-0.171649	0.364178	-0.199345	0.291388		AT1G11650	0	0	0	0	0	0
AT1G11655														AT1G11655	0	0	0	0	0	0
AT1G11660	0.0846071	0.999986	0.0481705	0.999481	0.0969801	0.862394	0.46499	2.44e-05	0.135101	0.502683	-0.1474	0.831469		AT1G11660	0	0	0	0	0	0
AT1G11670	-1.01571		-0.184905		-0.496598		-1.14308		1.55378		1.81063			AT1G11670	0	0	0	0	0	0
AT1G11680	0.259024	0.999986	0.252354	0.999481	0.120057	0.935596	-0.178368	0.736881	-0.122493	0.84722	0.0472407	0.978726		AT1G11680	0	0	0	0	0	0
AT1G11684														AT1G11684	0	0	0	0	0	0
AT1G11690	0.459044	0.999986	-0.125761	0.999481	-2.09653		-1.34821		-1.27723		0.211412			AT1G11690	0	0	0	0	0	0
AT1G11700	0.261341		0.536803		0.555584		-1.33899		0.378188		1.45126			AT1G11700	0	0	0	0	0	0
AT1G11710	-0.882428	0.999986	-0.741785	0.999481	-2.19097		0.764876		-0.365095		-0.317656			AT1G11710	0	0	0	0	0	0
AT1G11720	-0.951039		-0.908861		1.50559		-3.04105		0.365968		3.2453			AT1G11720	0	0	0	0	0	0
AT1G11730	-0.976246		-0.93473		-0.0134325		-0.814734		0.214901		1.17318			AT1G11730	0	0	0	0	0	0
AT1G11740	-0.0762244	0.999986	-0.0496025	0.999481	-0.223322	0.9112	0.165222	0.877112	-0.510681	0.578239	-0.521009	0.752374		AT1G11740	0	0	0	0	0	0
AT1G11750	-2.51623	0.999986	-2.9983	0.99768	-1.31201		-1.60743		1.00892		0.9006			AT1G11750	0	0	0	0	0	0
AT1G11755	-1.29234		-0.328632		-0.541897		-1.3375		0.285278		2.40625			AT1G11755	0	0	0	0	0	0
AT1G11760	-0.0173708	0.999986	0.301458	0.999481	-0.192909	0.932273	0.333192	0.712137	-0.0896761	0.956495	-0.184612	0.927256		AT1G11760	0	0	0	0	0	0
AT1G11765	0.037502	0.999986	0.0082504	0.999481	-0.170932	0.599101	0.270308	0.0004613	-0.0421677	0.868022	-0.0990978	0.86916		AT1G11765	0	0	0	0	0	0
AT1G11770	0.114598	0.999986	0.132661	0.999481	-0.0568324	0.982247	0.565727	5.11e-13	0.339977	0.0109298	-0.101546	0.85485		AT1G11770	0	0	0	0	0	0
AT1G11780	-0.590938	0.999986	0.155949		0.794875	0.878566	-0.0397182	0.974258	-0.211264	0.875235	0.211213	0.927256		AT1G11780	0	0	0	0	0	0
AT1G11785	-0.0399551	0.999986	-0.157208	0.999481	-0.203003	0.977248	-0.541013	0.787353	-0.772737		0.0244663	0.997228		AT1G11785	0	0	0	0	0	0
AT1G11790	0.0803201	0.999986	-0.175017	0.999481	-0.65305	0.685241	0.0338631	0.981258	-0.232572	0.883069	-0.326499	0.909072		AT1G11790	0	0	0	0	0	0
AT1G11800	0.110997	0.999986	0.0547919	0.999481	0.086902	0.937033	0.587588	0.0261619	0.253762	0.517115	-0.405379	0.341669		AT1G11800	0	0	0	0	0	0
AT1G11803														AT1G11803	0	0	0	0	0	0
AT1G11806														AT1G11806	0	0	0	0	0	0
AT1G11810	0.564158													AT1G11810	0	0	0	0	0	0
AT1G11820	-2.40327		-1.91331		-1.89897		-2.33314		1.69362		2.21044			AT1G11820	0	0	0	0	0	0
AT1G11840	-0.0756205	0.999986	-0.0455252	0.999481	0.0128058	0.991618	-0.352425	0.19876	-0.12208	0.787267	0.373203	0.395603		AT1G11840	0	0	0	0	0	0
AT1G11850	-2.01613		-1.52035		-1.50702		-1.6362		1.25039		1.00747			AT1G11850	0	0	0	0	0	0
AT1G11860	-0.301963	0.999986	-0.419256	0.999481	-0.257845	0.902023	-0.465113	0.281995	-0.0867406	0.925317	0.182297	0.894016		AT1G11860	0	0	0	0	0	0
AT1G11870	0.603118	0.813969	0.478848	0.999481	0.309017	0.855792	0.568349	0.46193	-0.0780705	0.964553	-0.783377	0.385913		AT1G11870	0	0	0	0	0	0
AT1G11880	-0.471486		0.115996		1.46851		-0.975514		0.519851		-1.0766			AT1G11880	0	0	0	0	0	0
AT1G11890	-0.0029805	0.999986	0.0005363	0.999481	-0.0337145	0.970104	0.0637043	0.791661	-0.162313	0.408448	-0.0610422	0.907751		AT1G11890	0	0	0	0	0	0
AT1G11900	0.0915631	0.999986	-0.254241	0.999481	0.111322	0.972538	0.0151581	0.991621	-0.313895	0.822041	-0.0956709	0.975161		AT1G11900	0	0	0	0	0	0
AT1G11905	-0.108813	0.999986	-0.194569	0.999481	0.0271367	0.986507	-0.121374	0.826972	-0.411694	0.343697	-0.0768372	0.952337		AT1G11905	0	0	0	0	0	0
AT1G11910	0.0840033	0.999986	0.0510512	0.999481	-0.0634233	0.970104	0.36108	0.0014741	0.181414	0.358217	0.0212724	0.986979		AT1G11910	0	0	0	0	0	0
AT1G11915														AT1G11915	0	0	0	0	0	0
AT1G11920	-1.04683		-1.11673		-1.68703		-0.814734		0.687287		0.596111			AT1G11920	0	0	0	0	0	0
AT1G11925	0.404967		1.0933		0.0755556		-0.750656		0.216004		1.58412			AT1G11925	0	0	0	0	0	0
AT1G11930	-0.0749066	0.999986	-0.316472	0.999481	0.0178277	0.993431	-0.2319	0.698295	-0.107859	0.892342	0.134503	0.92535		AT1G11930	0	0	0	0	0	0
AT1G11940	-0.0811206	0.999986	-0.0428207	0.999481	-0.0778699	0.935961	-0.0715234	0.903365	-0.179303	0.71778	-0.0237081	0.991283		AT1G11940	0	0	0	0	0	0
AT1G11950	-0.0188596	0.999986	-0.383297	0.999481	0.250858	0.971269	-0.486379		0.720761		1.14662			AT1G11950	0	0	0	0	0	0
AT1G11960	-1.41552		0.567384	0.999481	-0.218284		-2.23578	0.156975	1.34785	0.363004	2.02736	0.612615		AT1G11960	0	0	0	0	0	0
AT1G11970	-0.471486		-0.375315		-0.406204									AT1G11970	0	0	0	0	0	0
AT1G11980									0.553925					AT1G11980	0	0	0	0	0	0
AT1G11990	0.0942252	0.999986	0.0289488	0.999481	-0.0219097	0.96999	0.224103	0.0082619	0.0185255	0.948721	-0.127972	0.612615		AT1G11990	0	0	0	0	0	0
AT1G12000	-0.586053	0.999986	-0.623717	0.999481	-0.344642	0.928574	-1.11619	0.356897	0.926815	0.323497	1.83549	0.0424859		AT1G12000	0	0	0	0	0	0
AT1G12010	-1.40044		-2.36682		-0.93195		1.10882		1.62956		2.14121			AT1G12010	0	0	0	0	0	0
AT1G12013	0.416525	0.999986	-0.0036892	0.999481	-0.273376	0.926377	-0.666887	0.46684	-0.760203	0.384687	-0.263837	0.930651		AT1G12013	0	0	0	0	0	0
AT1G12020	-0.471486		0.995525		-0.406204		-0.814734		0.214862		1.17318			AT1G12020	0	0	0	0	0	0
AT1G12030	-1.63065		-0.673697		-2.07557				1.18014		1.17318			AT1G12030	0	0	0	0	0	0
AT1G12040														AT1G12040	0	0	0	0	0	0
AT1G12050	1.64492		1.30859		0.994127		-1.54235	0.505813	1.202		1.4168			AT1G12050	0	0	0	0	0	0
AT1G12060	-2.01442		-1.30337		-0.121646		-3.03202		-0.99742		0.596111			AT1G12060	0	0	0	0	0	0
AT1G12064	-0.134255	0.999986	-0.0323367	0.999481	-0.275539	0.969473	0.129727	0.962378	-0.318222		0.0433569	0.996843		AT1G12064	0	0	0	0	0	0
AT1G12070	0.0615458	0.999986	-0.0055058	0.999481	-0.0106772	0.993352	0.121775	0.31478	0.0124226	0.972995	-0.0403135	0.918348		AT1G12070	0	0	0	0	0	0
AT1G12080	-1.34007	0.999986	-1.21388	0.999481	-0.330988	0.975657	-2.08085	0.205312	2.11961	0.0006385	2.94739	0.259829		AT1G12080	0	0	0	0	0	0
AT1G12090	-1.41079	0.999986	-1.84385	0.930127	-1.27674	0.903861	-1.66199	0.551371	0.801383	0.507293	0.7745	0.895803		AT1G12090	0	0	0	0	0	0
AT1G12100														AT1G12100	0	0	0	0	0	0
AT1G12110	-0.471486		-0.375315		-0.406204		-0.742253		0.567366		0.211412			AT1G12110	0	0	0	0	0	0
AT1G12120	0.17594	0.994404	0.106376	0.999481	0.301103	0.601398	0.113322	0.542832	-0.122729	0.5801	-0.0360787	0.950937		AT1G12120	0	0	0	0	0	0
AT1G12130							-1.7091		1.07878		0.596111			AT1G12130	0	0	0	0	0	0
AT1G12140	-0.471486		-0.375315		0.0746893		-1.33752		1.17784		1.24005			AT1G12140	0	0	0	0	0	0
AT1G12150	-0.0019086	0.999986	0.154687	0.89476	0.161405	0.627552	0.0401294	0.853669	-0.0233845	0.942172	0.133115	0.786128		AT1G12150	0	0	0	0	0	0
AT1G12160					0.555581		1.10882		0.553925		-0.365665			AT1G12160	0	0	0	0	0	0
AT1G12170														AT1G12170	0	0	0	0	0	0
AT1G12180	0.885739		-0.727625		1.14523		-1.33386		1.03442		5.49634	0.19677		AT1G12180	0	0	0	0	0	0
AT1G12190														AT1G12190	0	0	0	0	0	0
AT1G12200	1.1306						-0.814734		-0.984921		0.596111			AT1G12200	0	0	0	0	0	0
AT1G12210	-0.324121		-1.12007		0.940713		0.433969		-1.08511		-1.96075			AT1G12210	0	0	0	0	0	0
AT1G12211	-0.604811	0.999986	-0.0142861	0.999481	0.278744	0.943367	-0.213631	0.919572	-0.20257		0.0754924	0.989855		AT1G12211	0	0	0	0	0	0
AT1G12220	1.1306		1.01487		1.03647		0.147049		1.10553		-0.365665			AT1G12220	0	0	0	0	0	0
AT1G12230	-0.361011	0.999986	-0.845591	0.917678	-0.146921	0.975657	-0.572005	0.616397	0.176571	0.920691	-0.392701	0.911369		AT1G12230	0	0	0	0	0	0
AT1G12240	-0.004325	0.999986	0.0517476	0.999481	-0.0797061	0.982921	0.163879	0.264669	0.183687	0.515752	-0.254048	0.76379		AT1G12240	0	0	0	0	0	0
AT1G12244	0.234619	0.999986	0.367777	0.999481	-0.149143	0.975657	-0.0753525	0.961639	-0.0699858	0.974322	-0.26227	0.924899		AT1G12244	0	0	0	0	0	0
AT1G12250	-0.768881		0.268954	0.999481	0.102045		-0.829566	0.725372	0.060538		0.278188			AT1G12250	0	0	0	0	0	0
AT1G12260	-0.0223671	0.999986	-0.225253	0.999481	0.282315	0.827422	-0.0580901	0.921262	0.107652	0.846804	0.369538	0.420069		AT1G12260	0	0	0	0	0	0
AT1G12270	0.170347	0.999986	0.0044809	0.999481	-0.0792635	0.986507	0.0645898	0.974258	0.64511		0.128822	0.978726		AT1G12270	0	0	0	0	0	0
AT1G12280	0.283925		-0.73458		0.530811		0.375776		-1.35409		-1.14964			AT1G12280	0	0	0	0	0	0
AT1G12290	-0.0573062		-0.379875		0.0769734		0.522379		-1.0929		-2.92853			AT1G12290	0	0	0	0	0	0
AT1G12300	-0.945137	0.999986	0.184133	0.999481	-0.47989	0.924464	1.81166	0.114966	-0.250885		-1.66591	0.356999		AT1G12300	0	0	0	0	0	0
AT1G12310	0.116048	0.999986	-0.0530034	0.999481	-0.155655	0.600056	-0.0015326	0.99428	-0.214887	0.134119	-0.032907	0.943111		AT1G12310	0	0	0	0	0	0
AT1G12320	-0.658898	0.999986	0.001277	0.999656	0.624268	0.877493	0.459623	0.77725	-0.53807		-1.15189	0.665887		AT1G12320	0	0	0	0	0	0
AT1G12330	-1.60115		-0.53747		-0.521169		-0.806307		-0.274853		-0.174604			AT1G12330	0	0	0	0	0	0
AT1G12340														AT1G12340	0	0	0	0	0	0
AT1G12350	-0.195327	0.999986	-0.0511064	0.999481	-0.223058	0.860594	0.0237819	0.979597	0.0646296	0.953151	0.349194	0.840602		AT1G12350	0	0	0	0	0	0
AT1G12360	0.0488984	0.999986	0.011611	0.999481	0.0442122	0.836775	0.389144	1.23e-07	0.0956013	0.659853	-0.163236	0.749346		AT1G12360	0	0	0	0	0	0
AT1G12370	0.174625	0.886383	0.140304	0.999481	0.107748	0.753614	0.16335	0.185117	-0.0479679	0.877751	-0.191385	0.385913		AT1G12370	0	0	0	0	0	0
AT1G12380	-1.93758		-2.93703		-1.98604		-4.02968		0.39907		2.9581			AT1G12380	0	0	0	0	0	0
AT1G12390	0.0579631	0.999986	-0.0697205	0.999481	-0.126551	0.767869	0.0519447	0.859476	-0.0917008	0.780769	-0.0400559	0.956109		AT1G12390	0	0	0	0	0	0
AT1G12400	0.420797		0.829824		0.0746893		1.17292		2.59493		-0.196416			AT1G12400	0	0	0	0	0	0
AT1G12410	-0.463786	0.999986	-0.340907	0.999481	-0.199752	0.975657	-0.433869	0.747743	-0.0176473	0.992765	0.288798	0.927256		AT1G12410	0	0	0	0	0	0
AT1G12411														AT1G12411	0	0	0	0	0	0
AT1G12420	0.115129	0.999986	0.333195	0.001954	0.346293	0.0090782	-0.106678	0.749955	-0.0566872	0.904502	0.178349	0.836484		AT1G12420	0	0	0	0	0	0
AT1G12430	-1.45066		-0.453235	0.999481	-0.483113		-2.55142		1.5957		2.53267			AT1G12430	0	0	0	0	0	0
AT1G12440	0.0727513	0.999986	0.121955	0.999481	-0.199949	0.956573	-0.955091	0.118969	0.0336588	0.981952	0.735701	0.456455		AT1G12440	0	0	0	0	0	0
AT1G12450	0.0656237	0.999986	0.0312101	0.999481	-0.0344435	0.968182	0.275191	0.0009301	0.0710358	0.754283	-0.103507	0.790997		AT1G12450	0	0	0	0	0	0
AT1G12460	-0.471486		-0.375315		1.40929		-3.52182		-0.339854		0.596111			AT1G12460	0	0	0	0	0	0
AT1G12470	0.0917364	0.999986	0.0664708	0.999481	0.0965244	0.954366	0.738932	0.0575608	0.170444	0.822041	-0.156385	0.923208		AT1G12470	0	0	0	0	0	0
AT1G12480	-0.471486		0.536395		-0.406204				0.553925		1.17318			AT1G12480	0	0	0	0	0	0
AT1G12490	0.238562	0.999986	0.149762	0.999481	0.0756218		1.57143		0.520336		0.018819			AT1G12490	0	0	0	0	0	0
AT1G12500	-0.747244	0.999986	-1.69394	0.999481	-1.54615		-2.63491		1.0253		2.72985			AT1G12500	0	0	0	0	0	0
AT1G12510														AT1G12510	0	0	0	0	0	0
AT1G12520	-0.0400353	0.999986	-0.222486	0.999481	0.342262	0.957829	-0.815197	0.731671	0.746713		1.02107			AT1G12520	0	0	0	0	0	0
AT1G12530	0.490766	0.920009	0.184759	0.999481	0.442946	0.741331	-0.328867	0.808218	-0.0419116	0.983091	0.260306	0.927256		AT1G12530	0	0	0	0	0	0
AT1G12540														AT1G12540	0	0	0	0	0	0
AT1G12550	0.241153	0.999986	0.365544	0.880001	0.30691	0.717943	0.564334	0.294362	0.212678	0.823204	-0.0289467	0.990305		AT1G12550	0	0	0	0	0	0
AT1G12560	0.224256	0.999986	-0.325131	0.999481	0.0516032	0.986507	-0.0398381	0.96604	-0.0475994	0.972724	0.0840035	0.967175		AT1G12560	0	0	0	0	0	0
AT1G12570	-2.2679	0.999986	-2.72993	0.794731	-1.07848		-2.70741		0.626333		3.29203			AT1G12570	0	0	0	0	0	0
AT1G12580	-0.469631	0.999986	-0.68883	0.999481	-0.0032261		-1.85611		0.855132		1.76475			AT1G12580	0	0	0	0	0	0
AT1G12590														AT1G12590	0	0	0	0	0	0
AT1G12600	-0.110103	0.999986	0.199524	0.999481	0.0078686	0.998643	-0.0744594	0.957286	0.149556	0.9134	0.565674	0.716716		AT1G12600	0	0	0	0	0	0
AT1G12610	1.65528		0.995488		0.555584		-4.70813		1.7379	0.271457	4.38791			AT1G12610	0	0	0	0	0	0
AT1G12615	-0.471486		-0.375315		-0.406204									AT1G12615	0	0	0	0	0	0
AT1G12620	-0.0774204	0.999986	-0.173527	0.999481	0.0246138	0.993431	-0.130033	0.88725	-0.445722	0.598234	-0.305183	0.845855		AT1G12620	0	0	0	0	0	0
AT1G12630														AT1G12630	0	0	0	0	0	0
AT1G12640	0.219049	0.488608	0.0006938	0.999481	0.0491043	0.973713	0.446613	2.1e-05	0.0399499	0.913629	-0.315333	0.136986		AT1G12640	0	0	0	0	0	0
AT1G12650	-0.333182	0.999986	-0.0867888	0.999481	0.0924306	0.979262	-0.89925	0.375813	-0.210427	0.877136	0.388315	0.897679		AT1G12650	0	0	0	0	0	0
AT1G12660	0.442263	0.999986	-0.513031	0.999481	-0.117965		0.910359		-0.296365		-0.758914			AT1G12660	0	0	0	0	0	0
AT1G12663														AT1G12663	0	0	0	0	0	0
AT1G12665											1.17318			AT1G12665	0	0	0	0	0	0
AT1G12667	-0.471486		-0.375315		-0.406204									AT1G12667	0	0	0	0	0	0
AT1G12669	-0.953934		-0.367689		-0.888375		-0.814734		0.140119					AT1G12669	0	0	0	0	0	0
AT1G12670	1.97508		2.25096				-0.814734		-0.407851					AT1G12670	0	0	0	0	0	0
AT1G12672														AT1G12672	0	0	0	0	0	0
AT1G12680	0.0198591	0.999986	0.0633456	0.999481	0.0438708	0.910653	0.0776577	0.687149	-0.0510913	0.851979	0.0077641	0.993158		AT1G12680	0	0	0	0	0	0
AT1G12700							1.10882		1.17995		-0.942735			AT1G12700	0	0	0	0	0	0
AT1G12710	0.120192	0.999986	0.0710778	0.999481	0.152511	0.914589	-0.217676	0.756599	-0.149273	0.856735	0.0990249	0.956896		AT1G12710	0	0	0	0	0	0
AT1G12720														AT1G12720	0	0	0	0	0	0
AT1G12725					0.555581						0.596111			AT1G12725	0	0	0	0	0	0
AT1G12730	0.0248584	0.999986	0.11094	0.999481	0.123466	0.982921	-0.972281	0.555884	-0.0209687		0.541451	0.905358		AT1G12730	0	0	0	0	0	0
AT1G12740														AT1G12740	0	0	0	0	0	0
AT1G12750	0.129007	0.999986	-0.0349978	0.999481	-0.0216604	0.985991	0.323024	0.0008647	-0.100961	0.682761	-0.172735	0.482795		AT1G12750	0	0	0	0	0	0
AT1G12760	0.0670325	0.999986	0.0067111	0.999481	-0.040619	0.956573	0.0742356	0.670478	-0.0158864	0.964553	0.0275094	0.971282		AT1G12760	0	0	0	0	0	0
AT1G12770	0.049713	0.999986	0.161191	0.999481	0.0599942	0.981671	1.20673	5.63e-10	0.215492	0.568786	-0.57998	0.781159		AT1G12770	0	0	0	0	0	0
AT1G12775	0.770508	0.921378	0.739753	0.999481	0.44913	0.877493	2.27098	5.45e-11	0.105717	0.949852	-0.76442			AT1G12775	0	0	0	0	0	0
AT1G12780	0.293136	0.999986	0.181002	0.999481	0.194712	0.82996	0.0267002	0.959497	0.429019	0.0647372	0.511599	0.757469		AT1G12780	0	0	0	0	0	0
AT1G12790	0.0484805	0.999986	0.196137	0.999481	0.0220484	0.99175	0.368338	0.622577	-0.146332	0.910617	-0.23301	0.895161		AT1G12790	0	0	0	0	0	0
AT1G12800	-2.07286	0.963236	-2.98208	0.705865	-1.12928		-2.55605		1.8707		1.47537			AT1G12800	0	0	0	0	0	0
AT1G12805														AT1G12805	0	0	0	0	0	0
AT1G12810	-0.116771	0.999986	-0.0887619	0.999481	-0.0607687	0.940997	-0.0563317	0.827837	-0.124763	0.568786	-0.013541	0.986979		AT1G12810	0	0	0	0	0	0
AT1G12820	-0.215765	0.999986	-0.487083	0.999481	-0.684104		-1.27261	0.49549	-0.214641		-0.973368			AT1G12820	0	0	0	0	0	0
AT1G12830	-1.07496		-1.39872		0.353081		-1.41565		0.482405		1.28348			AT1G12830	0	0	0	0	0	0
AT1G12840	-0.0141374	0.999986	-0.0198282	0.999481	-0.0654005	0.958849	0.13093	0.310837	0.0003296	0.99922	-0.187962	0.587247		AT1G12840	0	0	0	0	0	0
AT1G12845	-1.55844		-1.43182		-1.45337		-1.70321		0.567366		1.17318			AT1G12845	0	0	0	0	0	0
AT1G12850	-0.0321594	0.999986	-0.278063	0.999481	-0.1485	0.9591	-0.255845	0.789281	0.187541	0.856765	0.229931	0.9014		AT1G12850	0	0	0	0	0	0
AT1G12855	0.445933		1.16051								1.17318			AT1G12855	0	0	0	0	0	0
AT1G12860	-0.400423		-0.85789		-0.407467		-3.03525		-0.961264		1.75071			AT1G12860	0	0	0	0	0	0
AT1G12870	0.819582		0.731933		-0.407456		0.14705		0.687287		0.211412			AT1G12870	0	0	0	0	0	0
AT1G12880	-0.126116	0.999986	0.0546547	0.999481	0.0728237	0.956573	-0.557103	0.0002533	-0.481146	0.00562	0.138322	0.841824		AT1G12880	0	0	0	0	0	0
AT1G12890	-0.578656	0.999986	-0.242833	0.999481	0.654288		0.002917		1.25487		0.72989			AT1G12890	0	0	0	0	0	0
AT1G12900	-1.87571	0.979603	-2.20312	0.756968	-1.36133	0.858493	-1.87223	0.128709	1.02069	0.466519	0.834068	0.846521		AT1G12900	0	0	0	0	0	0
AT1G12910	0.0638393	0.999986	-0.163907	0.999481	-0.303849	0.53285	0.0810755	0.782404	-0.028152	0.949621	-0.0363451	0.959672		AT1G12910	0	0	0	0	0	0
AT1G12920	0.0485799	0.999986	-0.0546681	0.999481	-0.153457	0.935582	-0.0520943	0.960808	0.305547	0.722062	0.109575	0.958377		AT1G12920	0	0	0	0	0	0
AT1G12930	0.0264037	0.999986	-0.15342	0.999481	0.114679	0.985991	-0.142938	0.957414	-0.194491		0.139351	0.981995		AT1G12930	0	0	0	0	0	0
AT1G12935														AT1G12935	0	0	0	0	0	0
AT1G12940							-0.814734		-0.984921					AT1G12940	0	0	0	0	0	0
AT1G12950	-0.590582	0.999986	-0.0888542	0.999481	-0.323045	0.921846	-0.556163	0.719382	-0.445715		0.350521	0.925531		AT1G12950	0	0	0	0	0	0
AT1G12960														AT1G12960	0	0	0	0	0	0
AT1G12970	0.0574578	0.999986	0.0073558	0.999481	-0.0264937	0.972621	-0.128965	0.471532	-0.151161	0.516722	-0.0486162	0.939468		AT1G12970	0	0	0	0	0	0
AT1G12980														AT1G12980	0	0	0	0	0	0
AT1G12990	-0.0017641	0.999986	-0.172317	0.958926	-0.132193	0.840313	0.0397961	0.930969	-0.082151	0.86041	-0.0941183	0.908883		AT1G12990	0	0	0	0	0	0
AT1G13000	-1.06985	0.999986	-1.54122	0.999481	-1.83129		-1.22424		1.02378		1.53056			AT1G13000	0	0	0	0	0	0
AT1G13010														AT1G13010	0	0	0	0	0	0
AT1G13020	-0.0004095	0.999986	-0.0741434	0.999481	-0.0840927	0.945441	0.250947	0.480505	0.0853038	0.891207	-0.247991	0.704936		AT1G13020	0	0	0	0	0	0
AT1G13030	-1.95551		-2.38835		-2.41784		-1.74582		-0.782633		-0.365665			AT1G13030	0	0	0	0	0	0
AT1G13040	0.667569		1.64274		-0.406204		2.09345		2.4062		-1.3491			AT1G13040	0	0	0	0	0	0
AT1G13050	0.891698		1.52268	0.999481	1.41156		-0.529909		-0.787698		0.50873			AT1G13050	0	0	0	0	0	0
AT1G13060	-0.442369	0.999986	-0.344529	0.999481	-0.404826	0.956094	-0.822631	0.568922	0.947895	0.342874	0.67363	0.843892		AT1G13060	0	0	0	0	0	0
AT1G13070	-0.408077		0.058696		-0.888375		0.147049		-0.984921		0.211412			AT1G13070	0	0	0	0	0	0
AT1G13080	0.0832668		0.115996		0.555589		-0.814734		1.87123		2.4912			AT1G13080	0	0	0	0	0	0
AT1G13090	-1.65498		-2.43977		0.284796		-1.95737		0.244838		0.961446			AT1G13090	0	0	0	0	0	0
AT1G13100							1.10882		1.18032		-0.942735			AT1G13100	0	0	0	0	0	0
AT1G13120	-0.0501824	0.999986	-0.0024653	0.999481	0.0258953	0.985991	0.214052	0.559616	-0.191165	0.662431	-0.257402	0.675226		AT1G13120	0	0	0	0	0	0
AT1G13130			0.596887		0.555581		1.10882				-0.942735			AT1G13130	0	0	0	0	0	0
AT1G13140	-1.04558		0.196156		0.428911				0.553925					AT1G13140	0	0	0	0	0	0
AT1G13143	-0.997484	0.999986	-0.227958	0.999481	0.0062544		0.514864	0.867332	-0.111166		-0.441816			AT1G13143	0	0	0	0	0	0
AT1G13145	-0.553276		-0.602215		-0.55531		-0.814734		-0.407851		1.17318			AT1G13145	0	0	0	0	0	0
AT1G13150					1.03647									AT1G13150	0	0	0	0	0	0
AT1G13160	0.219369	0.999986	0.122181	0.999481	0.307519	0.852386	0.0088717	0.994448	-0.27838	0.814472	-0.391989	0.873063		AT1G13160	0	0	0	0	0	0
AT1G13170	0.0549607	0.999986	-0.0640327	0.999481	0.365944	0.903198	0.272985	0.834431	0.456944	0.679946	-0.541517	0.800614		AT1G13170	0	0	0	0	0	0
AT1G13180	-0.206246	0.999986	0.0932271	0.999481	0.172304	0.970104	-0.156882	0.929538	0.0665298	0.975843	0.533827	0.846411		AT1G13180	0	0	0	0	0	0
AT1G13190	-0.0570656	0.999986	0.0460895	0.999481	-0.0087513	0.998028	0.970257	0.0212075	0.511011	0.40166	-0.336257	0.821463		AT1G13190	0	0	0	0	0	0
AT1G13195	0.0994188	0.999986	-0.462073	0.999481	0.206684	0.937033	0.115631	0.921531	-0.268498	0.820855	-0.043713	0.988908		AT1G13195	0	0	0	0	0	0
AT1G13200	-0.192432	0.999986	-0.0095976	0.999481	0.118185	0.985991	-0.478604		-0.0781896		0.638727			AT1G13200	0	0	0	0	0	0
AT1G13210	0.882157		0.995503		1.01927		-1.32474		1.48311		0.0705076			AT1G13210	0	0	0	0	0	0
AT1G13220	-0.105052	0.999986	0.0994081	0.999481	0.137226	0.924464	0.301553	0.611415	0.169408	0.837507	0.121079	0.932734		AT1G13220	0	0	0	0	0	0
AT1G13230							0.147049		-0.984921		-0.365665			AT1G13230	0	0	0	0	0	0
AT1G13240														AT1G13240	0	0	0	0	0	0
AT1G13245	-0.922648		-1.0714		-0.475543		-0.814734		1.88183		0.596111			AT1G13245	0	0	0	0	0	0
AT1G13250	-1.01415		0.249906		-0.374383				3.34468		2.70437			AT1G13250	0	0	0	0	0	0
AT1G13260	-0.596587		0.101538		0.307727		-2.58441		0.210188		0.914137			AT1G13260	0	0	0	0	0	0
AT1G13270	0.900738		1.29821		0.555581		-0.814734		2.34827		1.70229			AT1G13270	0	0	0	0	0	0
AT1G13280	-2.95898		-0.997292	0.999481	-0.741528		0.143048		2.14181		0.507568			AT1G13280	0	0	0	0	0	0
AT1G13290											0.596111			AT1G13290	0	0	0	0	0	0
AT1G13300							0.147049		-0.984921		-0.365665			AT1G13300	0	0	0	0	0	0
AT1G13310	0.323657	0.999986	0.574636	0.999481	0.628468	0.789173	1.70226	0.0890612	1.05617		-0.552617	0.893878		AT1G13310	0	0	0	0	0	0
AT1G13320	0.0228477	0.999986	-0.018205	0.999481	-0.101641	0.91904	0.30708	0.189614	-0.0153571	0.981219	-0.0158452	0.989855		AT1G13320	0	0	0	0	0	0
AT1G13330	-0.0695312	0.999986	-0.413357	0.999481	0.600078		1.80232		1.70884		0.21061			AT1G13330	0	0	0	0	0	0
AT1G13340	0.890171		1.7238		0.555589		0.187682		1.81249		0.267745			AT1G13340	0	0	0	0	0	0
AT1G13350	-0.0894858	0.999986	0.0318902	0.999481	0.0665446	0.863374	0.175517	0.246516	-0.0944807	0.731499	-0.155795	0.77627		AT1G13350	0	0	0	0	0	0
AT1G13360	-0.0609442	0.999986	-0.243065	0.61232	-0.0478039	0.967697	-0.600966	0.0060085	-0.035316	0.946269	0.504285	0.455002		AT1G13360	0	0	0	0	0	0
AT1G13370	-0.407717		-0.367649		-0.888375		1.10882				1.75804			AT1G13370	0	0	0	0	0	0
AT1G13380	-0.867288		-0.398969		0.847617		-0.73641		2.21234		2.23011			AT1G13380	0	0	0	0	0	0
AT1G13390	0.186809	0.999986	0.124614	0.999481	0.165489	0.924464	-0.454422	0.414642	-0.0273154	0.980187	0.0976305	0.960264		AT1G13390	0	0	0	0	0	0
AT1G13400														AT1G13400	0	0	0	0	0	0
AT1G13410	-0.395648	0.999986	0.122531	0.999481	-0.0563543	0.99175	-0.167684	0.9592	0.0156107		0.671739	0.889163		AT1G13410	0	0	0	0	0	0
AT1G13420	-0.953934		0.183256		-0.888375		-0.814734		0.860347		0.596111			AT1G13420	0	0	0	0	0	0
AT1G13430			0.596887		0.555581		1.07878		1.2651		0.579834			AT1G13430	0	0	0	0	0	0
AT1G13440	-0.83414	0.95558	-0.762412	0.999481	-0.518223	0.856889	-1.20112	0.0110409	0.935339	0.126222	0.90326	0.413293		AT1G13440	0	0	0	0	0	0
AT1G13448	-0.953934		-0.85789		-0.888375									AT1G13448	0	0	0	0	0	0
AT1G13450	0.071772	0.999986	0.166259	0.882285	0.212715	0.50406	0.486445	0.0116139	0.116924	0.800136	-0.275909	0.487046		AT1G13450	0	0	0	0	0	0
AT1G13460	-0.201673	0.999986	-0.215549	0.974744	-0.202582	0.668916	-0.264526	0.279691	-0.0058181	0.989842	0.0746967	0.956835		AT1G13460	0	0	0	0	0	0
AT1G13470			0.596887						0.553925					AT1G13470	0	0	0	0	0	0
AT1G13480											0.596111			AT1G13480	0	0	0	0	0	0
AT1G13485														AT1G13485	0	0	0	0	0	0
AT1G13490														AT1G13490	0	0	0	0	0	0
AT1G13500														AT1G13500	0	0	0	0	0	0
AT1G13510														AT1G13510	0	0	0	0	0	0
AT1G13520			0.919979				1.10882				-0.942735			AT1G13520	0	0	0	0	0	0
AT1G13530			1.16051				1.03198		1.403		-1.82294			AT1G13530	0	0	0	0	0	0
AT1G13540	-0.951215		-0.854949		-0.88614		0.147049		-0.984921		-0.942735			AT1G13540	0	0	0	0	0	0
AT1G13550	-1.7052		-0.12336		1.16678		1.10882		1.18011		0.787152			AT1G13550	0	0	0	0	0	0
AT1G13560	0.154774	0.999986	0.231409	0.999481	0.0256257	0.986507	0.318955	0.31724	-0.0192449	0.980187	-0.341308	0.506744		AT1G13560	0	0	0	0	0	0
AT1G13570	0.041191	0.999986	0.049717	0.999481	-0.103002	0.876107	-0.0039634	0.991145	-0.335006	0.10583	0.0117998	0.991283		AT1G13570	0	0	0	0	0	0
AT1G13580	-0.56787	0.999986	-0.222356	0.999481	-0.595345		0.451487	0.836401	0.590388		-0.237632	0.962412		AT1G13580	0	0	0	0	0	0
AT1G13590														AT1G13590	0	0	0	0	0	0
AT1G13600							-0.814734		-0.984921					AT1G13600	0	0	0	0	0	0
AT1G13605	0.564158						-1.71147		-1.88739		0.596111			AT1G13605	0	0	0	0	0	0
AT1G13607	0.904582	0.999986	0.818677	0.999481	0.720074		0.121298	0.969466	-0.025305		0.312673			AT1G13607	0	0	0	0	0	0
AT1G13608							-0.814734		-0.407851					AT1G13608	0	0	0	0	0	0
AT1G13609							-0.814734		-0.984921					AT1G13609	0	0	0	0	0	0
AT1G13610									0.553925					AT1G13610	0	0	0	0	0	0
AT1G13620	-0.471486		-0.375315		-0.406204									AT1G13620	0	0	0	0	0	0
AT1G13630	-0.434518	0.999986	-0.563551	0.999481	-0.293705	0.926702	1.22307	0.366006	0.737705		-0.256507	0.942755		AT1G13630	0	0	0	0	0	0
AT1G13635														AT1G13635	0	0	0	0	0	0
AT1G13640	0.0988453	0.999986	-0.0027491	0.999481	-0.0398727	0.957354	0.0051002	0.983765	-0.0068899	0.985218	-0.033206	0.960264		AT1G13640	0	0	0	0	0	0
AT1G13650	-1.91368		-1.96238		-1.45153		-2.9196		0.504081		0.744296			AT1G13650	0	0	0	0	0	0
AT1G13660														AT1G13660	0	0	0	0	0	0
AT1G13670	-0.385111		-1.48882		-1.51788		-2.29566		1.79986		2.53061			AT1G13670	0	0	0	0	0	0
AT1G13680											0.596111			AT1G13680	0	0	0	0	0	0
AT1G13690	0.0037815	0.999986	0.469533	0.999481	0.204011		0.340841	0.913908	0.325513		-0.290139			AT1G13690	0	0	0	0	0	0
AT1G13700	-0.558283		0.984034		1.29219		-0.387618		0.259925		-0.184083			AT1G13700	0	0	0	0	0	0
AT1G13710														AT1G13710	0	0	0	0	0	0
AT1G13720														AT1G13720	0	0	0	0	0	0
AT1G13730	0.0173762	0.999986	0.0210709	0.999481	0.308134	0.895152	0.239128	0.853669	0.195117	0.90338	0.299012	0.886667		AT1G13730	0	0	0	0	0	0
AT1G13740	-1.48927		-1.95528		-0.45288		-2.7216		-0.667235		1.17318			AT1G13740	0	0	0	0	0	0
AT1G13750	-0.400563		-0.85789		-0.888375		2.09345		1.86281		-1.9371			AT1G13750	0	0	0	0	0	0
AT1G13755	0.64807		0.172351		0.073781		-1.75232		-1.78937		0.71492			AT1G13755	0	0	0	0	0	0
AT1G13760														AT1G13760	0	0	0	0	0	0
AT1G13770	-0.132442	0.999986	-0.196978	0.999481	-0.939797	0.700274	-0.51462	0.80585	-0.341742		0.167704	0.977507		AT1G13770	0	0	0	0	0	0
AT1G13780	-0.340826	0.83052	-0.285801	0.999481	-0.309995	0.683543	0.191727	0.676442	0.0253135	0.976764	-0.355242	0.550222		AT1G13780	0	0	0	0	0	0
AT1G13790	0.263741	0.715471	0.185347	0.999481	0.310714	0.0947688	0.309636	0.170779	-0.271076	0.383533	-0.317971	0.254066		AT1G13790	0	0	0	0	0	0
AT1G13800	-0.382493		0.475074		0.831113		-0.161363		-0.484718		-2.17074			AT1G13800	0	0	0	0	0	0
AT1G13810	-1.19495	0.999986	-1.59951	0.999481	-0.41486		0.721227		0.39606		-1.01867			AT1G13810	0	0	0	0	0	0
AT1G13820	-1.6839		-0.839187		0.943752		0.564659		0.640858		-0.924681			AT1G13820	0	0	0	0	0	0
AT1G13825														AT1G13825	0	0	0	0	0	0
AT1G13830									1.18011					AT1G13830	0	0	0	0	0	0
AT1G13840														AT1G13840	0	0	0	0	0	0
AT1G13850														AT1G13850	0	0	0	0	0	0
AT1G13860	-0.417978	0.999986	-0.161197	0.999481	0.0295786	0.992968	-0.115114	0.920815	-0.656985	0.446141	-0.005526	0.998893		AT1G13860	0	0	0	0	0	0
AT1G13870	-0.797107	0.999986	-0.909496	0.999481	-0.778626		-0.0379048		0.756786		0.424931			AT1G13870	0	0	0	0	0	0
AT1G13880	0.0333933	0.999986	0.128794	0.999481	0.223029	0.685241	0.465472	0.0171483	0.100567	0.803918	-0.206586	0.881647		AT1G13880	0	0	0	0	0	0
AT1G13890	0.104935	0.999986	0.101677	0.999481	0.0221353	0.985991	-0.0887102	0.515324	-0.131773	0.524791	0.0829773	0.852984		AT1G13890	0	0	0	0	0	0
AT1G13900	0.0766538	0.999986	0.0235468	0.999481	-0.118745	0.956573	0.535676	2.36e-07	0.178913	0.485482	-0.146846	0.848844		AT1G13900	0	0	0	0	0	0
AT1G13910	-0.0589223		-0.85789		-0.888375				1.09952		1.62311			AT1G13910	0	0	0	0	0	0
AT1G13920									0.553925		0.596111			AT1G13920	0	0	0	0	0	0
AT1G13930	-0.567235	0.999986	-0.73512	0.999481	-0.587838	0.931266	-1.82819	0.0375597	1.47417	0.355685	1.47993	0.704915		AT1G13930	0	0	0	0	0	0
AT1G13940	-0.33696		-0.477734		0.402408		0.587012		1.54505		0.753574			AT1G13940	0	0	0	0	0	0
[truncated: 56,112 more rows]

## Sheet: TPM estimates
locus_name	lib1_col0_rep1_tpm	lib1_col0_rep2_tpm	lib1_col0_rep3_tpm	lib1_mbd7_rep1_tpm	lib1_mbd7_rep2_tpm	lib1_mbd7_rep3_tpm	lib1_mbd56_rep1_tpm	lib1_mbd56_rep2_tpm	lib1_mbd56_rep3_tpm	lib1_mbd567_rep1_tpm	lib1_mbd567_rep2_tpm	lib1_mbd567_rep3_tpm	lib2_col0rep1_tpm	lib2_col0rep2_tpm	lib2_col0rep3_tpm	lib2_mbd7rep1_tpm	lib2_mbd7rep2_tpm	lib2_mbd7rep3_tpm	lib2_mbd56rep1_tpm	lib2_mbd56rep2_tpm	lib2_mbd56rep3_tpm	lib2_mbd567rep1_tpm	lib2_mbd567rep2_tpm	lib2_mbd567rep3_tpm	lib3_col0_rep1_tpm	lib3_col0_rep2_tpm	lib3_col0_rep3_tpm	lib3_colswap_l1_rep1_tpm	lib3_colswap_l1_rep2_tpm	lib3_colswap_l2_rep2_tpm	lib3_colswap_l3_rep1_tpm	lib3_colswap_l3_rep2_tpm	lib3_mbd56_rep1_tpm	lib3_mbd56_rep2_tpm	lib3_mbd56_rep3_tpm	lib3_mbd56swap_l1_rep1_tpm	lib3_mbd56swap_l1_rep2_tpm	lib3_mbd56swap_l2_rep2_tpm	lib3_mbd56swap_l3_rep1_tpm	lib3_mbd56swap_l3_rep2_tpm
AT1G01010	0	0	0	0	0.119884	0	0	0.198912	0.149274	0	0.262698	0	0	0.252925	0	0	0.268901	0	0	0.162583	0	0	0	0	0.147589	0.240435	0.094297	0	0.147975	0	0.164829	0.181464	0	0.205063	0	0.161372	0	0	0.14215	0
AT1G01020	13.2445	10.8514	8.27008	12.3654	10.4061	8.77276	9.8274	10.842	11.9476	10.5977	9.90778	10.0607	8.7959	7.16352	7.67143	6.43245	6.40629	8.30144	5.65049	9.2885	6.51402	11.1901	7.91039	2.26419	6.32819	6.77387	8.10752	5.77914	6.43274	4.8513	9.09082	6.69473	6.71123	5.61135	5.9601	4.44488	3.64458	7.22161	5.52604	5.79047
AT1G01030	0	0	0.145565	0	0	0	0	0	0	0	0	0	0	0	0.107799	0	0	0	0	0	0	0	0.095818	0	0	0	0	0	0	0	0	0	0	0	0.121248	0	0	0.094715	0.087496	0
AT1G01040	1.03105	1.08527	1.02307	0.871229	1.21931	1.12963	0.881178	0.981452	1.05786	0.767353	1.22702	1.15269	1.21486	1.0928	1.20013	1.58621	1.80246	1.5077	1.61406	1.23776	1.50412	1.52389	1.19033	1.12025	1.21096	1.50737	1.43286	1.77012	1.21132	1.15129	1.50404	1.24421	0.822175	1.53301	0.805121	0.88449	1.42332	1.09972	1.373	1.85766
AT1G01050	56.5461	58.9622	57.5869	51.9663	49.7256	46.706	52.0531	55.4823	47.8938	57.791	51.1328	53.6296	58.3391	55.9072	48.8236	44.1934	40.7704	39.9176	37.4162	67.2898	54.5933	80.4009	57.4813	53.7457	71.9451	59.2504	64.8662	51.4142	54.5491	50.2657	48.3349	53.3955	46.6691	52.2896	49.701	48.8508	51.1361	64.7366	48.2855	52.0082
AT1G01060	1.39656	1.85531	2.18624	2.04244	1.76486	1.94033	2.55914	1.71264	1.86116	1.46743	1.94171	1.50575	3.03977	1.61931	2.62614	2.12593	2.06406	2.07928	1.51078	1.99381	1.78547	2.92172	1.41298	1.06113	1.59657	2.63093	2.59998	2.17219	2.89965	2.49927	1.6386	2.14397	1.79581	1.78423	2.03659	2.45581	3.78186	3.43301	2.05048	2.22212
AT1G01070	0	0	0	0	0	0	0	0	0	0	0	0	0	0	0	0	0	0	0	0	0	0	0	0	0	0	0	0	0.171073	0	0	0	0	0	0	0	0	0	0	0
AT1G01080	0	0.45566	0	0.269486	0	0	0	0	0	0	0	0	0	0	0	0	0	0	0	0	0	0	0	0	0.089272	0	0	0.270884	0.128716	0.208016	1.08843	0.076022	0	0	0	0	0	0	0.190673	0
AT1G01090	15.208	12.7063	17.8482	13.4411	14.4749	14.6251	15.5107	15.7891	15.1526	13.8769	14.5218	13.3266	18.9252	14.6587	12.9952	21.1364	21.3578	19.1327	19.2851	22.8004	16.3822	21.5858	15.9928	14.1991	19.1537	16.5439	17.8075	20.9643	19.5509	18.5854	18.2725	15.9656	15.0146	15.9574	15.7537	14.0763	17.3861	18.7948	14.909	17.5143
AT1G01100	5.9756	6.38069	3.92559	1.93326	4.4708	3.98262	7.02992	3.57421	7.23308	3.04191	2.98807	3.61329	2.66751	1.54311	1.87403	1.75693	1.87803	0.947574	3.00409	3.29589	1.72734	4.61861	3.34664	2.54766	6.04964	7.40206	12.8344	13.5989	8.26835	10.0615	28.6069	5.84079	5.80992	4.83252	2.88416	2.91161	6.19787	8.50904	6.75641	6.45598
AT1G01110	0	0	0	0	0	0	0	0	0	0	0	0	0	0	0.093667	0	0	0	0	0	0	0	0	0	0	0.121518	0.175321	0.083577	0.417599	0.152565	0.260771	0	0	0	0	0	0	0	0.238614	0
AT1G01120	1.00501	0.918196	0	0.431334	0.121979	0.049441	0.696137	0.177345	0.319181	0.067499	0	0.304559	0.257753	0.066166	0.119848	0.181846	0.159465	0.165295	0.648855	0.120343	0.073821	0.03734	0.179568	0.133946	0.95555	0.68332	1.90457	2.12136	0.829885	1.28266	4.65178	0.680402	0.147424	0.152407	0.059279	0.045549	0.863297	0.271521	0.735186	0.836414
AT1G01130	0	0	0	0.662774	1.30984	0.414825	0	0	0	0	0.679835	0.965865	0	0	0	0	0	0	0	0.24541	0	0.111549	0	0	0	0	0	0.394132	1.05117	0.124339	2.38442	0.211461	0	0	0	0	0.552992	0.544472	0.188741	0
AT1G01140	36.358	36.2202	36.7917	35.1962	32.377	34.7995	36.5744	31.248	36.6059	33.3244	31.9244	32.212	32.4144	33.1015	32.4945	34.8929	39.813	34.1641	30.4341	40.2742	32.3415	41.1773	32.4636	28.9408	28.454	26.6086	29.8684	30.6821	28.7074	25.5525	26.7389	26.8959	29.2709	27.0388	25.1241	20.8003	29.0133	25.5543	27.8105	29.5725
AT1G01150	0	0	0	0	0	0	0	0	0	0	0	0	0	0	0.143211	0	0	0	0	0	0	0	0	0	0	0	0	0	0	0	0	0	0	0	0	0	0	0	0	0
AT1G01160	0.726498	0.957506	0.558247	1.68973	0.835127	0.82671	0.840967	0	0	0	0.850661	0.741833	0.558149	0.551902	0.580585	1.64505	0.82162	0	0	0.316091	0.277235	0.673269	0.366682	0.940491	0.640254	0.938682	1.46651	1.55401	1.20376	0.777185	2.68714	0.792858	0	0.487568	0	0.576765	0.646128	0.793124	1.27995	0.439939
AT1G01170	0.966915	2.049	0	0.031138	0	0	0	0	0	0	0	0	0	0	0	1.36273	0	0	0	0	0	0.12394	0.441991	0	0.674107	0.452242	0	1.19296	1.35451	0.435196	4.42353	0.210564	0.600253	0.010128	0	0	0	0	0.387487	0
AT1G01180	0.594866	0.294162	0	0.136922	0.293183	0.252523	0.173164	0.23942	0	0.678426	0.284887	0	0	0.103519	0	0	0.236779	0.399398	0	0.138162	0.220235	0.287097	0.349746	0	0	0	0.051903	0.126171	0	0	0	0.135418	0.083521	0.254674	0.304334	0.111549	0.187232	0.088997	0	0.211064
AT1G01190	2.63585	2.17031	2.13307	2.13572	2.311	1.77206	2.03096	1.47029	2.28076	2.76664	2.44282	2.90266	1.61057	1.24736	0.933414	1.56166	1.87094	1.40538	1.77026	1.84995	1.0104	2.86741	1.73473	0.712471	2.48553	1.0836	2.35101	0.848443	1.79904	0.582826	1.38875	1.36973	1.2261	1.29398	1.09086	1.41668	1.37599	1.77956	1.28652	1.51408
AT1G01200	0.606026	0.319032	0	0	0	0.161702	0	0	0	0	0	0	0	0	0	0	0	0	0	0	0	0	0	0	0	0.124556	0	0	0	0.194484	0	0	0	0	0	0	0	0	0	0
AT1G01210	2.54833	1.34268	1.4472	0.884753	1.94733	2.66247	0.652952	1.47416	1.63256	2.22331	1.92798	1.12967	2.51375	1.4178	1.61678	1.49239	1.11016	1.54747	1.26064	0.940079	1.51258	1.54208	0.58964	0	1.33923	2.51439	2.02602	2.37847	2.83209	2.98625	2.17096	1.76503	1.12962	1.4609	1.48454	1.58418	1.29372	2.08668	1.59249	1.53611
AT1G01220	0	0.066804	0.080803	0.094779	0	0	0.129028	0.058617	0.06686	0	0	0.075859	0.072729	0	0	0	0	0	0	0	0	0	0	0	0	0.062297	0	0.061349	0.149292	0.075786	0.3234	0	0	0	0	0	0	0.106822	0.057499	0
AT1G01225	0	0.220866	0.018553	0	0	0	0	0	0	0	0	0	0.007231	0	0	0	0	0	0	0	0.171153	0	0	0	0.175463	0	0	0	0	0	0.247073	0	0	0	0	0	0	0.211269	0	0.183738
AT1G01230	6.60766	5.97934	6.61025	6.46814	5.2033	4.69096	4.87609	6.11103	6.40996	2.29427	7.15344	6.0979	10.0413	9.26903	6.53082	5.63539	6.56835	6.66326	8.32234	11.0997	6.48668	10.2686	8.84323	5.0714	7.68579	7.76197	10.0797	7.71341	7.99997	7.77851	8.6629	5.88011	5.64856	6.1781	6.18155	5.62842	6.87176	5.76969	6.56087	10.9108
AT1G01240	0.308606	0.313866	0.178529	0.231175	0.19863	0.207828	0	0.344714	0.223109	0.264169	0	0	0	0.146302	0	0.445061	0.208913	0	0	0.238388	0	0.115922	0.347871	0	0.565532	0.713428	0.492836	0.656268	0.560241	0.980593	1.06772	0.264404	0.328134	0	0.36964	0.266768	0.257401	0.373919	0.565764	0.266579
AT1G01250	0.324646	0.148024	0	0.524935	0	0	0	0	0	0	0	0.113659	0	0	0	0	0	0	0	0.166407	0	0.079487	0.150292	0	0.110287	0	0	0	0.339675	0.544965	0.493728	0	0	0	0	0	0.137829	0.120403	0.313283	0.270213
AT1G01260	7.08071	7.9636	6.45947	7.94754	8.31365	7.80253	8.70312	7.58005	8.99205	8.21526	7.40887	6.88947	8.65018	7.6247	7.70366	9.56488	9.45747	9.32497	6.85476	8.71431	7.76203	9.94433	7.5199	6.41979	5.15899	5.99411	6.69722	7.54844	6.00309	5.96886	6.61125	5.27736	6.76267	8.82569	7.0905	9.22643	6.27086	5.57593	6.66011	6.73011
AT1G01270	0	0	0	0	0	0	0	0	0	0	0	0	0	0	0	0	0	0	0	0	0	0	0	0	0	0	0	0	0	0	0	0	0	0	0	0	0	0	0	0
AT1G01280	0.131199	0.24625	0.615338	0.138779	0.165053	0.395048	0.142133	0.215367	0.334168	0.120445	0.179182	0.115039	0.584154	0.265354	0.439744	0.304001	0.696525	0.410568	0.455153	0.217976	0.223291	0.248707	0.289558	0.469562	0	0.384205	0.519689	0.269656	0.349529	0.163593	0.376948	0.212381	0.127876	0.265779	0.411914	0.682275	0.898774	0.362913	0.100276	0.439332
AT1G01290	1.27462	1.53591	1.62531	0.961802	1.54589	0.787459	0.979678	1.39698	0.440757	1.51198	1.3435	2.37078	1.35588	1.48588	1.15825	1.24087	2.13252	1.69336	1.20933	1.51774	1.23322	1.62353	1.7986	1.10046	2.03606	1.79152	1.61787	0.866305	1.85608	1.43786	0.928589	1.74378	0.547544	0.644138	1.192	1.11949	1.87307	1.8125	1.14063	0.909328
AT1G01300	0.349693	0.68131	0.067833	0.355498	0.062518	0.323319	0.069796	0.156714	0.383112	0	0.07975	0.433163	0.03462	0.104255	0.133996	0.179871	0.176947	0	0	0.098188	0	0.144416	0.223689	0	0.513216	0.60096	0.578854	1.04697	1.61293	0.860835	2.90076	0.328362	0.368552	0.006091	0.01735	0.123246	0.049571	0.408243	0.934871	0.835237
AT1G01305	1.82299	0.778695	0.562698	0.65777	2.50724	0.746971	0.983521	1.43584	1.2362	1.57603	0.876846	1.27314	0.739426	0.371993	0.720949	0.646802	1.63483	1.09074	0	0.899903	0.544265	1.15859	0.573084	1.28015	0.612556	0.340161	0.798433	0.729205	1.62526	0.979811	0.454509	0.891962	0.361772	0.395929	0.872357	1.08167	1.54342	0.213134	0.77979	0.400902
AT1G01310	2271.74	2345.51	2097.23	2330.87	2245.14	2093.45	2215.03	2186.6	2157.37	2174.42	2033.02	2077.08	1903.62	1928.33	1897.23	1673.81	1659.47	1797.02	1767.64	1901.84	1820.41	1768.94	1993.83	2187.61	2172.66	1950.73	2173.56	1798.29	2022.23	1894.9	1986.36	1987.02	1888.96	1805	1831.93	1789.44	1963.62	2118.93	1879.96	1917.27
AT1G01320	36.4173	40.3344	33.9365	37.4118	39.7866	42.9511	43.401	32.1818	40.5046	40.8868	39.4931	34.7514	28.8449	47.843	30.6352	55.271	69.5465	65.218	24.9784	24.9958	62.2853	28.8061	31.5019	39.1887	19.3832	25.2562	19.1236	30.0717	21.3469	23.4268	22.0683	24.5191	28.1825	27.7643	25.7957	24.6015	18.4406	15.6373	22.6474	20.0697
AT1G01335	0	0	0	0	0	0	0	0	0	0.605748	0	0	0	0	0	0	0	0	0	0	0	0	0	0	0	0	0	0	0	0	0	0	0	0	0	0	0	0	0	0
AT1G01340	36.3629	32.5734	37.7252	39.2701	40.4151	39.0174	43.2463	39.3879	44.1229	40.6747	42.6705	40.4514	34.2165	29.3596	28.1238	36.1919	36.7766	36.7948	28.0369	34.5599	36.2529	38.8519	27.6748	29.069	32.1652	35.8023	35.9256	33.7401	26.5473	31.2754	26.3469	31.1307	33.2695	33.7849	32.796	29.8244	29.6004	28.2645	28.7534	31.2687
AT1G01350	3.64176	3.58367	3.80582	2.86233	3.01257	3.99554	4.78	3.17008	4.25434	4.31048	2.78071	3.39551	3.72999	3.39329	3.48871	6.00067	6.31656	5.00405	2.48616	4.68879	3.1614	4.24507	2.72152	3.40367	4.94494	3.28322	4.11153	3.93629	4.71736	2.85687	4.15174	4.27263	4.0681	4.69898	5.01088	4.46551	3.96551	5.04011	3.37679	3.59937
AT1G01355	4.50518	3.47683	3.23914	3.0437	2.37851	2.27276	2.31528	2.59329	2.60781	2.75098	3.48012	3.43632	3.60529	3.29878	3.60118	2.81388	2.30235	1.81475	1.96456	3.50335	1.99601	3.8335	2.48713	1.09546	3.82734	2.95835	6.09305	5.67611	3.38024	3.91881	3.96204	5.58928	3.38455	2.7779	3.51896	2.27249	4.08426	4.84397	4.02979	4.16916
AT1G01360	8.85794	8.95425	10.4845	9.16339	11.5072	10.7619	8.43017	9.23788	10.2023	10.6249	10.0606	7.79707	9.73785	7.09392	9.34832	9.6708	10.3067	10.6384	8.35665	11.218	6.94731	11.5443	7.40271	5.34351	8.06416	7.755	8.08908	8.37978	7.41705	7.4916	7.73831	6.69309	6.71167	7.26956	5.75142	4.74406	7.51515	5.66498	6.49966	6.77352
AT1G01370	0.936452	2.37079	1.19279	2.14982	1.30872	1.44044	1.90149	1.79378	2.85942	2.61126	1.45262	1.12553	2.66276	1.83982	2.7994	1.69561	2.27918	2.51064	3.06567	2.61896	1.93773	2.71702	2.75787	1.5278	2.23452	1.61609	2.52382	1.00526	1.38425	1.41423	1.85041	1.30642	1.09164	1.50782	1.29479	1.8176	1.57127	1.68794	1.49882	1.69212
AT1G01380	0	0	0	0	0	0	0	0	0	0	0	0	0	0	0	0	0	0.241676	0	0.104981	0	0.111549	0.225226	0	0	0	0	0	0	0	0	0	0	0	0	0	0	0	0	0
AT1G01390	0.06404	0.12507	0	0	0	0	0	0	0	0	0	0	0	0	0	0	0.082541	0	0	0	0	0.028874	0	0	0	0	0	0	0	0	0	0	0.080784	0	0	0	0	0	0	0
AT1G01400	0	0	0	0	0	0	0	0	0	0	0	0	0	0	0	0	0	0	0	0	0	0	0	0	0	0	0	0	0	0	0	0	0	0	0	0	0	0	0	0
AT1G01410	0	0	0	0	0	0	0	0	0	0	0	0	0	0	0	0	0	0	0	0	0	0	0	0	0	0	0	0	0	0	0	0	0	0	0	0	0	0	0	0
AT1G01420	0.080392	0	0	0	0	0	0	0	0	0	0	0	0	0	0	0	0	0	0	0	0	0	0	0	0	0	0	0.006897	0	0.053239	0.09988	0	0	0	0	0	0.043424	0	0	0
AT1G01430	0.52837	0.457321	0.65117	0.723888	0.818412	0.39379	0.667245	0.649929	0.324174	0.228771	0.227784	0.559671	0.382916	0.523902	0.416382	0.938545	0.7335	0.543989	0.36935	0.55178	0.383416	0.64089	0.857894	0	0.919232	0.799201	1.8118	1.26713	1.6711	2.53286	1.14602	0.996705	1.17983	0	0.372707	0	0.628985	0.633548	0.884043	0.58439
AT1G01440	3.42336	4.82061	4.88014	3.48774	3.21694	4.25029	2.16478	2.85569	2.51272	2.97873	3.0357	4.51915	5.07412	4.88842	3.12945	5.88446	6.53235	4.64193	3.88154	3.79027	3.31929	5.65667	2.73486	3.58484	3.94988	4.1139	3.01241	4.18941	3.28903	3.72613	2.97342	3.98681	3.90426	3.79013	3.53808	2.40712	3.46165	2.74863	3.1386	3.7456
AT1G01450	0.075847	0	0	0	0.141179	0	0	0	0	0.140613	0	0	0	0	0	0	0.128427	0	0	0	0	0.099951	0	0	0	0	0.111411	0	0	0	0.176907	0.125191	0.085221	0	0	0.023507	0	0.084496	0.084422	0.147515
AT1G01453	0	0	0.161243	0	0.201638	0.270367	0	0	0	0	0	0	0	0.094624	0	0.151087	0	0	0	0.126123	0	0.207083	0	0	0.075144	0.156743	0	0.313705	0.250192	0.119581	0	0	0	0	0	0.114899	0.16191	0	0	0.084517
AT1G01460	1043.94	1021.05	1024.75	1055.9	967.049	1001.7	982.292	981.548	960.217	1025.83	1005.42	981.133	1046.4	1055.81	948.881	1077.2	1072.02	1064.74	956.776	900.672	985.957	991.347	953.853	801.516	908.866	939.022	950.825	924.218	991.514	920.173	916.948	973.798	899.211	894.3	884.518	893.563	835.232	954.391	881.955	878.544
AT1G01470	0.652518	0	0	0	0	0	0	0	0	0	0.681682	0.788634	0	0.251125	0	0.728204	0	0	1.48258	0	0	0.149755	0	0	2.18654	1.89217	1.82452	2.22674	1.62603	0.696423	4.26884	1.14492	0.591828	0	0	0	0	0	0.99145	0
AT1G01480	0	0	0	0	0	0	0	0	0	0	0	0	0	0	0.09886	0	0	0	0	0.050821	0	0	0	0	0.130262	0.250934	0.16822	0.655206	0	0	0.783621	0.136432	0	0	0	0	0.16272	0	0	0.243814
AT1G01490	8.65969	8.98451	9.55321	11.8807	9.14338	8.7305	6.5933	8.11974	8.22096	9.00171	5.56282	10.3511	7.12197	7.91901	6.98731	9.82171	10.8307	10.9376	8.40503	8.57225	6.90857	8.7942	7.8457	5.11633	9.38407	7.53487	7.89319	6.88866	7.82973	6.84435	7.483	8.2957	7.34119	5.19535	7.15466	7.28779	9.16701	11.5349	6.71948	7.84932
AT1G01500	380.245	396.744	400.543	399.543	379.744	381.467	411.578	376.904	375.157	381.944	367.559	374.522	380.969	403.093	369.007	416.771	438.065	390.214	383.616	463.444	359.382	440.714	402.108	273.078	366.839	350.692	379.421	397.183	373.623	346.756	353.894	372.46	316.544	345.241	303.912	352.091	350.581	349.772	326.491	395.604
AT1G01510	5.91393	4.56745	5.19311	6.38005	6.27996	5.4433	5.69522	6.06604	4.84619	6.72819	5.27408	5.20003	4.7884	4.67218	3.38524	3.44742	3.41554	4.64173	3.24348	3.26578	5.5354	4.62275	2.56595	6.75305	3.80126	4.15365	3.05291	3.91123	4.58364	3.18639	3.48493	4.11616	5.10275	8.36605	6.52979	7.9529	3.40268	3.85039	4.46755	3.55973
AT1G01520	3.59627	2.71511	2.77485	3.67621	3.16655	5.70425	5.49173	3.58047	4.81408	6.15032	4.95746	4.42428	1.5683	2.22974	0.741502	1.70716	0.973764	4.83863	0.936473	0.787756	5.20766	1.83773	0.739541	4.77882	1.84336	1.90192	1.44728	1.54111	1.33424	2.43537	1.19087	3.24886	5.12198	9.98324	9.57148	13.8449	2.21095	3.84648	1.9113	0.509373
AT1G01530	0	0	0	0	0	0.257486	0	0	0	0	0	0	0	0	0	0	0	0	0	0	0	0	0	0	0	0	0	0	0	0	0	0	0	0	0	0	0	0	0	0
AT1G01540	0.759885	0.541319	0	0.445136	0.08808	0	0.369792	0	0.370461	0	0.18532	0.221532	0	0	0	0	0.090353	0	0	0.095478	0	0.166012	0	0	0.501244	0.56319	0.713155	0.707554	1.46933	0.542772	1.18367	0.164886	0	0	0	0	0.105295	0.151944	0.54356	0.281819
AT1G01550	1.35027	1.14837	0.112281	0.807867	0.21609	0.585133	0.914164	0.471846	0.299861	0.398008	0.375724	1.07658	0.628742	0.269389	0.688097	0.536417	0.321137	0.27456	0.387664	0.977985	0.347714	0.990629	0.538946	0.260426	2.31961	2.60394	3.1602	3.57726	3.23779	1.91518	5.34664	0.97568	1.02291	0.483376	0.285245	0.287946	1.86179	1.24875	2.30179	2.08459
AT1G01560	0	0	0	0	0	0	0	0	0	0	0	0	0	0	0	0	0	0	0	0	0	0	0	0	0.496663	0.269237	0.430146	0.955261	0	0.203625	1.79864	0	0	0	0	0	0.714153	0	0	0.298172
AT1G01570	2.77265	2.08655	2.89437	0.973588	2.58232	2.21023	1.06492	1.42999	1.42942	1.70318	2.82725	2.22253	2.3628	1.76897	2.00532	1.86414	2.02729	1.69323	1.22021	1.89916	1.42858	3.09318	1.87722	1.24324	1.80292	2.47281	2.10031	1.91524	1.40433	2.10724	1.74294	1.51121	1.3723	1.34626	1.8558	1.27689	1.97124	2.09244	1.5112	1.97255
AT1G01580	0	0	0	0	0	0	0	0	0	0	0	0	0	0	0	0	0	0	0	0	0	0	0	0	0	0	0	0	0	0	0	0	0	0	0	0	0	0	0	0
AT1G01590	0	0	0	0	0	0	0	0	0	0	0	0.073711	0	0	0	0	0	0	0	0.039359	0	0	0	0	0.07317	0	0	0	0	0	0.188136	0	0	0	0	0	0	0	0	0
AT1G01600	1.49513	1.22422	0.426504	0.522315	0.206586	0.152646	0.367569	0.711798	0.421134	0	0.381595	0.184196	0.162592	0.37747	0.176304	0	0.201943	0.4643	0.349102	0.455588	0.381433	0.354975	0.563267	0.182461	0.3908	0.118542	0.466279	0.419173	0.375233	0.366139	0.757103	0.128958	0.310075	0.176259	0	0.103081	0.348529	0.385838	0.249566	0.282247
AT1G01610	0.984023	1.08785	0	0	0.304983	0	0	0.265178	0	0	0	0.31332	0	0	0	0	0	0	0	0.218811	0	0.060093	0.142065	0	0.201598	0.207816	0.353176	0.545366	0.49669	0	1.82042	0.181113	0	0	0	0	0.208787	0	0.210021	0.599026
AT1G01620	6.20284	7.01681	0.463733	4.69406	2.84282	0.827671	1.57256	0.494404	2.26425	0.549602	0.863936	2.15172	0.401431	0.277808	0.899643	2.68571	1.75485	0.425564	1.19652	1.27395	0	0.490301	0	0.559765	4.93207	4.83833	5.95463	16.3903	49.4569	25.3913	26.2107	11.6988	3.01193	0.449059	0.754853	0.650328	6.02077	2.96205	34.5951	11.8385
AT1G01630	1.40291	0	0	0.26981	0.242096	0	0.290669	0	0	0	0	1.04188	0	0	0	0	0.875054	0	0.753961	0.726575	0	0.633816	0.645801	0	0.516466	0.676511	0.755706	0.995759	2.60108	1.17953	2.31055	0.454856	0.531087	0.317806	0	0	0.332876	0.475626	2.37322	0.378665
AT1G01640	0.608804	1.40684	0.578376	0.904777	2.97108	1.364	0.527879	0.761584	2.16464	0.684912	0.989608	1.1841	1.60724	0.948308	1.28311	2.08557	1.45815	1.35647	2.30691	1.75301	1.03776	1.75052	1.34264	0.912597	1.76107	0.808385	1.49558	0.845709	1.54843	1.24521	1.82335	1.1868	0.865483	1.31143	1.75417	0.676297	1.47307	1.19005	0.884089	1.50028
AT1G01650	5.88077	4.75631	4.73176	6.37826	5.08186	4.62861	5.60486	5.13248	4.88841	4.92394	5.09572	5.56205	3.91507	4.40486	4.29104	3.57571	4.87044	3.33564	4.08664	4.54249	3.29109	5.59748	4.23283	3.45071	4.42515	5.12863	4.78037	5.97646	5.06414	4.52125	5.79896	3.84429	4.35282	2.95062	2.1112	2.70892	3.69033	3.55883	4.46364	4.29624
AT1G01660	0	0	0	0	0	0	0	0	0	0	0	0	0	0	0	0	0	0	0	0.096385	0	0	0	0	0	0.245629	0	0.134165	0	0.126096	0.364853	0	0	0	0	0	0	0	0.11254	0
AT1G01670	0	0	0	0	0	0	0	0	0	0	0	0	0	0	0.116453	0	0	0	0	0	0	0	0	0	0	0	0	0	0.206807	0	0	0	0	0	0	0	0	0	0	0
AT1G01680	0	0	0	0.475313	0.285385	0	0	0	0	0.325113	0	0	0	0	0	0	0	0	0	0	0	0	0	0	0	0	0	0	0	0	0	0	0	0	0	0	0	0	0.135334	0
AT1G01690	0	0	0	0.192082	0	0	0	0	0.214238	0	0	0	0	0	0	0.257145	0	0	0.256277	0.169551	0	0	0	0	0	0.216756	0.322992	0.101073	0	0	0.245647	0	0	0	0	0.16477	0.19367	0	0	0
AT1G01695	0	0	0	0	0	0	0	0	0	0	0	0.111154	0	0	0	0	0	0	0	0	0	0.05046	0	0	0	0.172372	0.227686	0	0	0	0	0	0	0.076511	0	0	0	0	0	0
AT1G01700	0	0	0	0	0	0	0	0	0	0	0	0	0	0	0	0	0	0	0	0	0	0	0	0	0	0	0	0	0	0	0	0	0	0	0	0	0	0	0	0
AT1G01710	6.49014	5.87616	7.84463	7.62877	8.67125	7.2832	6.97779	6.45149	6.42529	5.84363	7.28783	6.78436	6.05057	7.05449	7.3107	6.76998	6.28692	8.15705	7.61626	9.60324	7.51483	8.24487	7.85341	6.44725	6.0796	6.5587	6.79326	6.81798	8.06675	6.4677	6.61982	7.0346	6.00699	6.28359	7.81629	6.46562	6.04068	6.49859	6.66875	6.96301
AT1G01715	1.64785	1.53326	0.987037	0.845835	0.832402	1.37608	2.12621	1.0629	1.14284	0.80394	1.47388	0.555248	1.20617	0.927017	1.10725	1.26761	0.433491	0.347151	0.523067	1.2828	0.680269	1.08367	1.31087	0	1.25868	1.49019	1.99787	1.09844	1.26311	1.31773	1.18987	1.32025	0.951873	0.724604	1.24113	0.936717	0.941661	0.676271	1.02466	1.72142
AT1G01720	0.383972	0	0.158658	0	0	0	0.190906	0	0.433149	0.213027	0	0	0.464844	0.375389	0.202123	4.22846	0.458387	1.07536	0	0.168729	0.258715	0.211993	0.069892	0.70449	1.41642	1.78244	2.55166	1.1416	1.21579	1.51715	2.86544	1.01416	0.867513	0.980844	0.213325	1.67568	0.873647	0.998271	0.335812	0.438466
AT1G01725	9.35804	10.1509	6.96444	6.737	6.80934	4.76139	9.31672	6.4119	7.45447	7.48693	7.42008	6.82514	8.7113	5.57792	4.18008	5.35021	6.75484	6.12746	4.7204	8.09956	4.79365	10.047	7.77816	4.59845	11.8529	7.87146	9.60297	5.43529	7.71834	5.1308	6.33989	6.96508	6.92688	4.93292	3.79677	3.37049	7.0928	7.73754	6.16681	8.2554
AT1G01730	0.822736	0	0.592176	0.964082	0.600157	0.630354	0	0.514403	0.545854	0.147691	0.467288	0.623848	0.309328	0.375317	0	0.456997	0.202359	0	0	0.471754	0.3075	0.323659	0.300185	0	0.864439	0.443775	1.25382	0.966926	0.647071	0.924087	1.33022	0	0	0.328	0	0.658327	0.271578	0	0.237415	0.310435
AT1G01740	0.248129	0	0.205618	0	0.171294	0.408645	0	0.390356	0	0.301984	0.312933	0	0.159092	0	0.083234	0	0	0	0.333096	0.100827	0	0.223921	0	0	0	0	0.326492	0.160245	0.267715	0	0.214202	0.251281	0	0.136039	0.193454	0	0.439521	0	0	0
AT1G01750	0	0	0	0.311175	0	0	0	0	0	0	0	0	0	0	0	0	0	0	0	0	0	0	0	0	0	0	0.505317	0	0	0.166385	0	0	0	0	0	0	0	0	0.327508	0
AT1G01760	0.628715	0.279348	0.366408	0.362126	0.203282	0.403788	0.825782	0.974289	0.614092	0.441967	0.4996	1.02814	0.486487	0.579304	0.550847	0.586603	0.516748	0.926204	0.557803	0.814536	0.693159	0.580819	0.379399	0	0.455392	0.881514	0.472156	0.745456	0.656857	0.384511	0.593202	0.721251	0.559548	0.577616	0.469745	0.611036	0.321356	0.586909	0.798829	0.669855
AT1G01770	1.49792	1.43504	1.72583	1.18841	1.48051	2.01623	2.28157	1.2213	1.40995	1.46899	1.5673	1.70683	1.92434	2.08492	2.24418	2.27563	2.61411	2.69667	1.54327	2.49304	1.75506	2.60878	2.24088	1.78431	2.1242	2.68377	2.0735	3.14628	2.56294	2.18126	2.43797	2.47962	2.63986	2.11021	2.68375	2.38829	2.5345	2.19687	1.56953	1.93543
AT1G01780	1903.73	1897.26	1841.43	1888.26	1896.23	1764.42	1880.4	1887.55	1849.81	1792.28	1798.3	1825.12	1738.53	1731.41	1717.41	1507.2	1573.73	1658.91	1773.71	1717.1	1707.46	1658.1	1788.5	1737.34	2018.16	1889.88	1960.94	1779.06	1850.91	1758.63	1864.13	1906.48	1870.68	1800.98	1749.1	1719.98	1807.04	1899.06	1755.27	1827.12
AT1G01790	6.82993	6.69337	6.28294	6.67629	7.1496	6.08389	7.57785	6.70307	6.13572	6.58666	6.66365	5.55501	4.91437	5.41799	4.5914	4.3795	3.79495	5.28434	3.26836	5.72932	4.8575	5.60372	4.32182	5.06707	4.53608	5.47325	5.51752	5.93898	5.08616	5.87481	5.08431	4.86621	5.92273	6.18519	5.82331	7.5855	3.96751	4.96449	5.50617	4.98052
AT1G01800	0.48742	0.354419	0	0	0	0	0	0	0	0	0	0	0.206347	0	0.719782	0	0	0	0	0	0	0.135375	0	0	0.302113	0.493157	0.745814	1.1338	1.66067	0.885216	2.03836	0.654729	0	0	0.209696	0.198735	0.69431	0	0.79976	0.353824
AT1G01810	0.175276	0.189351	0	0	0.840105	0.21011	0.203953	0.429387	0.446182	0.579275	0.192225	0.282224	0	0	0.205561	0.82867	0	0	0.548326	0.437673	0.536618	0.083087	0	0.234826	0.388944	0.157284	0.395798	0.302063	0	0	0.434941	0.111057	0.360943	0	0	0.235399	0.220721	0.168262	0	0.104044
AT1G01820	0	0.494166	0	0.270366	0	0	0	0	0	0	0	0	0	0	0	0.763719	0.33396	0	0	0	0	0	0	0	0.841101	0.981815	0.809423	1.16439	1.14127	1.10359	3.5878	0.377458	0.412199	0	0	0	0.449752	0	0.410054	0
AT1G01830	0	0.390937	0	0	0	0	0	0.138843	0	0	0	0	0.104069	0	0	0	0	0	0	0	0	0.063804	0	0	0.211446	0.22864	0	0.165707	0.267457	0.237553	0.127128	0	0.257319	0	0	0.14057	0.066911	0.151208	0.161559	0.060019
AT1G01840	0	0	0.20008	0	0	0	0.212232	0.117756	0	0	0	0.261734	0	0.112035	0	0	0.151601	0.28317	0	0	0.240985	0	0	0.04934	0	0	0	0	0	0	0	0	0	0	0	0	0	0	0	0
AT1G01860	7.62075	7.67104	6.62039	6.94903	8.98896	7.66984	9.27869	5.94528	7.41335	10.5283	8.55543	6.73337	3.23303	4.57583	5.69606	2.28341	4.00504	5.6682	2.82027	3.96579	6.03207	4.93773	1.5452	7.3563	6.00862	6.50313	5.94331	4.76062	7.09221	6.18657	5.04029	6.54608	8.77362	12.5109	10.6494	17.5316	5.62206	7.25333	5.60097	3.86546
AT1G01880	65.1943	63.993	67.1107	66.8379	64.1601	57.7585	69.1545	63.7074	63.8606	69.382	75.7174	64.8582	56.6821	54.8807	55.2272	61.5189	66.3684	59.5194	56.5969	65.7429	57.0668	69.1479	64.497	47.7255	74.7712	72.4474	73.116	76.9806	80.0141	73.301	69.7067	74.0616	74.2654	77.8549	69.6843	75.2367	68.9283	75.8794	68.1436	73.2718
AT1G01900	0.201555	0	0	0	0	0	0.069794	0	0	0	0.139593	0.116536	0	0	0	0	0	0	0	0	0	0.094086	0.067816	0.112089	0.173099	0	0.187163	0.067949	0.288173	0.252553	0.352263	0.094892	0.063934	0	0.061298	0	0.075313	0	0	0
AT1G01910	5.06883	3.92389	4.58238	4.47914	5.08038	5.41568	5.52255	4.58586	5.31882	5.44854	6.12748	5.50646	5.26784	4.85284	4.7052	6.2988	5.52121	3.44103	3.44033	7.68662	4.76364	6.39832	3.15218	3.16901	4.82806	4.01253	4.75763	4.89075	6.69885	5.0391	5.45103	4.22907	5.3641	5.74561	5.95365	6.09996	4.94464	6.90845	5.75514	5.06253
AT1G01920	3.35632	3.41762	3.17078	3.63754	3.34105	3.07517	3.39768	4.28306	3.45545	2.8916	4.00222	4.23552	3.26408	3.6617	2.90695	2.70227	4.22281	3.82854	2.51	4.43733	3.65418	4.8929	3.95864	3.61617	3.07845	3.18025	3.44105	3.41082	2.9977	2.86749	3.2148	3.16723	3.22238	3.58156	3.34703	2.43977	2.85393	3.30212	2.49613	4.41568
AT1G01930	17.8787	19.2685	20.7903	22.1643	19.6893	18.7111	16.6218	20.7817	22.7585	20.3592	20.4006	19.0597	19.0552	15.434	15.7065	22.0359	21.1924	21.1891	19.7611	17.8407	16.9937	19.4698	14.7989	12.8006	16.2541	16.7838	15.9633	19.1528	15.7789	13.0421	15.0491	19.746	17.0172	19.2214	15.5588	18.132	14.7793	17.5453	15.2953	17.3437
AT1G01940	0.433048	1.59787	1.91388	0.868132	1.01823	1.29342	2.02439	1.83553	1.09119	0.978092	1.70422	1.55733	1.01675	1.47074	0	1.1569	0.40063	0.496234	0	0.939176	1.17994	1.04368	0	0.832999	1.63504	0.684848	1.13417	1.29742	0.568894	1.11925	1.50074	1.13527	1.18385	1.06837	1.08514	0.713429	1.23343	1.77175	1.21419	1.08607
AT1G01950	0.204324	0.297624	0	0	0	0	0	0	0	0	0	0	0	0	0	0	0.111108	0	0	0.053501	0	0.065145	0	0	0.176498	0.094187	0.300679	0.417979	0.352356	0.295675	0.464823	0	0.173119	0	0	0	0.140931	0	0.159964	0.174265
AT1G01960	0.819808	0.935417	0.635648	0.552882	0.431961	0.436411	0.50005	0.171035	0.49144	0.428659	0.38688	0.542472	1.18988	0.621978	0.618824	0.439799	0.647539	0.369708	0.342761	0.462031	0.474046	0.663449	0.285633	0.1952	0.758356	0.850811	0.879336	1.39224	1.00466	1.33912	1.05384	1.04978	0.649673	0.612142	0.653505	0.376704	0.712097	0.609694	0.958389	0.740782
AT1G01970	0	0	1.15149	1.85146	1.22767	0	1.43771	0	0	0	0	0	1.75526	1.09504	0	1.74968	1.65222	1.78098	0	0	0	0	0	0	1.4919	0.792128	0	0.968235	0	0.697666	1.09557	0	0	0	0	0	0	0.726023	1.00361	0
AT1G01980	3243.05	3240.18	3141.26	3278.46	3218.92	3174.94	3212.54	3090.81	3089.72	3304.39	3118.42	3282.45	3092.52	3127.41	3163.16	2980.89	2891.33	2929.44	3055.42	2931.97	3090.66	2885.58	3058.43	3432.47	2953.37	3017.86	2991.67	3155.56	3145.66	3378.22	3297.92	3293.97	3561.12	3372.71	3331.55	3498.12	3133.77	3200.08	3386.23	3215.71
AT1G01990	4.92724	3.83075	3.65874	3.54262	2.52027	3.64078	5.21454	4.57059	4.78432	4.73016	4.60912	3.82186	4.94177	4.2884	3.28915	4.8569	4.66526	2.51526	4.9697	3.59124	2.40128	3.47411	3.29618	1.92786	4.63244	4.41593	6.52564	3.92215	3.37347	3.88558	4.94366	4.98582	3.88265	5.10422	3.63636	4.80613	3.4862	5.5728	4.50135	4.93018
AT1G02000	2084.02	2062.16	2091.37	2164.63	2090.32	2048.32	2033.81	2037.25	1989.59	2053.14	2027.66	2133.71	2060.09	2022.09	1979.6	2170.11	2144.37	2101.21	2189.75	2106.26	2074.98	2096.64	2055.26	2203.39	1970.88	2072.88	2012.4	2023.93	1847.57	2017.79	2012.81	2070.25	2092.52	2093.38	2078.35	2108.82	2009.59	1992.9	2028.36	2120.96
AT1G02010	168.118	154.925	159.239	158.383	161.957	161.559	179.363	160.784	159.98	160.585	155.912	149.675	151.502	148.251	136.887	154.267	166.834	154.137	143.667	154.651	153.275	165.617	145.845	145.901	107.588	120.014	116.834	139.509	121.564	122.838	109.38	119.778	128.482	132.591	126.062	121.39	116.341	120.553	121.981	126.806
AT1G02020	1.56289	1.78384	1.3171	1.70002	1.90714	1.69564	1.89196	1.2658	1.33023	0.721528	1.30488	1.06076	1.12447	1.52513	1.24734	2.27	2.03228	2.98575	0.794482	1.25291	2.62484	0.993284	1.03276	1.92266	0.961057	0.994687	0.942872	1.25439	1.14902	1.37241	0.906282	0.984817	0.867013	0.899567	0.899172	1.0155	0.934648	0.538763	0.796894	0.734598
AT1G02030	0	0.063982	0	0	0.070077	0	0	0	0.079883	0	0	0	0.05289	0.068136	0	0	0	0	0	0	0	0	0.00041	0	0	0	0	0	0	0	0	0.006666	0.008254	0.007059	0.008937	0	0.069575	0	0.009312	0
AT1G02040	24.1766	28.6162	27.4769	27.2709	26.4966	22.8313	20.7321	28.7293	22.728	25.2838	25.5266	31.6836	31.7577	23.4415	26.7685	27.8019	29.1477	23.2221	24.5473	32.1638	21.8329	37.1177	25.4991	25.1812	31.7025	30.137	37.9242	25.7868	28.6238	22.5255	25.9156	27.2885	20.4627	25.8804	24.1421	17.7751	25.3449	28.7899	23.2656	29.4742
AT1G02050	0	0.248619	0.116627	0	0.664738	0.187802	0.143973	0	0	0.25417	0.48848	0.515485	0.234012	0.505917	0.329661	0.305257	0	0.3825	0.288459	0.225138	0.159632	0.255107	0.207075	0.195855	0.407838	0.527262	0.503411	0.446141	0.439414	0.207444	0.212578	0.183522	0	0	0.390595	0.34998	0.149339	0	0.118862	0.163578
AT1G02060	0	0	0.126477	0.066457	0.122222	0	0.097509	0	0.101137	0.072554	0.232219	0.116042	0.134752	0.073371	0.087631	0.065867	0.018654	0	0.101777	0.064569	0.230081	0.058449	0.04917	0	0.006795	0.067568	0	0.290373	0.06449	0.056726	0	0	0.10725	0.057013	0	0.052422	0	0	0.015011	0.082118
AT1G02065	0	0	0	0	0	0	0	0	0.146664	0	0	0	0.153145	0	0	0	0	0	0	0	0	0	0	0	0	0	0	0	0	0	0.234977	0	0	0	0	0	0	0	0	0.077829
AT1G02067	0	0	0	0	0	0	0	0	0	0	0	0	0	0	0	0	0	0	0	0	0	0	0	0	0	0	0	0	0	0	0	0	0	0	0	0	0	0	0	0
AT1G02070	0	0	0	0	0	0	0	0	0	0	0	0	0	0	0	0	0	0	0	0	0	0.106035	0	0	0	0	0	0.199722	0.912458	0.276123	1.59318	0	0.375037	0	0	0	0	0	0.884963	0
AT1G02080	5.08928	4.6413	5.95878	5.12671	5.85736	6.22612	6.56977	4.64186	5.84242	5.84762	5.97025	5.0039	5.2509	5.43165	5.23448	5.2484	5.34727	5.75586	4.30217	5.17834	6.23454	6.43835	3.75487	4.52897	3.55416	4.87165	4.29022	5.8392	5.01157	5.36017	4.67037	4.74933	5.95898	6.36889	6.01658	6.57932	4.73741	4.30545	5.72245	5.38504
AT1G02090	2.29672	2.43826	4.36958	3.84125	3.39342	3.83537	4.83879	3.51813	2.83301	4.30681	3.46075	4.35349	4.03062	2.87083	3.67763	5.38038	4.33019	4.92037	2.76576	4.54844	3.47922	4.58831	4.60945	3.63417	3.85651	3.66032	5.55949	5.92607	4.99394	4.16033	4.33459	3.33803	4.43111	4.34123	5.01889	4.35339	4.58704	5.63482	4.14046	4.71557
AT1G02100	36.6786	40.0412	38.202	39.4524	41.808	35.4627	42.1698	38.8253	39.7581	40.8034	37.6414	37.909	34.024	35.2245	27.3972	47.8476	46.8415	43.7181	35.3473	38.4343	31.6637	42.0375	37.5903	28.4622	39.4201	35.1515	41.797	38.0112	41.3356	34.4649	32.8139	35.2582	32.4899	31.7681	30.3906	32.8641	33.1	39.4883	31.7041	38.6427
AT1G02110	5.62923	5.58921	4.44029	5.44378	8.06865	4.73417	6.48694	5.17083	6.49103	7.88489	5.95433	6.92693	4.62104	3.83373	3.98606	4.9064	4.23227	4.12438	3.01016	4.55327	4.03541	4.73017	2.74067	2.70943	4.37399	5.69768	4.55874	5.10576	3.90734	4.66333	4.53357	5.12889	5.94797	7.26151	5.74328	8.84903	5.48248	5.84224	6.01392	4.83966
AT1G02120	2.23103	2.50634	2.49463	2.42077	2.49556	2.57326	3.30854	2.30583	3.22315	3.20954	1.68269	1.43726	1.87537	0.951383	1.63694	1.12576	0.721022	2.09095	0.814493	1.13883	1.96003	0.992267	0.620803	2.10533	1.47331	1.78759	2.41222	1.78431	1.88099	2.15038	2.81078	1.77258	3.27664	4.38629	4.77951	8.19651	1.59556	1.86874	2.6105	1.02778
AT1G02130	10.1679	9.75169	7.26218	8.36499	10.7593	8.2676	10.8343	9.86946	8.0847	10.7122	6.54921	8.69847	6.21842	6.83157	6.30685	9.95204	5.5376	7.75165	5.22954	7.54378	5.99146	7.87514	5.35862	7.03888	6.26946	7.75162	7.67613	7.17312	6.23474	7.03895	6.5243	7.37476	7.13652	8.28834	7.12388	11.4419	5.72787	7.77394	7.43131	7.10544
AT1G02136	0.80123	1.12541	0	0.373901	0.732532	0.611523	0.632189	0.969119	0	0.364757	0.775973	0.440772	0.683199	0	0	1.28906	0	0.976822	0	0	0.652633	0.164269	0.334213	0	0.118009	0.676736	0.834422	0.451672	0.271408	1.16517	0.59163	0.393215	1.02703	1.07315	0.875554	3.37821	0.187719	0.348618	0.731502	0.635959
AT1G02140	97.3577	91.7468	83.6612	93.311	91.4575	82.216	102.096	91.9054	97.8349	103.169	89.6125	93.9836	91.8215	75.2224	75.5503	82.7697	81.7432	75.6378	71.129	87.3829	69.3315	98.2399	83.2639	46.986	95.196	89.1368	104.851	82.8026	92.854	85.9995	74.1089	89.2389	83.0438	84.3961	77.7125	90.4322	85.5103	92.2663	88.0545	83.2858
AT1G02145	7.41491	6.59235	7.53797	7.52081	5.95629	5.68224	7.28335	6.28476	6.34124	7.75949	8.07246	6.92166	7.66922	6.75345	8.23261	8.43493	9.28743	8.58655	7.41388	7.76452	8.2205	10.3071	6.90031	4.99715	6.43949	6.74189	6.34794	7.29411	7.90678	6.94669	7.27533	6.72354	7.1704	7.76279	6.58661	5.85842	5.65095	5.86738	6.95934	6.22152
AT1G02150	0.973203	0.842578	0.510737	0.615756	1.06555	0.767986	0.961698	1.13246	0.356689	0.806072	1.28035	0.764817	0.715212	0.280143	0.47529	0.496735	0.229242	0.486517	0.371442	0.562682	0.497535	0.60817	0.237493	0.426894	1.35213	0.646097	0.649435	1.05601	1.04802	0.908314	2.00831	0.346585	0.890826	0.843137	0.674521	0.588601	0.439582	1.00155	0.918223	0.646618
AT1G02160	4.65026	8.37763	8.56867	5.48306	7.93132	4.71387	7.08791	6.97576	8.40928	5.07491	6.78909	6.87062	3.82995	5.41004	2.1025	7.55256	7.169	6.17711	4.73414	5.43708	4.7535	5.3849	7.14336	4.94238	6.59714	5.96971	10.3289	5.10912	6.03785	7.69017	5.52372	4.62758	4.64555	4.22265	4.10796	3.25675	5.86479	7.55074	5.63249	5.66528
AT1G02170	60.9536	51.6093	52.7685	55.2187	49.2797	44.8904	56.5	52.0087	49.1259	53.0472	52.0891	52.5033	54.4258	47.9209	41.3882	54.8937	52.8701	47.1791	46.8029	59.0516	52.1042	67.7464	55.496	51.8846	64.9089	69.4396	72.6992	72.2944	62.2991	59.3334	59.1436	68.3236	68.0483	74.5231	62.3252	72.3119	60.5429	59.6171	56.0029	72.2771
AT1G02180	0	0	0	0	0	0	0	0	0	0	0	0	0	0	0	0	0	0	0	0	0	0	0	0	0.604338	0	0.463302	0.474377	0	0	0.551406	0.56198	0	0	0	0.755675	0	0	0	0.327361
AT1G02190	0	0	0	0	0.089596	0.093319	0	0	0	0	0	0	0	0	0	0	0	0	0	0.063589	0.073585	0	0	0	0	0.230226	0.777134	0	0	0	0.391034	0	0	0	0	0.150265	0.067673	0	0	0.180306
AT1G02205	6.7112	4.78436	0.218643	2.02392	0.884096	0.2665	1.14584	0.277829	0.448527	0.313563	0.367327	1.41161	0.339293	0	0	1.12463	0.311061	0.283778	1.2777	0.427356	0	0.193654	0.356329	0.231065	1.39862	1.82458	2.62363	1.40239	2.52053	1.9422	4.90908	0.498416	1.01908	0.100308	0	0.360246	1.053	1.46502	1.3648	0.917865
AT1G02210	0	0	0	0	0	0	0	0	0	0	0	0	0	0	0	0	0	0	0	0	0	0	0	0	0	0	0	0	0	0	0	0	0	0	0	0	0	0	0.060247	0
AT1G02220	0.388716	0.666559	0.458179	0.232164	0.245009	0.50498	0.668067	0.518407	0	0.249318	0.608306	0.806762	0.742846	0.171291	0.18918	0	0.709674	0.80476	0.276644	0.367858	0.281794	0.47538	0	0	0.585699	0.489147	0.699462	0.837969	0	0.463641	1.1529	0.422854	0.181486	0.757932	0.244013	0.422657	0.563777	0	0.510665	0.548021
AT1G02230	0	0	0	0.30526	0.277837	0	0	0.263113	0.294444	0.300668	0	0.220461	0.208339	0	0	0	0	0.2412	0	0.175883	0.377468	0.145074	0.430301	0.203494	0	0.275207	0.266157	0	0	0.270397	0	0	0	0.228718	0	0	0	0	0.572075	0
AT1G02250	0	0	0	0	0.169057	0	0	0	0	0	0	0	0	0	0	0	0	0	0	0	0	0	0	0	0	0	0	0	0	0	0	0	0	0	0	0	0	0	0	0
AT1G02260	0.162995	0	0	0	0	0	0	0.134937	0	0	0.261089	0.345621	0	0	0	0	0	0.070282	0	0.127669	0	0.212945	0.191743	0.111624	0	0.204027	0.134532	0.194892	0	0.105048	0.289733	0.164513	0.193314	0	0	0.109322	0	0.180814	0.154796	0.128138
AT1G02270	0	0.274567	0	0.273493	0.418753	0	0.560207	0.431031	0.323197	0	0.347316	0	0.47636	0.171219	0	0	0	0	0.246407	0.157179	0.366693	0.21674	0.428797	0	0.204966	0	0.601941	0.530868	1.0929	0.245756	0.746883	0.252843	0	0.25163	0.171641	0.394892	0.369162	0.410912	0.27058	0.504681
AT1G02280	0.773948	1.03306	1.10827	0.948489	0.644111	0.895374	0.877634	1.75025	0.362922	1.12596	0.863238	1.84572	1.35781	0.918676	1.35508	2.1906	2.18732	1.20036	0.52347	1.08656	0.823082	1.0477	1.51904	1.42159	1.87417	1.75151	1.72962	2.09967	2.15064	1.81444	3.14321	1.47053	0.61208	1.39668	1.48989	1.55634	1.35745	1.58351	1.33831	1.00681
AT1G02290	0	0	0	0.218404	0	0	0	0	0	0	0	0	0	0	0	0	0	0	0	0.058158	0	0	0	0	0	0	0	0.142072	0.191815	0.147862	0.241354	0.12159	0	0	0	0	0	0	0	0.14036
AT1G02300	0	0	0	0	0	0	0	0	0	0	0	0	0	0	0.214162	0.155548	0	0	0	0.070544	0	0	0	0.357701	0.54885	0.356875	0.545137	0.320684	0.284463	0.342652	0.941237	0	0.641971	0.201609	0.109699	0	0	0.398304	0.20479	0.246906
AT1G02305	36.0707	29.4623	33.5309	34.9781	35.424	34.2526	41.8845	32.5409	32.9033	39.2658	31.2758	35.3842	31.1381	32.1268	29.8359	31.5374	33.3572	30.4021	29.8124	35.8584	33.4134	41.8612	26.4025	27.4219	35.4309	32.3419	34.3974	35.1209	37.0089	36.4304	33.026	37.0981	36.6788	35.4924	35.0729	38.2136	35.082	40.4564	39.8244	39.7697
AT1G02310	0	0	0	0	0	0	0	0	0	0	0	0	0	0	0	0	0	0	0	0	0	0.037758	0	0	0.39798	0	0.257377	0.443537	0	0	0.819336	0.133157	0	0	0	0	0.240616	0	0.110156	0
AT1G02320	0	0	0	0	0	0	0	0	0	0	0	0	0	0	0	0	0	0	0	0	0	0	0	0	0	0	0	0	0	0	0	0	0	0	0	0	0	0	0	0
AT1G02330	5.75634	5.34306	4.85728	5.04744	5.24991	3.50281	5.91037	4.79643	4.15872	5.28693	3.17443	5.28515	5.0846	6.41047	5.86068	8.80607	9.48748	6.7588	7.11868	6.56038	4.88162	7.70843	4.69895	4.94128	4.9206	5.7862	6.57087	5.08446	5.0323	4.66243	6.53526	3.82568	4.26397	4.44383	5.47334	5.95615	5.37066	6.41942	4.49223	3.82887
AT1G02335	0	0	0	0	0	0	0	0	0	0	0	0	0	0	0.199917	0	0	0	0	0	0	0	0	0	0	0	0	0	0	0	0	0	0	0	0	0	0	0	0	0
AT1G02340	0	0	0	0	0	0	0.305765	0	0.180508	0	0	0	0	0	0	0	0	0	0	0	0	0	0	0	0	0	0.326568	0.135552	0	0	0.271813	0	0	0	0	0	0	0	0	0
AT1G02360	0	0	0.754566	0	0.256701	0	0	0	0	0	0.120219	0.152813	0	0	0.408652	0	0	0	0.804176	0.186533	0.236077	0.249668	0	0	0	0	0	0.472192	0	0	0.236989	0	0	0	0.1213	0	0.434754	0	0	0.18268
AT1G02370	0.11107	0	0	0	0	0	0	0	0	0	0	0	0	0	0	0	0	0	0	0	0	0	0	0	0	0	0	0	0.083878	0	0	0	0	0	0	0	0	0	0	0
AT1G02380	4.26629	4.26149	3.85059	4.00924	2.43425	3.92792	4.6501	4.03831	3.59	3.6323	3.97198	2.70793	4.20475	3.49777	1.73863	3.55406	4.96699	3.90607	3.24627	2.8281	2.52072	2.83218	2.71607	2.4264	3.81219	2.74136	2.8979	3.2574	2.08075	3.09113	2.78853	2.68685	2.09516	2.6059	2.22636	6.12088	3.53163	3.42121	2.48238	1.70789
AT1G02390	0	0	0	0	0	0	0	0	0	0	0	0	0.10764	0.062736	0	0	0	0	0.115475	0	0	0	0.083135	0	0.205921	0.429183	0.25792	0.296318	0.304576	0.078298	1.22686	0.336266	0.223038	0.120511	0	0	0.30776	0	0.077455	0.443349
AT1G02400	0	0.27316	0.166044	0	0	0	0	0	0	0	0	0	0.199189	0	0.205797	0.258314	0	0	0.169374	0.451972	0	0.30052	0	0	2.86748	1.5443	1.29555	3.33176	4.05507	1.50947	5.77932	0.461586	0.476175	0.157664	0	0	0.507576	0.494987	1.61582	0.787901
AT1G02405	0	0.504457	0	0	0.138526	0	0	0	0	0.524484	0	0	0.229807	0	0	0	0.43526	0	0	0.089506	0	0.266407	0.178761	0.387555	0.542359	0	0.651282	0.466991	0.305147	0.179122	0.166356	0	0.105172	0	0	0	0.656363	0.157197	0.051681	0
AT1G02410	23.925	21.0666	23.6828	20.7211	24.9454	26.0717	27.583	19.8695	25.3862	24.1047	24.0186	19.8509	20.6289	22.6863	21.4028	18.2879	16.728	21.3909	17.6192	22.5023	18.4327	24.7787	18.6449	12.0076	18.5224	19.6184	21.717	19.1225	19.466	15.0158	17.3596	19.287	18.3701	20.7178	18.1044	18.9943	18.2218	17.0147	16.3401	18.6272
AT1G02420	0.967108	1.32218	0.990876	0.919928	1.13791	0.603564	0.589552	0.379822	1.03311	0.494107	0.809789	0.912871	1.1105	0.299923	0.779851	1.0272	0.976741	0.87361	0.854541	0.401472	0.636521	0.910206	0.583826	0.733174	1.06176	0.951865	0.847539	1.04481	0.936451	0.766344	0.723002	0.771406	0.718696	1.02064	0.855739	1.22402	0.602164	0.92568	0.959156	0.775456
AT1G02430	0	0	0	0	0	0	0	0	0	0	0	0	0	0.032989	0	0	0	0	0	0.050088	0	0	0	0	0	0	0	0	0	0	0	0	0	0	0	0	0	0	0	0
AT1G02440	0	0	0	0	0	0	0	0	0	0	0	0	0	0	0	0	0	0	0	0	0	0	0	0	0	0	0	0	0	0	0	0	0	0	0	0	0	0	0	0
AT1G02450	0.541128	0.546263	0	0	0	0	0	0	0	0.325051	0	0	0	0.158261	0	0	0	0	0	0	0	0.104373	0	0	0.39554	0.585367	0.168457	0.507621	0	0.637453	0.503343	0	0	0	0	0	0	0	0	0.245636
AT1G02460	0	0	0	0	0	0	0	0	0	0	0	0	0	0	0	0	0	0	0	0	0	0.040241	0	0	0	0	0	0	0	0	0	0	0	0	0	0	0	0	0	0
AT1G02470	1.01346	0	0.368688	0.546149	1.01336	0.541357	0	0.598435	0.445679	0.395194	0	0.413493	0.270517	0	0.451193	0.236717	0	0.435598	1.13262	0.428893	0.114778	0.380155	0.705097	0	0.612101	0.744252	1.64863	0.931995	1.56446	1.26687	2.75863	0.199383	0	0	0.445456	0.398266	0.40055	0.986567	1.54753	0
AT1G02475	0.438477	0	0.635151	0	0	0.395386	0	0	0	0	0	0.658913	0	0	0	0	0	0	0	0.336691	0	0	0	0	0.543875	0	0	0	0.737502	1.07297	0.903234	0.59878	0.522335	0.607568	0.789657	0	0.405544	0	0	0
AT1G02480	0	0	0	0	0	0	0	0	0	0	0	0	0	0	0	0	0	0	0	0	0	0	0	0	0	0	0	0	0	0	0	0	0	0	0	0	0	0	0	0
AT1G02490	0	0	0	0	0	0	0	0	0	0	0	0	0	0	0	0	0	0	0	0	0	0	0	0	0	0	0	0	0	0	0	0	0	0	0	0	0	0	0	0
AT1G02500	93.3273	93.1971	101.977	101.979	87.9921	94.4258	89.7659	103.724	87.5435	99.8275	92.662	104.269	94.2358	84.2714	77.325	106.46	107.364	94.514	85.1957	97.0236	72.6438	115.422	77.4934	81.8917	109.837	102.398	113.306	98.3231	89.6569	84.9835	103.937	94.9449	83.0623	93.7663	90.5031	85.6783	97.469	96.9817	90.9191	107.333
AT1G02510	0.651988	0.577169	0	0.632816	0.983785	0.352479	0.299625	0.681068	0.328372	0.409145	0.099393	0.822282	0.193298	0.255978	0	0	0.505412	0.650841	0.762256	0.373469	0.152741	0.469271	0	0	0.443804	0	0.227229	0.386197	0.661852	0.264291	0.769825	0.117517	0.474587	0.171956	0	0.224108	0.285308	0.330467	0	0.333488
AT1G02520	0	0	0	0.04915	0	0	0	0	0	0.085548	0	0	0	0	0.090022	0	0	0.042055	0.089678	0.023962	0	0	0	0	0	0	0.069961	0	0	0.075168	0	0.050006	0	0	0	0	0.034465	0	0.139862	0.051116
AT1G02530	0	0	0	0	0	0	0	0	0	0	0	0	0	0	0	0	0	0	0	0	0	0.020336	0	0	0	0	0.038456	0.049794	0	0	0	0	0	0	0	0	0	0	0	0
AT1G02540	0	0	0	0	0	0	0	0	0	0	0	0	0	0	0	0	0	0	0	0	0	0	0	0	0	0	0	0	0	0	0	0	0	0	0	0	0.09013	0	0	0
AT1G02550	0	0	0	0.486226	0	0.41087	0.629102	0	0	0.428473	0	0.390467	0.12196	0	0	0.282994	0.184047	0	0	0	0	0	0	0	0.130649	0	0	0.150567	0	0.213936	0.248261	0.132019	0	0	0	0.119734	0	0	0.131998	0
AT1G02560	2.41605	1.30065	0.513552	1.22689	0.870623	0.816803	0.791158	0	0.55244	0.782354	0.33234	0.884436	0.391478	0.528022	0.253064	0.386954	0.550284	0.353741	1.06071	1.16893	0.489216	0.636909	1.19498	0	1.71666	1.56438	1.67353	2.85587	2.25398	2.17474	6.33027	1.36473	0.809115	0.700553	0.88826	0.624122	1.00964	1.12316	1.41552	1.73338
AT1G02570	0	0	0	0	0	0	0	0	0	0	0	0	0	0	0	0	0	0	0	0	0	0	0	0	0	0	0	0	0	0	0	0	0	0	0	0	0	0	0	0
AT1G02575	0	0	0	0	0	0	0	0	0	0	0	0	0	0	0	0	0	0	0	0	0	0	0	0	0	0	0	0	0	0	0	0	0	0	0	0	0	0	0	0
AT1G02580	0	0	0	0	0	0	0	0	0.158862	0	0	0	0	0	0	0	0	0	0	0	0	0	0	0	0	0	0	0	0	0	0	0	0	0	0	0	0	0	0	0
AT1G02590	0	0	0	0	0	0	0	0	0	0	0	0	0	0	0	0	0	0	0	0	0	0	0	0	0	0	0	0	0	0	0	0	0	0	0	0	0	0	0	0
AT1G02610	2.52456	1.52793	2.88666	2.94491	2.39673	2.87717	3.09049	3.19215	1.71345	2.34478	2.60372	2.35945	2.32442	2.25871	2.27719	2.7853	3.51812	2.33732	1.80054	2.43104	1.13134	3.21881	0.958401	0.65136	1.51045	1.91285	0.82076	1.45979	1.99427	1.54286	1.39962	1.18939	1.09421	0.69882	1.14738	0.562524	1.99253	1.60277	2.51784	1.20266
AT1G02620	0	0	0	0	0	0	0	0	0	0	0	0	0	0	0	0	0	0	0	0	0	0	0	0	0	0	0	0	0	0	0	0	0	0	0	0	0	0	0	0
AT1G02630	0	0	0	0	0	0	0	0	0	0	0	0	0	0	0	0	0	0	0	0	0	0	0	0	0	0	0	0	0	0	0	0	0	0	0	0	0	0	0	0
AT1G02640	2.45135	2.47026	2.77456	2.46082	1.68107	2.46413	1.9916	1.75444	2.11889	2.95935	2.54753	2.36952	1.58603	1.67113	1.59706	1.59079	1.28933	1.05943	0.649889	1.60092	0.932933	1.57616	1.11889	2.17957	1.7991	2.44479	1.31023	1.47456	1.754	1.81482	1.89238	1.70161	1.08245	1.18962	1.06484	1.32594	1.09708	1.12162	1.29398	1.22052
AT1G02650	0.55676	0.754714	0.270679	0.394409	0.448821	0.665857	0.483436	0.230039	0.897372	0.706464	0.500393	0.581718	0.476054	1.76211	0.423287	1.28803	1.96914	1.15755	0.857364	0.248628	1.96364	0.313577	0.410264	0.774065	0.149604	0.212585	0.435827	0.205257	0.40148	0.271497	0	0.094381	0	0	0.318628	0	0.197951	0.335818	0	0.380799
AT1G02660	101.384	94.0888	114.328	93.9544	99.9454	104.771	93.3621	97.4387	89.6017	90.1341	100.653	102.925	117.341	125.221	116.508	133.276	139.01	124.183	120.317	140.564	115.509	144.126	109.773	87.941	87.5986	93.0742	88.4515	135.3	112.698	112.966	102.693	99.5491	89.1398	92.265	82.242	55.5122	98.4455	86.9209	105.319	110.016
AT1G02670	2.9171	3.41505	2.2423	3.17331	3.86366	3.07924	3.36991	2.11464	2.43333	1.23629	2.31998	2.27197	2.44845	1.68663	1.52883	4.25763	3.31302	2.32385	1.57296	2.21477	1.61697	2.89182	2.47269	1.51923	1.34923	2.02504	2.30012	2.55396	2.64991	2.21207	1.63876	2.02301	1.7516	1.74321	2.17734	1.43726	2.13321	1.92498	2.10428	2.02537
AT1G02680	0.787251	0	0.144754	0.524514	0.410571	0	0.002069	0.01162	0.719505	0.010242	0	0.009493	0.218763	0.314718	0.074554	0.404474	0.266908	0.073266	0.086704	0.127075	0.133341	0.006009	0.00034	0	0.607623	0	0.780609	0.645952	0.330556	0.479843	0.771338	0	0.005802	0.101976	0.121518	0.60931	0.395593	0.618739	0	0
AT1G02681	32.497	29.8252	29.5073	28.9616	25.0025	30.1416	28.0456	24.1926	24.2563	23.9537	27.7554	29.6551	46.0284	32.2422	33.3207	50.8288	55.011	38.999	45.6434	47.5267	28.1507	47.8193	39.9847	33.5829	25.4551	22.6456	27.5565	27.3802	22.3407	16.3739	22.5623	18.6788	17.4182	17.4932	20.6123	15.0869	24.5642	17.868	19.2914	23.4054
AT1G02690	1.14133	0.83463	0.610271	0	0.614545	1.0439	0.329409	0.715992	0.515265	1.26591	0.623953	0.323082	0.664024	0.336598	0.362119	0.737998	0.461232	0	0	0.435371	0.847619	0.352255	0	0.935824	0.372103	0.555504	0.201856	0.63049	0.618496	0.375851	0.936129	0.510066	0.764533	0.433119	0.788487	0.535931	0.847182	0.453092	0.373853	0.270647
AT1G02700	0	0	0	0	0	0	0.233537	0	0.513782	0.336228	0	0	0	0	0.426088	2.59809	0.463405	0.28687	0	0.52558	1.53333	0.573325	0.221398	0.674256	0	0	0.246172	0.214077	0	0.270856	0.441706	0.147371	0.31852	0	0.284128	0	0.159895	0	0	0
AT1G02705	0	0	0	0	0	0	0	0	0	0	0	0	0	0	0	0	0	0	0	0	0	0	0	0	0	0	0	0	0	0	0	0	0	0	0	0	0	0	0	0.321165
AT1G02710	0	0	0	0	0	0	0	0	0	0	0	0	0	0	0	0	0	0	0	0	0	0	0	0	0.119489	0.176472	0.123805	0.042948	0.130359	0.254158	0.40949	0.107138	0.290169	0.241701	0.062839	0.061052	0.290607	0.06838	0.131176	0.039854
AT1G02720	1.19913	2.24856	1.57762	1.28575	1.33012	1.10448	1.07655	1.14123	1.1823	1.67889	1.01908	1.19851	1.27937	1.59037	1.38441	2.60499	2.42046	2.54675	2.01943	1.68672	1.26859	2.18647	2.15945	1.19143	0.98019	2.2371	1.22375	1.67458	1.48169	1.15046	1.61135	1.213	0.99416	1.51055	1.58591	0.466984	1.6885	1.28914	1.03588	1.23139
AT1G02730	0.055405	0	0	0	0	0	0	0	0	0	0	0.047186	0	0	0	0	0	0	0	0	0	0.021315	0	0	0	0	0.044498	0.066729	0.062821	0.041373	0.195625	0	0	0	0	0	0	0	0	0.033947
AT1G02740	0.533662	0.430211	0	0.419477	0.398137	0	0.514584	0	0.941184	0.445769	0.685024	0	0.663391	0.506452	0.779479	0.559159	1.38996	0.287938	0	0.743501	0.711369	0.609286	0	0.888541	0.636967	0.633111	0.391948	0.504258	0.680987	0.750319	1.06001	1.30431	0	0.561004	0.754761	0.913884	0.735361	0	0.443223	0.537074
AT1G02750	0	0.344842	0	0	0	0	0	0	0	0	0	0	0	0	0	0	0	0	0	0.109856	0	0	0	0	0.173383	0.189606	0.303908	0.330561	0.265416	0.198245	0.640893	0.349018	0	0	0	0	0.202007	0.215701	0	0
AT1G02760	0	0	0	0	0	0	0	0	0	0	0	0	0	0	0	0	0	0	0	0	0	0	0	0	0	0.6423	0	0	0	0	0	0	0	0	0	0	0	0	0	0
AT1G02770	11.7392	13.5551	12.4394	11.6122	13.0073	10.9809	14.6411	12.0121	13.6131	13.3521	11.308	11.5881	11.4072	11.1669	10.6076	10.0116	10.5771	9.62592	7.90509	11.8173	9.57899	12.3941	9.12639	7.59442	9.34354	11.7058	10.2832	10.8756	11.6509	10.0317	8.36947	10.295	14.0015	14.9709	11.2705	17.5268	11.3495	14.1393	11.2419	9.1485
AT1G02780	18.4701	18.958	10.9947	12.937	15.8125	13.8622	13.856	10.5822	14.188	16.8012	10.0428	13.3338	8.68237	8.03796	6.56162	9.14955	10.1417	7.77078	4.32125	8.97098	8.94668	10.0218	5.74148	7.79658	11.0078	13.9461	16.3526	18.2001	17.77	17.6325	35.6352	12.5291	8.50186	10.2347	9.40288	12.4023	18.7428	19.9392	12.9392	13.6575
AT1G02790	5716.88	5823.14	5630.11	5704.23	5959.64	5953.35	5671.03	5834.34	5920.83	5962.15	6075.56	5872.53	5693.01	6050.57	6664.46	5172.84	5156.38	5612.59	5877.41	5116.3	6869.34	4545.18	5968.8	7324.18	5868.83	6447.13	5588.09	6491.82	6598.66	7131.44	7021.15	6860.73	7837.3	7216.73	7472.38	8058.91	6842.56	6548.23	7433.78	6536.28
AT1G02800	0	0	0	0	0	0	0	0	0	0	0	0	0	0	0.108567	0	0	0	0	0	0	0	0	0	0	0	0	0	0	0	0	0	0	0	0	0.085591	0	0	0	0
AT1G02810	2.29428	1.76914	2.15056	3.02655	3.08377	2.9095	1.99645	2.25348	2.06488	1.74377	2.62932	1.39847	1.68178	2.09169	1.93522	1.82002	1.5416	2.02232	1.48425	1.50552	1.56012	1.91873	1.59118	2.13667	1.12072	1.54122	1.35811	2.20105	1.56423	1.90232	1.3288	2.03296	1.37793	1.26688	1.3477	1.63872	1.50383	1.61182	1.09889	0.907747
AT1G02813	0	0	0	0	0	0	0	0	0	0	0	0	0	0	0	0	0	0	0	0	0	0	0	0	0	0	0	0	0	0	0	0	0	0.12425	0	0	0	0	0	0
AT1G02816	2.80195	3.18874	2.74356	1.72687	2.67021	2.86786	2.12596	2.51304	2.48187	2.30934	1.87321	2.19543	4.21223	3.9909	2.64458	2.68112	3.047	2.65273	1.78213	4.59154	3.31917	5.51809	2.41481	2.16269	2.97262	2.30755	2.80427	3.61983	3.36454	3.70744	3.07375	2.13651	2.51351	1.43238	2.65759	3.46008	3.74153	2.91194	3.6	3.09056
AT1G02820	0.897688	0	0	0.695391	0.474681	0	1.06447	1.56322	0	2.81458	4.20786	1.40998	0	0.558947	0.244511	0	0	0	0	0.43654	0	0	0.507041	0	0	0.461675	0.749694	0.520135	2.90322	0	0.980594	1.36156	0.808858	0	0.71143	1.49944	1.73419	2.12819	1.14114	0.77602
AT1G02830	0	0	0	0	0	0	0	0	0	0	0	0	0	0	0	0	0	0	0	0	0	0	0	0	0	0	0	0	0	0	0	0	0	0	0	0	0	0	0	0
AT1G02840	74.0817	69.8771	69.6739	71.6541	71.2663	68.097	69.7227	70.1613	66.7609	71.0161	64.9544	64.4093	66.2354	64.0152	52.5128	64.0969	69.5106	62.1724	51.3273	68.6122	59.1349	74.4176	56.654	59.9142	79.8984	72.6802	77.5488	69.3087	61.4504	55.0853	67.0758	64.6362	64.8877	68.6194	64.0559	58.8179	62.0737	66.8424	59.7672	67.216
AT1G02850	0.428032	0	0.293172	0.316161	0.299422	0.301449	0.172934	0.204749	0	0.489703	0.152489	0.171309	0.199993	0.194223	0.243426	0.593023	0	0.253803	0	0.173192	0.294295	0.190165	0	0	0.321788	0.293718	0	0.083597	0.165484	0.289608	0.25513	0.122405	0.200666	0.432662	0.274637	0.692356	0.119456	0	0.281931	0.14371
AT1G02860	0	0	0	0.239188	0	0	0	0	0	0	0	0	0.086416	0	0	0	0	0	0	0	0	0	0	0	0.571031	0.518573	0.324112	0.269362	0.240821	0.216214	0	0.261811	0.3422	0	0	0	0	0	0.240622	0
AT1G02870	0.518408	0	0	0.251339	0.207748	0	0.256147	0	0	0	0	0	0.293454	0	0	0	0	0	0	0	0	0	0	0	0	0.796096	0.710355	0	0.727298	0.497345	0.374459	0	0	0	0	0	0.237886	0	0.607475	0
AT1G02880	0.659122	0.294631	0	0	0.268422	0.358767	0	0	0.590773	0.438411	0	0	0	0	0	0	0	0.263116	0	0.230581	0	0	0.327078	0	0.69205	0.450703	0.511732	0.729127	0.85883	0.395871	1.74336	0.418537	0.156212	0.241188	0.111496	0.398223	0	0.37088	0.36943	0.696934
AT1G02890	11.7734	11.7233	16.5304	11.7811	15.2837	16.2194	14.0843	14.205	13.4134	12.0877	15.4455	14.6589	16.2624	15.8371	13.94	20.4668	20.728	19.6285	16.0018	16.5707	16.9134	19.9054	13.9896	13.7854	9.96609	11.0317	9.50109	16.5433	13.1157	13.1291	12.3384	12.0176	14.4991	15.9876	14.4856	15.458	11.8745	11.4287	14.145	13.6277
AT1G02900	0	0	0	0	0	0	0	0	0	0	0	0	0.015198	0	0	0	0	0	0.279051	0	0	0	0	0	0	0	0.013756	0.197246	0	0	0	0	0.018915	0	0.012102	0	0	0	0	0
AT1G02910	1.9581	1.99628	1.56732	0.685438	1.11546	0.648081	1.52035	1.15372	0	1.13469	1.62035	1.02345	1.0088	1.27259	1.00438	1.4861	1.15311	1.29984	1.25092	1.56323	0.87288	1.57809	1.84795	0.961458	1.20693	1.30495	1.01087	1.99395	1.59381	1.36232	1.23591	1.53429	1.47031	1.05421	1.11763	0.752114	1.2358	1.14736	0.621994	0.942598
AT1G02920	0	0	0	0	0	0	0.186828	0	0	0	0	0	0	0	0	0	0	0	0	0.634768	0	0	0	0	0	0.221496	0	0	0	0.156409	0	0	0	0	0	0	0	0.144074	0.114076	0
AT1G02930	0	0	0	0	0	0	0	0	0	0	0	0.245393	0.251708	0	0	0	0	0	0	0.389704	0	0.069843	0	0	1.0376	0.911176	1.79753	0.9429	0.260054	0.769344	0.908038	0	0.514474	0.160969	0	0.258566	0	0.284495	0	0.402666
AT1G02940	0	0	0	0	0	0	0	0	0	0	0	0	0	0	0	0	0	0	0	0	0	0	0	0	0	0	0	0	0	0	0	0	0	0	0	0	0	0	0	0
AT1G02950	0	0	0	0	0	0	0	0	0	0	0	0	0	0	0	0	0	0	0	0	0	0	0	0	0	0	0	0	0	0	0	0	0	0	0	0	0	0	0	0
AT1G02960	2.53996	2.45906	3.43077	2.86078	2.59532	2.40975	2.60961	2.67672	4.27103	3.06355	3.66401	3.23499	2.37131	2.28053	1.98969	2.55624	3.18803	3.02135	3.43134	2.74433	2.22757	3.12193	2.16989	2.35229	1.64257	2.09848	2.97099	2.8502	2.43831	2.42501	3.60114	2.22924	2.55296	2.6174	3.37837	2.05838	2.51998	2.6452	2.05038	2.24728
AT1G02970	0	0.163261	0	0	0	0	0	0	0	0	0.104127	0	0	0.095855	0	0.247812	0.108382	0.193937	0	0	0.219835	0	0	0	0	0.082389	0	0	0	0	0.162471	0	0	0	0	0	0	0	0	0
AT1G02980	3.72435	4.05843	4.53421	4.22524	3.14288	4.90615	4.68464	3.99059	4.36484	3.81032	4.00844	3.15026	3.31787	2.93407	2.82913	3.71274	3.1663	3.7317	1.81239	2.87077	3.47053	3.64091	2.29658	3.10809	3.73184	3.12714	3.41865	3.97398	3.28886	3.55347	2.79746	2.71797	2.56088	3.4172	2.92416	3.02782	4.03636	3.7155	3.49893	2.98258
AT1G02990	8.541	8.81108	9.87231	8.69497	9.9353	11.0937	9.72174	9.65584	7.85945	9.6342	10.7756	9.29639	11.8714	10.4089	10.3746	12.8187	13.8369	12.0197	10.5281	10.3423	11.5534	12.8124	10.2615	10.1543	8.06128	8.83048	8.47659	10.3716	9.41454	11.176	8.25436	9.84606	11.1181	11.5229	9.80219	12.1226	8.64931	8.51047	9.0437	9.73129
AT1G03000	0	0.179051	0	0	0.144787	0	0	0.105313	0	0	0.06231	0	0	0	0.149571	0	0	0	0	0	0	0.086227	0	0.147076	0	0.110001	0.075824	0.08328	0.238013	0	0.316506	0	0	0.112447	0	0	0	0.11658	0.15712	0.189577
AT1G03010	0	0	0	0	0	0	0	0	0	0	0	0	0	0	0	0	0	0	0	0	0	0	0	0	0	0	0	0	0	0	0	0	0	0	0	0	0	0	0	0
AT1G03020	0	0	0	0	0	0	0	0	0	0	0	0	0	0	0	0	0	0	0	0	0	0	0	0	0	0	0	0	0	0	0	0	0	0.042924	0	0	0	0	0	0
AT1G03030	0	0	0.528213	0.248148	0.471779	0	0	0	0.520703	0	0	0	0.329381	0	0.692842	0.932487	0	0.3348	0	0.25283	0.416835	0.591424	0.373984	0	0	0.373147	0.535026	0.164729	0.627829	0.374388	0.767519	0.172419	0.403891	0.365251	0	0.526617	0.372724	0.499038	0.357811	0.355596
AT1G03040	0.234824	0.29945	0	0	0	0	0.18299	0.338805	0	0	0	0.17806	0	0	0	0.171286	0	0	0.272851	0	0.116604	0	0.112394	0	0.270065	0.219065	0.432677	0.538891	0.600802	0.516692	0.716533	0.348614	0.094291	0.064276	0	0	0.298258	0	0.156726	0
AT1G03050	1739.22	1768.68	1828.49	1782.38	1787.41	1792.93	1688.98	1732.94	1718.64	1734.91	1841.19	1895.72	1776.09	1897.79	1906.08	1965.14	1966.08	1928.09	2053.28	1778.91	1987.18	1752.4	1906.29	2055.44	1740.63	1893.57	1693.51	1908.16	1881.91	1947.96	1816.25	1921.62	2064.22	2059.83	2035.4	2115.05	1815.89	1800.37	1903.44	1900.62
AT1G03055	0.078335	2.8e-05	1.2e-05	0.043206	0.000123	2e-05	0.0001	2e-05	9.5e-05	0.000244	0	0	9.6e-05	0.000414	0.005394	0.000397	0	0.057336	0	0	0.002845	0	0.000332	0	7.5e-05	0.050577	0	0.012304	0	0	0	0	0.065683	2.3e-05	0	0	4.9e-05	0.120651	0.165855	0
AT1G03060	16.2481	14.2484	17.9919	15.4091	16.0687	17.0774	16.8742	17.0555	15.1709	16.5678	18.0881	16.9051	17.2838	17.003	15.6305	18.7751	20.1093	18.4931	15.6796	15.4664	17.7894	19.1225	14.4961	14.0955	10.6238	12.9332	12.9186	16.9927	12.3374	14.1484	13.2129	14.6418	15.1022	16.1745	14.6192	19.0393	13.2433	11.8926	14.3132	15.5253
AT1G03070	193.894	173.775	184.438	148.819	170.33	150.23	192.746	215.541	212.516	179.723	168.204	173.549	145.05	143.121	141.291	107.619	115.317	122.151	117.524	156.27	138.897	165.91	122.593	96.4707	166.516	169.368	191.346	146.8	129.713	145.405	137.629	136.081	151.804	179.003	170.748	168.88	138.902	151.291	138.36	155.447
AT1G03080	0.192333	0.053143	0	0.203976	0.152311	0.132743	0	0.078152	0.152066	0.091466	0.095928	0.207993	0.06668	0.133909	0.122698	0.097058	0.109465	0	0.257854	0.16313	0.074005	0.058142	0.131613	0	0.334834	0.346161	0.592911	0.465019	0.728256	0.553837	0.622018	0.132505	0.239534	0.117232	0.084072	0.130563	0.272837	0.236999	0.472784	0.224192
AT1G03090	1.55739	1.4958	1.43141	1.78388	1.39319	2.05788	1.20091	1.42633	1.50299	2.34747	1.26551	2.34544	1.65498	1.48557	1.12248	1.29014	1.73254	1.53255	1.10664	1.45765	1.88339	1.83477	1.61663	1.86562	3.29144	3.03553	2.51023	1.98844	1.88217	2.56017	2.08768	1.72502	3.39622	2.20559	1.68432	1.78893	1.65575	1.86471	1.96152	1.78548
AT1G03100	0	0	0	0	0	0	0	0.125243	0	0	0	0	0	0	0	0	0	0	0.076151	0.030785	0	0	0	0	0	0.042626	0	0	0	0.066794	0.044166	0.041869	0	0	0	0	0	0	0.052939	0.044655
AT1G03103	0	0	0	0	0	0	0	0	0	0	0	0	0	0	0	0	0	0	0	0	0	0	0	0	0	0	0	0	0	0	0	0	0	0	0	0	0	0	0	0
AT1G03106	21.2245	19.8803	23.0349	21.8306	17.9229	22.2248	24.3924	21.8425	18.3883	20.9923	23.3729	14.3796	27.5896	21.3239	20.6774	26.0011	18.3326	21.2569	17.9392	23.8124	20.5613	26.1103	16.6331	8.86089	21.942	17.937	22.4881	20.5525	19.7424	19.442	18.297	19.9453	17.4389	16.4515	18.3754	18.0093	17.3503	20.3988	15.9579	17.2673
AT1G03110	17.8482	17.8983	20.1318	19.2702	20.5177	19.4485	18.698	17.9697	23.3383	17.8221	19.361	16.5188	15.4066	15.225	15.7761	17.9273	17.5839	14.9772	15.8829	18.2193	15.7022	18.8949	14.8084	10.9399	14.8897	18.0145	14.5997	16.8348	11.4794	12.5563	12.9501	12.4954	16.2574	17.1477	17.4834	14.814	17.0933	14.1432	13.182	16.1303
AT1G03120	7.11043	6.37406	7.96886	7.25837	6.18591	6.36665	6.28607	5.89451	5.68387	8.53004	5.74399	5.26866	6.74505	6.20155	6.65863	8.00218	6.14013	5.75622	6.25664	7.32251	5.74177	7.97377	8.17462	4.98179	9.14414	8.10786	8.25491	6.40008	9.28926	4.61794	7.01693	8.99286	7.39354	5.17984	4.0193	3.39702	7.49739	10.1507	7.2437	8.51221
AT1G03130	17.0343	12.9145	6.93463	12.7145	7.18624	8.88406	7.4804	9.84438	8.03241	11.0423	11.2387	8.53999	7.26355	5.83469	4.86613	11.1151	8.49213	8.45274	4.38435	6.24773	5.98566	5.87347	5.21346	5.56573	8.56995	7.20112	8.30973	9.90931	7.95803	10.1735	13.398	9.13898	9.93863	9.83525	8.54108	13.2029	6.24875	9.82612	5.35652	6.45164
AT1G03140	43.2153	40.7378	37.8169	44.2759	40.1376	41.4955	49.5571	40.729	37.1956	46.9205	39.2211	40.5513	36.7667	36.6629	28.7679	43.9068	42.239	36.1073	32.0864	38.6437	30.5139	44.5654	33.6468	28.9544	38.8542	41.8145	44.2102	37.8794	40.4812	39.0132	35.8286	38.6326	41.8991	40.914	41.2625	44.7941	38.5564	43.3812	37.697	38.3934
AT1G03150	6.66487	7.79186	7.09753	7.30845	5.07243	4.83104	5.64634	8.5429	6.39914	6.00168	8.13798	4.79462	8.4113	5.30554	5.60382	8.96256	8.80803	6.01456	4.73075	7.88219	5.12596	9.70459	5.22217	4.42567	9.00857	6.92474	6.192	6.19146	4.4444	4.95962	5.11745	3.32178	5.11891	6.02049	4.20975	3.82974	4.72485	6.63465	5.78896	7.17457
AT1G03160	0.214825	0	0	0	0.077775	0	0	0	0	0	0	0.139023	0	0	0	0	0	0	0	0	0	0	0	0	0.078932	0.160748	0	0.176507	0.367451	0.1184	0.144754	0.077919	0	0	0.054625	0	0	0.109469	0.088993	0.091987
AT1G03165	0	0	0	0	0	0	0	0	0	0	0	0	0	0	0	0	0	0	0	0	0	0	0	0	0	0	0	0	0.31829	0	0	0	0	0	0	0	0	0	0	0
AT1G03170	0.075255	0	0	0	0	0	0	0	0.068734	0	0.057734	0.050971	0	0	0	0.057611	0	0	0	0	0.079832	0	0	0	0.058926	0	0.133304	0	0	0.135784	0.120676	0	0.064236	0	0	0.038137	0	0.064446	0	0.038851
AT1G03180	32.4492	30.3395	28.3212	26.0168	28.9427	28.9025	32.7297	25.1122	34.4464	27.8152	30.0351	24.8601	27.2106	19.8043	19.8294	22.4568	27.0387	22.2597	21.2934	26.4291	22.1191	29.9173	20.9432	18.4722	22.9964	25.2542	25.2646	18.1082	22.3578	18.0557	16.4506	19.2301	22.1271	20.9908	20.5184	20.526	22.6461	17.8596	17.9683	18.5547
AT1G03190	0.240979	0	0.155607	0.24813	0.205963	0.07819	0.253714	0.226062	0.233681	0	0.185609	0	0	0	0	0	0	0	0	0	0.071033	0.080599	0	0	0	0.193879	0.288532	0.261535	0	0.226459	0.230979	0.182826	0	0.110352	0.304844	0	0	0.162029	0	0
AT1G03210	244.503	213.544	205.328	220.801	222.154	202.361	251.944	208.632	195.36	245.244	210.369	191.179	137.405	155.638	147.928	135.006	139.115	152.048	103.703	136.363	101.901	166.576	126.1	93.6455	181.276	178.845	204.11	163.244	160.942	157.331	146.181	162.391	133.599	126.213	122.244	67.2162	106.551	127.722	142.073	143.242
AT1G03220	0.168923	0.366789	0.142212	0.107032	0	0.190073	0.083493	0.280252	0.127769	0.07173	0.073583	0.243163	0.1033	0	0.104663	0.289733	0.109745	0.050774	0.326657	0.482612	0.306429	0.126375	0.39758	0.326654	0.326182	0.464419	0.118039	0.129021	0.159176	0.213413	0.660947	0	0.300924	0.138483	0.052555	1.11067	0.187049	0.104771	0.344008	0
AT1G03230	3.33795	2.76827	2.09658	3.23693	1.82207	2.0001	2.13602	2.46871	1.89563	0.804529	1.08492	1.27581	2.23392	5.89401	1.80502	10.0821	13.1713	10.988	1.41957	0.765813	8.10249	0.533102	3.12836	3.63896	1.2256	1.40851	1.06381	0.987385	1.13292	0.938473	1.09095	1.06448	1.079	0.412392	0.867745	1.01161	0.947711	1.32966	1.09635	1.42399
AT1G03250	54.3938	48.3038	48.7422	43.4864	48.1139	39.7257	42.3804	47.172	49.075	43.4721	44.9662	41.7185	50.906	41.4142	43.8658	46.5003	52.1878	43.8582	43.3986	51.6006	44.7041	54.7933	47.4154	41.367	50.004	47.524	49.8188	41.1422	39.2144	33.4293	38.0621	35.1831	31.9561	33.2787	33.0144	30.1531	36.1328	39.8503	32.9223	38.1391
AT1G03260	22.9163	19.482	21.7359	20.9237	19.8433	24.8047	24.5831	22.9893	23.4675	23.2072	20.9491	22.3805	19.1048	19.8491	18.1693	16.9233	15.3765	15.8258	14.1715	20.7725	16.4256	25.3741	16.6931	14.6616	18.7282	21.5333	21.0552	18.5107	16.0155	17.8432	17.39	18.8725	16.838	19.5469	19.4111	19.3159	18.7994	18.5634	18.1686	17.9536
AT1G03270	4.91836	5.97466	4.53035	4.23518	5.15484	4.96023	2.50041	4.70274	5.10187	3.44691	3.04042	4.6165	4.55676	5.43968	5.95813	7.62245	7.88938	6.93397	6.26262	6.86841	4.06891	6.02267	6.39885	3.6194	6.67328	5.49482	5.56671	6.95436	5.27222	4.77019	6.99298	4.25318	3.96539	4.69125	3.74188	3.37161	3.55307	4.46205	3.58699	5.80276
AT1G03280	27.3044	21.3864	24.8956	23.091	23.3387	23.7537	23.7791	26.3947	21.7374	22.193	21.1328	20.0107	25.2247	21.4304	20.0025	30.1537	34.048	28.7889	21.8869	20.3348	19.6886	25.1989	20.0925	14.0622	18.8893	21.6522	22.7311	24.0011	25.2528	21.8934	21.522	21.0257	20.6775	22.5767	21.2506	20.8724	21.1392	19.9373	21.5128	21.8975
AT1G03290	0.886217	1.21811	0.328228	0.549822	0.689542	0.405846	0.562566	0.508719	0.366821	0.679675	0.454022	0.436317	0.454214	0.330875	0.327258	0.53286	0.310678	0.448202	0.451807	0.492124	0.325574	0.672812	0.433629	0.526373	0.615885	0.421844	1.24575	0.761449	1.41519	0.861685	1.04875	0.50489	0.436614	0.389315	0.34924	0.539067	0.623717	0.63442	0.625017	0.701343
AT1G03300	0	0	0	0	0	0	0	0	0	0	0	0	0	0	0	0	0	0	0	0	0	0	0	0	0.132554	0.086885	0	0.08476	0	0	0	0	0	0	0	0	0	0	0	0
AT1G03310	0.216416	0	0.093811	0.195793	0.099553	0	0	0	0	0	0.088923	0.100707	0.07121	0.053472	0	0	0	0.05937	0	0.05024	0	0.048159	0	0	0	0	0.167517	0.066565	0	0.270166	0.343648	0	0.112795	0	0	0.072614	0.095623	0	0.098984	0.121423
AT1G03320	0.589271	0	0	0	0	0	0	0	0	0	0	0	0.304581	0	0	0	0	0	0	0	0	0.22215	0.252206	0	0	0.337621	0	0	0	0	0	0	0	0	0	0	0	0.388765	0.229161	0
AT1G03330	0.672697	0	0	0	0	0	1.35878	0	0.793256	0	0	0	0	0	0	0	0	0.730371	0.976068	0	0	0.564423	0	0	0	1.53005	1.97986	1.53663	1.24466	0.523479	1.41268	0.613136	0.655706	0	0.59166	0	1.00385	1.59953	1.38523	1.50331
AT1G03340	0	0	0	0	0	0	0	0	0	0	0	0	0	0.108328	0	0	0	0	0	0	0	0.055515	0	0	0	0	0	0	0	0	0	0	0	0	0	0	0	0	0	0
AT1G03350	6.65432	3.91584	6.64605	5.4602	5.06964	4.36563	7.05496	6.70888	5.71466	6.88134	5.90903	5.6222	6.43116	6.57625	5.77536	8.7481	7.33888	8.49724	6.89655	8.03554	7.39903	9.05234	4.25365	7.14131	5.38177	6.51475	6.14741	8.1112	6.11485	6.41549	7.16956	5.65553	6.50391	6.36642	5.86959	4.52738	7.22656	5.12566	6.6799	7.34378
AT1G03360	0	0	0	0	0	0	0	0	0	0	0	0	0	0	0	0	0	0	0	0	0	0	0	0	0	0	0.310916	0.404768	0	0.203254	0	0	0	0	0.119407	0	0.26029	0	0	0
AT1G03365	2.41884	1.27735	1.95823	1.90592	2.35504	2.69616	2.35383	1.94389	2.0403	1.77733	2.55879	2.22154	1.43887	1.65658	1.79052	2.25038	1.88979	2.48436	1.3041	1.64342	1.38268	1.78112	1.5253	0.960406	1.51885	1.79964	2.1733	1.37799	1.87973	1.70651	1.58309	1.86595	2.29569	1.53219	2.05881	1.42603	1.76746	1.61394	2.04231	1.99094
AT1G03370	22.3174	21.581	23.0326	22.2581	21.1179	22.974	22.8818	20.1666	20.397	25.1451	22.8349	25.1821	25.0815	22.5721	22.4856	26.3066	26.8782	25.807	23.1202	25.4075	23.0901	27.2188	21.4928	20.9662	20.3694	22.4806	19.4588	26.9752	24.9587	24.8411	23.5813	23.1992	28.1393	30.3997	28.2934	35.2613	22.6837	21.1359	23.9643	25.7061
AT1G03380	2.72307	1.90582	1.81955	1.73931	2.51372	2.41255	2.05697	2.15993	2.293	2.17397	2.31479	2.33957	2.55837	1.49328	1.88643	2.57535	2.78418	2.26909	2.2364	1.83986	2.08121	2.38326	1.78723	1.88907	1.63376	1.41223	2.06583	2.31035	1.75436	1.89416	1.56462	1.76939	1.14628	1.77087	1.7471	1.09944	1.66494	1.09134	2.03379	1.53369
AT1G03390	0	0	0	0	0	0	0	0	0	0	0	0	0	0	0	0	0	0	0	0	0	0	0	0	0	0	0	0	0	0	0	0	0	0	0	0	0	0	0	0
AT1G03400	0	0	0	0	0	0	0.253582	0	0	0	0	0	0	0	0	0	0	0	0	0	0	0	0	0	0.110246	0	0	0.202836	0.120275	0	0	0	0	0.163232	0	0	0	0.234248	0.194651	0
AT1G03410	0	0.211383	0	0.102072	0	0	0	0	0	0.099772	0	0	0.08577	0	0	0	0	0	0	0.036629	0	0	0	0	0.105505	0	0.271669	0.14553	0.153639	0.18609	0.182771	0.141805	0.107425	0	0.104327	0	0.202616	0.219395	0	0.075564
AT1G03430	0	0	0	0	0	0	0	0	0	0	0	0	0	0	0	0.352178	0	0	0	0	0	0	0	0	0	0	0.294499	0	0.115022	0	0.645289	0	0.236566	0	0	0	0	0	0.09211	0
AT1G03440	0.05234	0	0	0	0	0	0	0	0	0	0	0	0	0	0	0	0	0	0	0	0	0.026042	0	0	0	0	0	0.049605	0.048013	0.192086	0.191543	0	0	0	0	0	0.065761	0.047549	0	0
AT1G03445	13.9119	13.5813	12.5058	13.4888	13.0077	11.7093	14.4899	13.4173	11.3969	12.6466	11.3461	11.3743	10.8221	10.2486	9.9463	7.50359	7.94927	11.0998	8.2989	9.02252	8.42661	11.2145	8.02792	7.86062	9.06685	8.79348	8.11777	8.62416	7.28708	9.63576	7.06148	7.36489	9.0795	9.62181	9.41078	8.97131	10.8034	8.84065	9.10448	8.99493
AT1G03457	204.381	199.799	217.603	210.076	200.102	209.694	201.952	199.637	196.108	230.985	218.107	200.176	231.821	222.775	200.625	217.637	231.179	223.63	189.317	208.45	218.093	244.839	201.21	188.106	185.905	207.065	184.876	223.298	212.159	198.716	197.875	211.367	219.816	234.125	215.669	256.416	195.017	199.534	210.723	198.34
AT1G03470	0.453204	0	0	0	0.236396	0	0.381082	0	0	0	0	0	0	0.256425	0.32047	0.911248	0.259815	0	0	0.232699	0	0	0.144206	0	0.684374	0.346023	1.24826	0.454295	0.723092	0.628837	0.800216	0.282492	0.570155	0.102445	0.182225	0.197206	0.398271	0.299912	0.19395	0.381997
AT1G03475	0.582633	1.00598	0	0	0.144683	0	0	0	0	0	0	0.541228	0	0	0	0.298166	0	0	0	0	0	0	0	0	0.237653	0	0.550891	0.773453	0.379448	0.700138	2.48841	0	0.085094	0	0	0	0.187321	0	0.353143	0
AT1G03490	0	0	0	0	0	0	0	0	0	0	0	0	0	0	0	0	0	0	0	0	0	0	0	0	0	0	0	0	0	0	0	0	0	0	0	0	0	0	0	0
AT1G03495	0	0	0	0	0	0	0.093395	0	0.094859	0	0	0	0	0.077056	0	0	0.0751	0.088294	0	0	0	0	0	0	0	0	0.097974	0	0	0	0	0	0.074489	0	0	0	0	0	0	0
AT1G03510	0	0	0	0	0	0	0	0	0	0	0.113853	0	0	0.111054	0.134638	0	0	0	0	0	0	0	0	0	0	0	0	0	0	0.078751	0.100566	0	0	0	0.138997	0	0	0	0	0
AT1G03515	0	0	0	0	0	0	0	0	0	0	0	0	0	0	0	0	0	0	0	0	0	0	0	0	0	0	0	0	0	0	0	0	0	0	0	0	0	0	0	0
AT1G03520	0	0	0	0	0	0	0	0	0	0	0	0.188701	0	0	0	0.154039	0	0	0	0	0	0.103299	0.053653	0	0.259629	0.252496	0.609115	1.05828	1.01182	0.380702	1.511	0.166189	0.109949	0	0.106402	0	0	0	0.445448	0.285824
AT1G03530	0.480533	0.104414	0.153062	0.110577	0.272209	0.204091	0.204807	0.102799	0.140698	0	0.222191	0.374806	0.11553	0.250391	0.16738	0.250091	0.163575	0.141924	0.163982	0.091892	0.221182	0.185602	0	0.140155	0.239888	0.205874	0.265446	0.165935	0.294179	0.15192	0.422057	0.171238	0.267459	0.083417	0.242242	0	0.161624	0.151351	0.252108	0
AT1G03540	0.18016	0.544535	0.280547	0	0.208293	0.222393	0.330174	0.212879	0	0	0.137205	0	0.310523	0.187274	0	0.286364	0.485379	0.504244	0	0	0	0	0.179674	0	0	0.229565	0	0.159155	0	0	0.102646	0	0.096682	0	0.200306	0	0	0.125132	0	0
AT1G03550	22.365	18.3125	20.5623	16.6824	17.4021	14.7343	18.3304	15.7119	12.9208	15.2015	15.9532	16.3656	20.4565	16.0259	19.6612	22.096	18.5984	16.4505	20.9698	23.9708	9.25153	24.9057	17.657	9.52947	19.0674	18.1354	21.9035	21.4895	15.527	15.9594	17.0088	13.8553	9.87216	8.80783	8.60202	5.43595	15.2941	12.9278	12.47	18.8919
AT1G03560	0.055185	0.106779	0.12713	0.054274	0.051517	0.071495	0.151596	0.054435	0	0	0.067006	0.114726	0.155442	0	0	0	0.063579	0	0	0.070852	0	0	0	0	0.130294	0.046794	0	0.032538	0	0.277485	0.198504	0.089286	0	0	0	0.05154	0	0	0.043539	0.042884
AT1G03570	0	0	0	0	0	0	0	0	0	0	0	0	0	0	0	0	0	0	0	0	0	0	0	0	0	0	0	0	0	0	0	0	0	0	0	0	0	0	0	0
AT1G03580	0	0	0	0	0	0	0	0	0	0	0	0	0	0	0	0	0	0	0	0	0	0	0	0	0	0	0	0	0	0	0	0	0	0	0	0	0	0	0	0
AT1G03590	0.336674	0	0	0.178642	0.273091	0	0.24685	0	0	0	0.175841	0	0.289243	0.073569	0	0.203723	0.203578	0	0	0.129027	0	0.076152	0	0	0.476224	0.263625	0.270361	0.200799	0.863683	0.519882	0.647636	0.180817	0.165447	0	0	0	0	0	0	0
AT1G03600	4.13347	2.82063	0.714231	1.32852	0.208845	0.14698	0	0.443835	1.52846	0.89924	0.442845	0.716677	0.088202	0	0.151488	0.157434	0.279226	0	0	0	0	0.060421	0	0	1.17626	0.877884	2.27733	1.46618	1.56089	2.50897	5.9622	0.654942	0.533754	0.241956	0	0.308206	0.920576	0.316074	0.320284	0.166138
AT1G03610	163.962	154.89	166.545	161.768	167.39	164.191	162.18	155.416	162.214	157.999	150.871	148.649	187.205	179.839	166.353	164.532	180.581	183.373	133.896	182.814	193.37	194.241	155.338	146.718	141.983	148.089	151.643	168.597	163.522	163.395	146.692	165.289	160.93	209.697	190.329	196.27	132.933	137.06	139.736	144.311
AT1G03620	112.436	111.586	112.711	113.315	110.565	105.46	113.219	107.67	107.514	107.082	108.915	107.509	106.859	110.159	92.7135	114.677	123.946	110.386	116.024	112.37	98.4328	115.787	111.776	90.5248	109.48	97.7435	101.978	92.0597	99.6671	82.2754	82.6966	92.2545	79.4006	76.0883	77.748	75.4641	86.7343	102.641	79.7935	91.3816
AT1G03630	2.44159	3.1091	2.46065	2.30733	2.03487	1.97072	2.27057	0	1.8986	1.92774	2.84436	0	2.40116	2.22474	2.13895	1.98043	2.9671	2.56061	2.99626	2.71902	2.20205	3.01999	2.44105	0	2.04014	2.1231	2.25951	3.26375	2.4756	2.78556	2.7646	2.55843	2.20348	2.30939	1.85471	2.25796	2.19061	2.27702	2.07281	2.15804
AT1G03640	0	0	0	0	0	0	0	0	0	0	0	0	0	0	0	0	0	0	0	0	0	0	0	0	0	0	0	0	0	0	0	0	0	0	0	0	0	0	0	0
AT1G03650	0.428099	0.627078	0	0	0.376601	0	0.768204	0	0	0.227025	0	0	0.232087	0	0	0	0	0	0	0	0	0	0.267868	0	0.119486	0.139339	0	0.071882	0.10262	0	0.311373	0	0.166277	0	0.180043	0.102184	0.312446	0.51405	0	0.148635
AT1G03660	0.347174	0	0.401037	0.38181	0	0	0	0.253695	0	0	0	0.446835	0.087956	0	0	0.247076	0	0	0	0	0	0.359704	0.1735	0	0.332327	0	0.225967	0	0	0	0	0.133025	0	0.196594	0.092846	0	0.277835	0.363306	0	0
AT1G03670	0	0	0	0	0	0	0	0	0	0	0	0	0	0	0	0	0	0	0	0	0	0	0	0	0	0	0	0	0	0	0	0	0	0	0	0.084297	0	0	0	0
AT1G03680	8.03589	7.26978	4.31513	4.02492	5.90445	4.82498	4.726	4.91119	3.12863	4.31296	4.7483	4.78193	3.05497	2.91768	3.04278	3.32664	4.16158	2.1153	1.86081	4.89153	2.8873	3.71625	2.20591	2.7073	5.21227	5.24632	6.45629	3.52374	4.61448	6.73372	5.16974	2.98724	3.659	3.21607	2.26135	1.81286	4.11095	3.57996	3.32146	3.34151
AT1G03687	12.1027	12.293	10.1414	11.8751	13.2603	12.9286	14.0806	12.2691	15.0851	14.518	12.78	13.8262	9.11725	8.8493	7.15618	9.52541	9.76001	8.51861	6.02343	9.77916	8.50692	9.34281	7.25629	8.6061	8.20366	9.65789	7.93858	9.13777	7.98589	7.27998	8.07094	9.30464	8.79743	8.17121	8.48538	5.03812	6.02036	6.64536	6.37299	6.20901
AT1G03700	0	0	0	0	0	0	0	0	0	0	0	0	0	0	0	0	0	0	0	0	0	0	0	0	0	0	0	0.125945	0	0	0	0	0	0	0	0	0	0	0	0
AT1G03710	17.9139	21.2887	17.8415	19.5549	18.5817	18.0236	20.6157	21.1593	20.2472	19.2807	21.1747	18.4271	22.0702	18.5028	14.0984	18.8345	19.3254	19.6041	19.9379	25.3825	18.3733	27.61	22.3013	18.4984	23.5169	22.2007	27.2148	23.2591	21.4999	17.9877	19.1537	19.2132	21.4178	21.5746	20.7708	17.2447	23.6407	23.3905	20.1095	24.7565
AT1G03720	0.317578	0	0	0.437634	0	0	0	0	0	0	0	0	0	0	0	0.381618	0	0	0	0	0	0	0	0	0.169468	0.226332	0	0	0	0	0	0	0	0	0	0	0	0.327434	0	0
AT1G03730	0.092507	0	0	0	0	0	0	0	0.150027	0	0	0	0	0	0	0	0	0	0	0	0	0.056699	0	0	0.286062	0	0	0.08294	0.501545	0.301705	0	0.106117	0.110918	0	0	0	0	0	0.12639	0
AT1G03740	1.26304	1.38741	1.04926	1.38461	1.10173	1.14578	1.60228	1.05102	1.50171	1.28351	0.93863	1.32026	1.2267	1.39279	0.972272	1.9056	1.35722	1.70091	1.25801	1.31187	1.5285	1.3789	1.42367	0.878973	1.14179	1.26103	0.962732	1.51084	0.925921	0.807938	1.22629	1.1244	1.39672	1.10092	1.10091	1.23173	1.37012	1.22687	1.78077	1.59501
AT1G03743	0	0.988591	0	0	0	0	0	0	0	0	0	0.337904	0	0	0	0	1.70409	0	0	0.422903	0	0	0	0	0	0.395097	0	0	0	0	0	0	0	0	0.667444	0	0.072628	0	0	0
AT1G03746	0.844643	0.554158	0	0	0.940976	0	0	0	1.18438	0	0	0.912341	0	0	0	1.12734	0	0.517275	0	0.511271	0.289863	0	0	0	0	0.271433	0	0	0	0	0	0	0	0	0.196423	0	0	0	0	0
AT1G03750	5.44598	4.81584	5.07343	5.36478	6.22262	5.45161	6.50234	5.31619	5.89032	6.41842	5.39159	5.46893	5.34949	4.93365	4.60801	5.95634	7.66231	6.3434	4.55861	5.00412	5.29904	5.74823	4.34416	5.77636	3.88247	5.12155	5.08262	5.02812	4.42418	4.56861	3.89635	4.31373	4.34869	5.85391	4.01937	5.02254	4.74475	4.08204	4.72942	4.30374
AT1G03760	5.46122	5.64447	4.85827	4.48527	4.92162	4.76272	6.26793	4.68501	6.34331	6.61753	6.78548	4.31912	3.12729	3.36819	3.62524	4.17473	3.78872	4.57696	2.51914	3.38792	2.99219	3.56969	2.67718	3.70682	4.15552	3.27165	3.85922	2.92265	3.24545	2.76871	3.01457	3.01632	3.23487	2.77187	2.47722	3.37813	3.29218	3.70075	3.02688	2.19354
AT1G03770	0.712979	0.826581	0.903998	0.595294	1.05909	0.937434	0.805956	0.837832	0.710826	1.00832	0.809742	0.556249	0.632909	0.391945	0.669905	1.50001	0.751654	0.664592	0.886685	0.887577	0.370228	1.16173	0.465894	0.907887	0.676901	0.639821	0.56151	0.692888	0.7088	0.521479	0.649974	0.670801	0.542751	0.708189	0.7492	0.768471	1.16874	1.19755	0.389084	0.285429
AT1G03780	3.36885	3.00727	3.68597	4.42845	3.23723	3.57281	4.20815	3.74302	4.64075	4.64685	3.89899	4.62324	3.35804	2.70395	2.67676	3.64477	4.92448	4.74959	2.87607	2.73148	3.64279	3.10671	2.42329	2.4679	3.05332	3.5256	2.4358	2.97402	2.51956	1.8903	1.96614	2.64393	2.76294	3.19123	3.28349	2.64672	2.75991	3.28164	2.97085	2.69912
AT1G03790	0	0	0	0	0.084206	0	0	0	0	0	0	0	0	0	0.184338	1.77639	0	0	0.086924	0	0	0	0	0	0.283613	0.236716	0.471187	0.11805	0.510801	0.310298	0.077761	0	0.113602	0	0	0.16823	0	0.134787	0.277804	0.052271
AT1G03800	16.454	20.0004	16.3179	17.6897	20.7669	17.9627	19.3357	17.4075	20.1838	17.1674	15.2005	16.5787	12.9878	13.0521	10.0079	10.0279	11.0145	9.49836	8.75906	11.643	8.184	14.0402	8.46408	10.757	12.062	9.53513	11.1225	12.9933	11.2071	9.27484	8.56721	9.97652	8.43575	8.49185	10.0302	7.76383	10.4956	10.8177	9.5571	9.28787
AT1G03810	0	0	0	0	0	0	0	0	0	0	0	0	0	0	0	0	0	0	0	0	0	0	0	0	0	0	0	0.166813	0	0	0	0	0	0	0	0	0	0	0	0
AT1G03820	0.583494	0.360485	0.131498	0.284738	0	0	0.526061	0	0.511794	0	0	0.312479	0.197513	0.204373	0.139101	0.158047	0	0	0.342957	0	0	0.037485	0	0	1.27302	0.419344	1.72276	3.42374	1.09833	1.34105	4.68406	1.02175	0	0.17441	0.331562	0	1.34088	0.827542	1.01189	2.16555
AT1G03830	0	0	0.070407	0	0.12464	0	0.089356	0	0	0	0.104122	0	0.111359	0.136906	0	0.101812	0	0	0	0.137682	0.050447	0.075489	0	0	0.103227	0.046236	0.090452	0.078518	0.339659	0.088443	0.188066	0.087178	0	0	0.076153	0	0.097807	0.178524	0	0.10777
AT1G03840	0.642265	0.443968	0.351562	0.622781	0.813752	0.342167	0.383705	0.245083	0.384322	0.554355	0.568242	0.877232	0.538615	0.290823	0.68835	0.356433	0.539096	0.223978	0.342184	0.335264	0.487347	0.457457	0.365021	0.495745	0.55503	0.462884	0.374291	0.520493	0.201127	0.512113	0.692347	0.37712	0.184041	0.415721	0.245996	0.538661	0.205733	0.364419	0.631078	0.343015
AT1G03850	0	0	0	0	0	0	0	0	0	0	0	0	0	0	0	0	0	0	0	0.134617	0	0	0	0	0.511636	0.390931	1.00712	0.859872	0	0.600797	1.2224	0.738145	0	0	0.293912	0.208518	0.604326	0	0.326774	0
AT1G03860	0.547789	0.702508	0.765876	0.450083	0.319716	0.432651	0.663016	0	0.299906	0	0.527588	0.362196	0.652683	0.408708	0.435229	0.872516	0.252706	0.718235	0	0.5643	0.341383	0.675465	0.339324	0	0.707231	0.756497	0.749587	0.679421	1.57795	0.861994	1.09526	0.915315	0.337715	0.721874	0.357144	0.572425	0.440796	0.718489	0.766815	0.705856
AT1G03870	1.76903	0.416809	0.090124	0.681111	0.124493	0	0	0	0.215712	0	0	0.344871	0	0	0	0.151087	0	0	0.205752	0.264859	0	0	0	0	0	0.475068	0.41986	0.283828	1.15481	0.139511	0.21783	0.264931	0.105975	0	0	0	0.084023	0	0.162604	0.211372
AT1G03880	0	0	0	0	0	0	0	0	0	0	0	0	0	0	0.478196	2.20359	0	0	0	0	0	0	0	0	0	0	0	0	0	0	0	0	0	0	0	0	0	0	0	0
AT1G03890	0.245065	0.472584	0	0	0.269911	0.636299	0.197143	0.402295	0	0	0.190128	0.277904	0	0	0.223675	0	0	0	0	0	0.113466	0.344413	0	0.616714	0	0.290846	0.174159	0.072213	0.329322	0	0.254049	0.162306	0	0.149561	0	0.228684	0.224962	0.491773	0	0.200488
AT1G03900	239.376	238.156	250.266	252.044	235.374	232.053	220.567	233.341	225.301	239.684	231.573	237.749	250.625	229.495	201.297	232.018	239.698	222.608	194.819	248.665	195.395	272.732	225.256	206.438	308.313	277.46	305.693	269.681	261.31	235.834	264.842	287.471	241.706	259.615	243.818	232.037	273.948	296.96	246.955	287.847
AT1G03905	4.19403	4.16223	3.78268	4.00111	4.21666	3.3265	4.6996	3.28266	3.64463	3.67087	3.91419	4.06656	1.31425	1.83564	1.32444	1.08627	1.44182	1.07091	0.150436	1.51326	1.28511	1.83227	1.31889	1.45025	1.84178	1.9948	1.53393	1.37893	1.41052	1.981	1.08279	2.16653	0.982388	0.938829	1.4108	1.12518	1.30443	1.52924	1.63447	0.535317
AT1G03910	3.25821	3.1025	3.04232	3.0134	2.71723	2.3783	2.80749	2.76273	2.67181	3.47729	2.47484	3.38151	2.29219	3.01277	2.26313	4.58934	4.26497	4.6947	2.06017	2.85428	2.87858	2.85147	2.9547	2.67089	3.52076	2.86715	3.34972	3.93962	3.24781	2.58778	3.6016	3.78017	3.0183	3.29937	3.03606	3.2113	3.07295	2.8372	2.52605	2.94046
AT1G03920	258.047	252.99	258.476	254.34	274.92	256.68	280.779	264.817	264.32	236.442	248.937	235.465	217.221	220.584	209.025	241.205	254.902	250.117	202.488	225.913	213.896	224.17	208.156	188.948	197.821	204.17	216.619	210.048	198.379	199.972	170.781	198.392	184.05	216.712	207.196	211.073	183.127	187.441	177.055	193.916
AT1G03940	0	0	0	0	0	0.086441	0	0	0	0.128329	0	0	0	0	0	0	0.149871	0	0	0	0	0	0	0	0	0	0	0	0	0	0	0	0	0	0	0	0	0	0	0
AT1G03950	1.71993	1.52522	1.22323	0.894926	1.14886	0.990764	1.62943	1.25574	1.02113	1.61444	2.10874	0.84367	1.6773	1.05939	1.77186	0.822085	1.91824	1.78936	2.23796	1.84767	1.10699	1.26841	0.526165	0.777748	1.69356	0.792269	1.71722	1.34969	1.30995	0.615313	1.71658	1.79808	1.06872	0.786368	0.756185	0.816236	1.25579	1.68803	1.24847	1.503
AT1G03960	5.86625	7.47539	7.17281	6.64764	7.38678	7.66264	8.21317	9.65595	6.70967	7.25959	9.15796	9.14375	8.61506	5.31416	6.22139	11.0239	10.4141	8.51188	7.96401	8.20672	6.50452	11.8833	8.84662	6.09943	8.06922	8.29863	6.16503	5.70842	4.84105	4.39132	4.33067	4.49694	5.11189	6.5983	6.57601	6.38556	5.61904	6.75694	6.29015	7.38923
AT1G03970	2.48615	1.35402	2.68122	3.54071	2.91473	2.37933	2.18176	1.77552	2.44407	1.57012	2.97169	1.96614	2.17642	1.39599	2.64663	3.29657	3.01348	2.72477	3.04047	2.14306	1.95383	2.88654	2.04322	1.59783	2.53238	2.02336	2.38985	2.17211	3.30942	1.7808	2.58327	2.25054	1.29902	1.65476	2.04509	2.32473	1.28688	2.34678	2.39547	2.33739
AT1G03980	0	0	0	0	0	0	0	0	0	0	0	0	0	0	0	0	0	0	0	0	0.110909	0	0	0	0	0	0	0	0	0	0	0	0	0	0	0	0	0	0	0
AT1G03982	0.490523	0.625497	0.546041	0.706847	0	0	0	0	0	0.498699	0.942717	0	0	0	0.412275	0	0	0	0	0	0	0	0.229606	0.48283	0	0.257106	0.205463	0	0	0	0	0.501718	0	0	0	0.115365	0	0	0	0.172186
AT1G03987	0	0	0	0	0	0	0	0	0	0	0	0	0	0	0	0	0	0	0	0	0	0	0	0	0	0	0	0	0	0	0	0	0	0	0	0	0	0	0	0
AT1G03990	0.164543	0	0.184397	0	0	0	0.247786	0.155149	0	0	0	0	0.264052	0.312216	0	0.581164	0.739326	0.627442	0.433666	0.37852	0.823728	0.499294	0.592176	1.18569	0	0	0	0	0	0	0.152582	0	0	0	0	0	0	0	0	0
AT1G04000	5.848	7.19935	7.25072	9.37534	6.28605	8.17959	8.38972	9.28763	7.8195	8.66105	8.59613	7.73366	9.40622	7.46232	7.59551	6.41078	6.57089	7.94196	6.93779	10.4425	7.52496	10.479	7.61941	5.211	11.654	10.5664	10.8807	8.27681	9.4644	7.98076	7.66897	6.16884	9.0249	8.19113	5.76359	6.2277	7.53005	6.99295	8.13961	9.81355
AT1G04003	0	0	0	0	0	0	0	0	0	0	0	0	0	0	0	0	0	0	0	0	0	0	0	0	0	0	0	0	0	0	0	0	0	0	0	0	0	0	0	0
AT1G04007	0	0	0	0	0	0	0	0	0	0	0	0	0	0	0	0	0	0	0	0	0	0	0	0	0	0	0	0	0	0	0	0	0	0	0	0	0	0	0	0
AT1G04010	6.58842	6.24222	6.57172	5.43325	6.55828	5.51089	6.81003	6.5007	6.69445	8.90762	7.22147	7.51442	5.6732	4.52865	4.3975	5.001	5.32897	4.60558	3.38494	4.75756	4.38076	5.45245	5.03266	3.62927	4.04711	5.11691	3.72057	4.58545	4.6393	3.98011	3.60059	3.85884	3.65229	3.91241	3.46554	3.67872	4.49041	3.81298	3.76682	4.33286
AT1G04020	0	0	0	0	0	0	0	0	0	0	0	0	0	0	0	0	0	0	0	0	0	0	0	0	0	0	0	0	0	0.094482	0	0	0	0	0	0	0.059993	0.070582	0	0
AT1G04030	9.08572	8.72054	11.0067	10.4429	10.7761	12.1099	11.2253	11.7718	10.3494	10.0061	10.4705	9.65888	10.8375	9.55543	8.37875	11.3275	12.3879	10.7847	10.2898	11.3407	10.1018	13.9239	8.13719	9.74708	10.6142	10.6494	11.6179	10.0513	7.58048	9.6258	7.47258	7.23477	7.02559	9.49851	8.97061	8.86636	9.68627	8.33892	8.69546	8.74486
AT1G04033	0	0	0	0.506086	0	0.531174	0	0	0.403631	0	0	0	0	0	0	0	0	0	0	0	0	0.208114	0	0	0.366665	0	0	0	0	0	0	0	0.336076	0	0	0	0	0	0	0
AT1G04037	0	0	0	0	0	0	0	0	0	0	0	0	0	0	0	0	0	0	0	0	0	0	0	0	0	0	0	0	0	0	0	0	0	0	0	0	0	0	0	0
AT1G04040	1.12076	1.50974	0	0.535742	0	0	0	0.232279	0.175827	0	0	0.185542	0.29469	0.314124	0.727527	0	0	0	0.055077	0.32134	0	0.167055	0	0	0.323908	0.42311	0	0.642081	1.90644	0.571348	1.85865	0.260496	0.084731	0.349715	0	0.107497	0.19561	0	0.80411	0.352655
AT1G04050	1.07161	1.77474	1.28994	1.62203	1.43362	1.72264	1.9189	1.45465	1.2937	2.32058	1.33448	1.16838	0.980245	0.969741	1.13174	2.02508	1.74474	2.11989	0.524136	1.1687	1.12771	1.40486	0.909245	1.28498	0.660702	1.60448	1.25177	1.3081	0.866264	0.940603	1.45408	1.36869	1.083	1.14991	0.845848	1.16588	1.51689	0.945659	1.18932	0.844487
AT1G04063	0	0	0	0	0	0	0	0	0	0	0	0	0	0	0	0	0	0	0	0	0	0	0	0	0	0	0	0	0	0	0	0	0	0	0	0	0	0	0	0
AT1G04067	0.604097	0.24695	0.272889	1.54148	0.738164	0.133205	0.723974	0.10986	0.38176	0	0.89558	0	0.420886	0.100672	0	0	0.429271	0.239662	0.372952	0.686989	0.673383	0.297557	0	0	0.441795	0	0.107975	0.506453	0	0.315322	0.35664	0.447453	0.307959	0.892599	1.48202	1.96485	0	0.542613	0.172949	0
AT1G04070	2.52051	1.22657	1.08834	2.69137	1.45437	1.64023	1.6102	1.32519	2.98463	2.35366	2.7183	1.38092	2.98319	1.13661	1.01898	0.566374	1.28649	1.86785	0.880203	1.43892	1.06876	2.42205	1.18331	0.416624	1.5009	2.26253	1.13282	1.36845	1.38939	1.71973	2.24919	1.3848	1.32871	0.916363	1.40055	1.08142	1.62721	1.40778	1.40856	1.05011
AT1G04080	5.51259	5.71386	4.39583	3.79802	4.6836	4.05136	5.43654	4.98756	5.56613	4.02881	5.17064	4.13124	2.96362	2.29413	2.56538	3.79444	3.33327	2.90695	3.30157	3.7492	3.35847	3.50945	3.18752	1.57062	3.79325	4.49415	5.90612	4.79764	4.07043	4.44934	5.08753	3.69737	5.00819	5.27783	4.26232	4.76343	3.62196	3.86795	4.08928	3.92987
AT1G04087	0	0	0	0	0	0	0	0	0	0	0	0	0	0	0	0	0	0	0	0	0	0	0	0	0	0	0	0	0	0	0	0	0	0	0	0	0	0	0	0
AT1G04090	21.8164	19.0895	25.6458	21.8969	23.2854	20.3327	21.6907	22.3718	18.8411	18.8283	20.9831	19.6241	21.1318	20.0512	20.4603	26.9746	27.7789	22.699	21.5248	25.3072	17.932	28.0842	21.3988	19.1805	22.072	21.7251	21.9536	20.5069	18.7912	16.1452	19.1141	18.6746	16.4128	18.5551	17.4205	16.9324	18.1965	18.1356	15.852	21.7749
AT1G04093	0	0	0	0	0	0	0	0	0	0	0	0	0	0	0	0	0	0	0	0	0	0	0	0	0	0	0	0	0	0	0	0	0	0	0	0	0	0	0	0
AT1G04100	8.17605	8.32773	7.27168	8.02555	4.8948	6.20574	5.43753	4.7358	5.4139	4.25613	5.22826	4.03648	5.29248	4.73532	5.68998	6.37014	6.78408	7.14763	3.72183	5.86163	4.57382	6.11149	4.07303	3.0735	4.37124	5.67692	6.89072	5.70966	4.44863	6.41226	3.1961	5.81122	2.36443	1.78026	4.51133	2.42481	4.73993	3.86741	4.49612	5.17355
AT1G04105	0	0	0	0	0	0	0	0	0	0	0	0	0	0	0	0	0	0	0	0	0	0	0	0	0	0	0	0	0	0	0	0	0	0	0	0	0	0	0	0
AT1G04110	0	0.082473	0	0	0	0	0	0	0	0	0	0	0	0	0	0	0	0	0	0	0	0	0	0	0	0	0	0.03784	0.038066	0	0.072018	0	0	0	0	0	0.045942	0.043378	0	0
AT1G04120	2.82187	3.25443	3.34901	3.1416	2.72247	2.20868	2.52796	2.37736	2.67551	1.99592	3.24451	2.76819	3.46402	3.22262	2.63285	3.75123	4.17339	3.11211	4.25048	4.55597	3.60235	4.43134	4.2637	2.63619	4.80651	4.35055	4.93186	5.68169	4.1498	4.06509	4.58372	4.17352	3.54503	3.82157	4.32196	2.5891	3.77374	4.25238	3.65056	4.59356
AT1G04130	0.60292	0	0	0	0.330374	0.141573	0	0	0	0	0	0.32269	0.195557	0	0	0.445802	0.458023	0	0	0	0.133678	0	0	0	0.312782	0.482275	0.67949	0.285879	0.57724	0.426214	0.485435	0.286393	0.220116	0.316644	0.361418	0.439506	0	0.715156	0.207098	0.421265
AT1G04137	0	0	0	0	0	0	0	0	0	0	0	0	0	0	0	0	0	0	0	0	0	0	0	0	0	0	0	0	0	0	0	0	0	0	0	0	0	0	0	0
AT1G04140	47.6023	45.5345	52.1469	51.0975	44.0537	48.1742	45.6469	48.2271	42.1847	49.189	48.2242	53.4398	61.5513	59.4981	53.5983	49.5243	56.165	51.4692	47.6537	61.0696	59.2549	70.0653	51.9785	58.4004	52.4766	58.8645	50.5249	67.56	52.7388	55.6407	59.1711	58.0624	61.6127	66.2011	59.673	65.9805	49.4335	51.8885	55.8403	59.4313
AT1G04150	0	0	0	0	0	0	0	0	0	0	0	0	0	0	0	0	0	0	0	0	0	0	0	0	0	0	0	0	0	0	0	0	0	0	0	0	0	0	0	0
AT1G04160	44.6656	39.372	46.9619	43.4967	46.2351	50.1684	48.3601	46.585	43.5532	44.37	50.3437	44.2166	49.302	46.3596	42.6196	43.3488	46.4408	54.9575	40.4163	44.0984	63.3566	48.4161	42.2837	51.5565	30.2752	32.2893	30.9343	40.4219	34.9044	36.0647	30.3764	38.7796	43.4564	52.7031	47.15	55.5743	30.6999	31.7732	37.4005	34.4852
AT1G04167	0	0	0	0	0	0	0	0	0	0	0	0	0	0	0	0	0	0	0	0	0	0	0	0	0	0	0	0	0	0	0	0	0	0	0	0	0	0	0	0
AT1G04170	10.2775	8.10265	7.77179	8.35365	6.89287	8.20183	10.1289	7.49808	6.75572	9.87921	8.7687	8.76069	7.78692	8.03795	7.08955	6.92213	5.22815	5.93881	4.77521	6.71399	5.87577	8.92917	5.95408	5.85834	7.27053	6.07443	7.63782	8.78982	9.06626	8.18652	9.57	8.21919	9.32475	8.85324	9.73939	10.9438	7.92452	9.39347	8.38686	6.78484
AT1G04173	0	0	0	0	0	0	0	0	0	0	0	0	0	0	0	0	0	0	0	0	0	0	0	0	0	0	0	0	0	0	0	0	0	0	0	0	0	0	0	0
AT1G04177	0	0	0	0	0	0	0	0	0	0	0	0	0	4e-06	0	0	5e-06	0	0	0	0	0	0	0	0	0	0	0	0	0	0	0	3e-06	0	0.393659	0	0	0	0	1e-06
AT1G04180	0	0	0	0	0	0	0	0	0	0	0	0	0	0	0	0	0	0	0	0	0	0	0	0	0	0	0	0	0	0	0	0	0	0	0	0	0	0	0	0
AT1G04190	0.350013	0	0	0	0	0	0	0	0	0	0	0	0	0	0.212817	0	0	0	0	0.311522	0.129994	0.125302	0	0	0	0.264005	0.564478	0.373239	0.408841	0.4235	0.773374	0.314026	0	0.173605	0	0	0.271222	0.402682	0	0.297246
AT1G04200	0.396597	0	0.109502	0.197199	0.126486	0	0.31443	0.135094	0	0.211464	0	0	0	0.148457	0.095139	0	0	0	0	0.06502	0.065794	0.035264	0	0	0.093392	0.402328	0.547957	0.380958	0.510334	0.3271	0.32462	0.074652	0.20325	0	0	0.112787	0.377805	0	0.431052	0.2323
AT1G04207	0	0	0	0	0	0	0	0	0	0	0	0	0	0	0	0	0	0	0	0	0	0	0	0	0	0	0	0	0	0	0	0	0	0	0	0	0.121404	0	0	0
AT1G04210	11.7638	10.911	11.9679	10.9468	14.2782	13.2562	13.4472	12.4328	13.0824	13.076	14.4011	12.4535	12.7531	12.0702	12.505	10.3325	11.256	12.479	8.66246	13.3279	14.3355	14.8643	10.7643	11.128	10.8489	12.0528	10.527	14.6355	11.0135	12.6965	10.0102	11.6397	13.8756	15.6025	13.626	16.1078	11.1174	10.0382	13.7758	11.5884
AT1G04213	0.577005	0	0	0	0	0	0	0	0	0	0	0	0.678469	0	0	0	0.403652	0.15499	0	0.483384	0	0	0.859317	0	0	0.378892	0	0.093857	0	0	0	0	0	0	0	0	0.68188	0	0	0
AT1G04217	2.05927	0.648749	0.45107	0.219048	1.63013	1.2026	1.15116	0.598392	1.56783	1.5093	1.5739	1.2637	1.24541	0.914728	0.691993	1.03167	1.98116	0.972284	1.09275	2.14387	1.06978	0.633146	1.76074	0.798847	1.99829	3.06348	1.18707	1.76776	1.94108	1.08203	1.33808	0.979478	0.64415	0.764902	1.0566	0.975132	1.66176	0.351258	1.21157	1.7696
AT1G04220	1.23069	0.532031	0.146638	0.142658	0.158363	0.270403	0	0.230748	0	0	0	0.523697	0.129028	0	0.253598	0.310958	0.376295	0.136133	0	0.442735	0	0.054511	0.086501	0.329849	0.759495	0.543625	1.08286	0.607888	0.96168	1.89143	2.96683	0.470503	0.877501	0.062068	0	0.233977	0.168011	0.373364	0.539267	0.216873
AT1G04230	35.903	37.0918	30.2639	31.6273	33.8155	33.9109	36.8639	30.8838	39.194	33.9391	32.0418	30.2401	21.3484	23.2132	20.5692	21.2535	22.7302	23.5367	16.5054	21.7906	22.2264	21.2649	17.7972	18.4688	22.6603	23.0165	24.6334	19.8807	22.9863	19.979	17.7301	19.7024	19.0729	19.0739	19.3295	15.5743	15.4024	20.2471	17.7907	18.3756
AT1G04237	0	0	0	0	0	0	0	0	0	0	0	0	0	0	0	0	0	0	0	0	0	0	0	0	0	0	0	0.003365	0	0	0	0	0	0	0	0	0	0.026129	0	0
AT1G04240	0	0.369353	0	0	0	0.144039	0	0.297937	0	0	0	0	0	0	0	0	0	0	0	0	0	0	0	0	0.301242	0	0.365365	0.263505	0.660688	0.181565	0.45258	0	0.191847	0	0	0	0	0	0.532689	0
AT1G04243	0	0	0	0	0	0	0	0	0	0	0	0	0	0	0	0	0	0	0	0	0	0	0	0	0	0	0	0	0	0	0	0	0	0	0	0	0	0	0	0
AT1G04250	0	0.675078	0	0.407692	0	0	0.164735	0	0	0	0	0.22237	0	0	0	0	0	0.219389	0	0.180517	0.247361	0.40033	0.235256	0	0.354128	0	0	0.202582	0.609886	0.421185	0.308855	0	0	0	0	0	0.252379	0.345538	0.383438	0.354099
AT1G04253	0	0	0	0	0	0	0	0	0	0	0	0	0	0	0	0	0	0	0	0	0	0	0	0	0	0	0	0	0	0	0	0	0	0	0	0	0	0	0	0
AT1G04257	0.922366	1.07011	0.803491	0.964768	1.36135	0	0.715956	0.24544	1.12741	0	1.3728	1.03031	0.388178	0.914786	0.248157	1.26025	0.645358	0.503514	0.354651	1.08273	0.195339	0.803777	0.340155	1.11558	0.394604	0.693945	0.608898	0.771174	0.643577	0	1.00094	0.911572	0.036873	0.462308	0.491946	0.258043	0.412529	1.0635	0.543483	0.197309
AT1G04260	2.99673	3.50229	1.99333	3.48331	1.71405	2.06424	2.52081	2.45609	4.79203	2.44824	2.32976	1.46739	2.34969	2.41908	3.76407	2.74102	3.59794	3.12504	3.04063	2.46284	2.3952	3.59148	1.15685	3.00812	4.39188	3.02898	3.59735	2.81533	2.72064	3.98177	3.27963	3.07025	2.03173	1.75117	1.83684	1.83018	2.1138	1.97398	2.82678	2.41874
AT1G04263	6.36654	7.58979	9.42447	8.62419	5.87573	5.85019	6.86356	7.49577	6.69524	6.52951	5.33176	6.09685	8.84703	5.87121	10.6234	5.19913	1.94814	3.55033	5.1052	5.77339	6.20646	8.38546	7.81113	6.9226	7.64351	6.43489	7.02377	4.11506	7.67048	5.52278	7.76286	3.75863	5.17834	4.51206	6.83955	3.70702	4.76977	5.75586	3.52782	3.84023
AT1G04267	0.96618	0	0	0.524347	0.161311	2.04284	0.912934	0	0.549889	0	1.65418	0.241119	0	0.606126	0	1.12734	0.510205	0.865266	0.812995	0.438232	1.36228	0.3195	0.106278	0	0.57232	0	0	0.461874	0.170823	0	0	0.435703	0	0	0	0	0	0	0.431711	0.537117
AT1G04270	4.03462	2.57844	1.04816	1.15777	1.4813	0.451176	2.28539	1.46289	1.7015	1.4499	1.02681	0.923214	0.672173	0.863331	1.31205	1.24581	0	0.571636	0.534363	1.28012	0	1.05224	0.55093	0	2.11454	2.85848	5.01571	7.76276	5.05876	3.42643	15.5796	2.7294	1.2935	0.404826	0.520267	1.79093	3.64016	2.28053	2.63564	3.1866
AT1G04273	0.332382	0.907722	0.572397	0	1.09781	0.208003	0	0	0	0.490877	0	0.665249	0	0.202042	0	0	0.067031	0	0	0	1.28008	0.4343	0	0	0.136481	0	0	0.950917	0	0	0.808844	0.174146	0.657769	0	0.557635	0	0.377894	0.534715	0.668237	0.728327
AT1G04280	0	0	0	0	0	0	0	0	0	0.167426	0	0	0	0	0	0	0	0	0	0.07879	0	0	0	0	0.104328	0	0	0.103523	0.241603	0.261391	0.191176	0	0.233767	0	0	0.163514	0.097135	0	0	0
AT1G04283	0	0	0	0	0	0	0	0	0	0	0	0	0	0	0	0	0	0	0	0	0	0	0	0	0	0	0	0	0	0	0	0	0	0	0	0	0	0	0	0
AT1G04287	0	0	0.210114	0.430064	0	0	0	0	0	0.189838	0	0.034537	0	0	0	0	0.532868	0	0	0	0	0	0	0	0	0	0	0	0	0	0	0	0	0	0	0	0.257493	0	0	0
AT1G04295	0.211618	0.325117	0.276057	0.120701	0	0.593698	0	0.26882	0	0	0	0	0.262866	0.891782	0.578057	0	0.994132	0.869878	1.08367	0.136108	3.63407	0.504112	1.07355	1.97638	0.201529	0	0.207483	0.135292	0.709763	1.52879	0.201687	0	0.155106	0.21614	0	0	0.175956	0	0.114737	0.171145
AT1G04300	187.179	172.719	193.821	188.034	174.292	176.267	180.416	179.555	165.829	188.427	184.128	192.395	189.665	171.098	167.614	272.932	287.089	226.053	220.871	173.579	173.4	200.554	163.094	157.178	161.001	186.078	175.704	201.131	151.579	173.373	174.499	186.665	191.887	196.299	177.312	210.438	169.082	154.179	181.887	186.511
AT1G04310	0.657492	1.00984	0.725464	0.886537	0.486909	0.3039	0.545738	0.674697	0.248027	0.780767	0.672524	0.58095	0.244417	0.544464	0.367422	0.447	0.6499	0.477426	0.439314	0.510648	0.276278	1.05828	0.442588	0.338169	0.358314	0.336786	0.263186	0.687607	0.341043	0.743555	0.549061	0.525098	0.803091	0.694765	0.429466	0.58999	0.669405	1.10076	0.763304	0.336769
AT1G04313	0	0	0.279918	0	0	0	0	0	0	0	0	0	0	0	0	0	0	0	0	0	0	0	0	0	0	0	0	0.243585	0	0	0	0	0	0	0	0.06659	0	0	0	0
AT1G04320	0	0.9288	0	0	0	0	0	0	0	0	0	0	0	0	0	0	0	0	0	0	0	0	0	0	0	0	0	0	0	0	0	0	0	0	0	0	0	0	0	0
AT1G04323	0	0.655309	0	1.0092	0.039371	0	0	0	0	0	0	0	0	0	0	0	0	0	0	0	0	0	0.432122	0	0	0	0	0	0	0	0	0.408357	0	0	0	0	0	0	0	0
AT1G04330	0	0	0	0	0	0	0	0	0	0	0	0	0	0	0	0	0	0.149983	0	0	0	0	0	0	0	0	0	0	0	0	0	0	0	0	0	0	0	0	0	0
AT1G04333	0	0	0	0	0	0	0	0	0	0	0	0	0	0	0	0	0	0	0	0	0	0	0	0	0	0	0	0	0	0	0	0	0	0	0	0	0	0	0	0
AT1G04337	0	0	0.470587	0.359063	0	0	0	0	0	0	0	0	0	0	0	0	0	0	0	0	0	0	0	0	0	0	0	0	0	0	0	0	0.287317	0	0	0	0	0	0	0
AT1G04340	14.574	10.8171	13.7686	13.5617	13.0862	12.4496	10.6139	10.3943	13.9119	9.52657	11.4193	10.3748	14.4545	13.8844	12.8461	12.9687	9.19765	11.347	10.1027	16.9523	9.8202	18.3067	13.058	8.61178	13.7538	10.9335	12.7413	11.9065	11.1345	11.8824	10.0159	9.47825	8.51426	7.17797	7.78747	7.1732	11.5552	11.2943	9.77237	13.4571
AT1G04350	0.635183	0.510287	0.60838	0.318035	0	0.774861	0.597391	0.274242	0.562772	0.272206	0	0.285628	1.11682	0.93177	0.866443	0.722085	0.856742	0.965931	0.882627	0.863146	0.417498	0.708956	0.646984	0	0.892746	0.225708	0.630656	0.740135	0.765372	0.851203	0.454417	0.58872	0.585964	0.678886	0.646428	0.643197	1.46159	0.581295	0.62633	0.84931
AT1G04360	0	0	0	0	0	0	0	0	0	0	0	0	0.049407	0	0	0	0	0	0	0.059117	0	0	0	0	0	0.062624	0	0.0451	0	0	0	0	0	0	0	0	0	0	0	0
AT1G04363	4.19134	5.30783	3.51135	3.32344	5.32757	3.36941	5.7854	2.40899	4.92828	3.51957	3.34493	2.11982	4.15341	3.00076	1.0587	2.2002	2.72992	1.78378	3.38657	2.26126	1.46862	3.98045	1.85619	1.20972	1.52396	2.05993	2.55355	2.54478	1.56077	1.60567	1.7438	2.74197	1.5651	0.989611	2.94823	2.24267	1.9761	1.56077	2.04952	2.29582
AT1G04367	0	0	0	0	0	0	0	0	0	0	0	0	0	0.057555	0	0	0	0	0	0	0	0	0	0	0	0	0	0	0	0	0	0	0	0	0.009883	0	0	0	0	0
AT1G04370	0.040998	0	0	0	0	0	0	0	0	0	0	0	0	0	0	0	0	0	0	0	0	0	0	0	0	0	0	0	0	0	0	0	0	0	0	0	0	0	0	0
AT1G04373	0	0	0	0.618334	0	0	0	0	0	0	0	0	0	0	0	0	0.555476	0	0	0	0	0	0	0	0	0	0	0	0	0	0	0	0	0	0	0	0	0	0	0
AT1G04377	0	0	0	0	0	0	0	0	0	0	0	0	0	0	0	0	0	0	0	0	0	0	0	0	0	0	0	0	0	0	0	0	0	0	0	0	0	0	0	0
AT1G04380	0	0	0	0	0	0	0	0	0	0	0	0	0	0	0	0	0	0	0	0	0	0	0	0	0	0	0	0	0	0	0	0	0	0	0	0	0	0	0	0
AT1G04387	0	0	0	0	0	0	0	0.382526	0	0	0.589257	0.222241	0	0	0	0	0.359782	0.207282	0	0	0.227574	0	0	0	0	0	0.253719	0.310135	0.534127	0	0	0	0.215294	0	0	0	0.154191	0.318078	0	0.221357
AT1G04390	0.623521	0.838784	0.772044	1.01349	0.901989	0.953942	0.420411	0.834775	0.834472	0.56773	0.50613	1.05048	0.84764	0.60288	0.809049	0.891526	0.910331	1.10675	0.479241	0.97063	0.4631	0.812938	0.516401	0.678149	0.537349	0.836147	0.992203	0.991914	0.604951	0.480122	0.443924	0.949372	0.345095	0.941049	0.530474	0.693325	0.588134	0.650989	0.527265	0.684928
AT1G04397	0	0	0	0	0	0	0	0	0	0	0	0	0	0	0	0	0	0	0	0	0	0	0	0	0	0	0	0	0	0	0	0	0	0	0	0	0	0	0	0
AT1G04400	0.387499	0.457582	0	0.379122	0.213232	0.263974	0	0.204015	0.215423	0.277483	0.217573	0.189942	0.225591	0.279108	0.234546	0.614718	0.166861	0	0	0.301652	0.269884	0.14397	0.481196	0	0.415585	0.304861	0.330822	0.371239	0.822492	0.901798	0.868678	0.176253	0.530892	0.102423	0.183747	0.487675	0.39573	0.710072	0.333524	0.293246
AT1G04403	0	0	0	0	0	0	0	0	0	0	0	0	0	0	0	0	0	0	0	0	0	0	0	0	0	0	0	0	0	0	0	0	0	0	0	0	0	0	0	0
AT1G04407	0	0	0	0	0	0	0	0	0	0	0	0	0	0	0	0	0	0	0	0	0	0	0	0	0	0	0	0	0	0	0	0	0	0	0	0	0	0	0	0
AT1G04410	2.54933	2.91002	0.60598	0.77498	0.653958	0.543903	0.577971	0.48081	0.938395	1.06004	0.429516	1.50511	0.598678	0.494521	0.697334	0.659768	0.586453	0.382178	1.04229	1.47042	0.283999	0.911527	0.5654	0.979355	2.96875	2.21246	4.55256	4.83653	9.67814	6.13975	11.2541	2.65851	1.26685	0.942958	0.822153	0.66996	1.16846	1.93413	4.67146	3.15863
AT1G04413	0	0	0	0	0	0	0	0	0	0	0	0	0	0	0	0	0	0	0	0	0	0	0	0	0	0	0	0	0	0	0	0	0	0	0	0	0	0	0	0
AT1G04420	10.9858	8.03192	7.41854	9.39395	9.74849	10.0425	9.27345	9.88605	9.19026	8.48214	8.6259	8.42152	8.55721	10.6674	7.87971	8.11843	8.70861	7.82744	7.48041	8.32518	8.59878	10.038	8.58397	8.13261	10.8664	9.27341	9.67881	10.4326	10.5647	7.78997	9.08933	7.75658	7.97422	10.0429	8.62769	7.93422	7.5261	7.87355	9.46971	7.55709
AT1G04425	0	0	0.719624	0.800862	0	0.260052	0.263223	0	0	0	0	0.317423	0.286853	0	0	0	0	0	0	0	0	0	0	0.354531	0.195176	0.182399	0	0.120091	0.413233	0.232203	0	0.281782	0	0	0	0	0	0.86705	0.257545	0
AT1G04430	18.5031	15.9957	15.3351	15.7632	14.9765	13.8939	16.5215	18.181	16.9978	15.5535	15.2051	16.0524	16.0663	13.3901	13.3014	16.7218	15.7802	15.7765	16.1849	16.3181	13.6014	17.2842	13.4164	13.3777	15.5729	15.9958	16.3409	17.3532	15.1753	14.3409	14.0253	13.1898	15.0427	18.4648	15.6035	15.5546	17.1322	17.6685	15.8812	16.7405
AT1G04440	2.46609	2.09426	1.8982	2.71478	1.3967	1.34748	2.16809	1.73904	1.26508	1.57377	1.87311	1.56619	2.29939	1.39766	1.46056	1.05992	1.84345	1.53203	1.44715	2.51826	2.19813	2.47221	2.83935	2.96839	3.59013	2.97336	3.12013	3.80207	2.86853	2.58592	4.29705	2.16185	2.68003	1.72082	2.14896	2.92884	2.99407	2.383	2.44814	2.23203
AT1G04443	0	0	0	0	0	0	0	0	0	0	0	0	0	0	0	0	0	0	0	0	0	0	0	0	0	0	0	0	0	0	0	0	0	0	0	0	0	0	0	0
AT1G04445	1.01909	2.52801	2.72044	1.1609	1.68317	0.323395	0.668881	1.12386	0.789584	0.927702	1.34945	1.64196	1.73949	1.55647	1.90313	0.343304	1.61803	1.92756	0.678193	2.69101	1.94273	3.16165	3.46971	3.57784	2.37448	2.45226	1.68673	3.47496	2.86765	3.17816	2.64484	1.91428	3.54033	1.77371	2.88571	1.89243	3.05139	2.68923	1.09198	0.658712
AT1G04447	0	0	0	0	0	0	0	0	0	0	0	0	0	0	0.410005	0	0.594003	0	0	0	0	0	0	0	0	0	0	0	0	0	0	0	0	0	0	0	0	0.47384	0	0
AT1G04450	342.8	373.504	351.629	349.786	354.728	326.243	330.991	353.858	336.66	309.543	325.327	337.564	353.079	329.049	297.407	449.678	449.909	426.285	402.782	419.067	305.729	425.357	362.93	315.6	296.971	274.865	293.32	277.067	257.79	225.544	244.159	283.837	234.816	271.585	242.258	240.603	269.493	298.501	231.747	283.977
AT1G04455	0	1.88946	0.336324	0.296241	0.268471	1.25006	0.700856	0.435353	1.64943	0.431737	0	0	0.379483	1.10267	0	0	0.460813	0.818734	0.679888	0.044773	0.518132	0.171984	0.220043	1.20551	0.059788	0.34059	0.840723	0.133543	0.228296	0.72216	0	1.29234	1.59711	4.07306	1.60805	4.78521	0.284589	1.53969	0	0.519868
AT1G04470	1160.83	1163.99	1270.29	1204.41	1175.16	1220.56	1120.73	1146.41	1116.25	1216.67	1240.93	1270.96	1272.53	1313.45	1245.03	1250.1	1275.41	1317.65	1326.99	1256.44	1315.32	1307.36	1225.12	1314.3	1165.1	1283.34	1113.32	1471.83	1278.19	1396.7	1380.48	1378.76	1468.57	1466.14	1386.95	1533.9	1273.51	1161.4	1382.88	1347.58
AT1G04480	16.7252	18.8586	16.1279	20.4444	17.1677	15.5863	15.3044	18.721	19.8592	18.7302	15.6078	14.5586	13.7847	12.8914	8.53324	6.68036	8.71077	8.56705	7.90412	14.5264	10.0389	17.463	11.2204	8.98413	21.6138	16.9367	23.9629	20.6075	17.0159	14.4392	21.7317	14.2478	14.6824	13.3979	12.4402	11.1826	17.0045	20.8017	15.1863	12.7799
AT1G04490	0.13071	0	0	0	0.237585	0	0	0	0	0	0	0	0	0	0.123083	0.260801	0	0	0.14894	0	0	0.085255	0	0	0.093546	0	0	0.104418	0.103596	0	0	0	0	0.080451	0	0.167651	0	0	0	0.122242
AT1G04493	0	0	0	0	0	0	0	0	0	0	0	0	0	0	0	0	0	0	0	0	0	0	0	0	0	0	0	0	0	0	0	0	0	0	0	0	0	0	0	0
AT1G04497	0	0	0	0	0	0	0	0	0	0	0	0	0	0	0	0	0	0	0	0	0	0	0	0	0	0	0	0	0	0	0	0	0	0	0	0	0	0	0	0
AT1G04500	28.4398	24.8236	26.9347	28.2808	27.183	27.5187	30.2009	25.6648	25.5248	23.3354	27.8332	29.6269	31.4689	35.5994	33.8253	46.884	48.9045	38.5126	37.5334	34.0784	36.871	37.8699	30.0336	32.3026	21.3832	27.0394	22.1856	27.9163	25.6913	25.1415	22.6019	24.8743	29.6218	35.0765	32.004	39.9354	24.1327	23.5687	23.106	26.8535
AT1G04510	5.43466	3.42338	3.87583	5.79243	5.45348	4.44524	4.9549	5.25955	5.79394	3.86234	5.43452	4.75744	4.12641	3.70183	4.4553	5.16833	5.04553	4.63106	5.5684	4.84301	4.69624	4.99342	3.9878	4.53919	3.78481	4.3483	4.74071	4.05712	2.71834	3.66124	4.09532	3.57047	3.53339	3.49817	3.99167	2.99034	2.96112	3.10513	3.85665	3.93772
AT1G04517	0	0	0	0	0	0	0	0	0	0	0	0	0	0	0	0	0	0	0	0	0	0	0	0	0	0	0	0	0.098174	0	0.746625	0	0	0	0	0	0.735361	0.865157	0	0
AT1G04520	0.488457	0.231155	0.582804	0.27771	0	0.49205	0	0	0	0.342286	0	0	0	0.420547	0.183257	0	0	0	0	0	0	0.090503	0	0	0	0.137135	0.211754	0.19924	0	0.193535	0.3393	0.28742	0	0	0	0.144475	0.179074	0.244326	0.228268	0.487383
AT1G04523	0	0	0	0	0	0	0	0	0	0	0	0	0	0.058422	0	0	0	0	0	0	0	0	0	0	0	0	0	0	0	0	0	0	0	0	0	0	0	0	0	0
AT1G04527	0	0	0.832577	0	0	0	0	0.875922	0	0.386636	0	0	0	0	0	0	0	0	0	0	0.162952	0.399375	0	0	0	0	1.20277	0	0	0	0	0	0	0	0	0	0	0	0	0
AT1G04530	0	0.603749	0	0.326545	0	0.192697	0	0	0	0	0	0.102992	0.239929	0	0	0	0	0	0	0.097156	0	0.142601	0	0	0	0	0.604162	0.724849	0.588822	0.382672	1.18758	0.388931	0	0	0	0	0	0	0.175061	0.359904
AT1G04540	1829.52	1819.43	1984.25	1891.28	1875.95	1995.08	1806.62	1836.54	1767.55	1940.64	1985.48	1994.61	1944.7	1993.73	1910.79	1884.43	1934.2	2076.16	1891.58	1818.14	1890.79	1906.57	1844.54	2012.45	1548.6	1748.24	1555.77	1900.92	1666.88	1842.93	1849.12	1841.64	1983.37	1912.39	1849.96	2060.55	1777.47	1602.92	1883.98	1752.77
AT1G04547	0	1.10912	0	0	0	0.966208	0	0	0	0	0	0	0	0	0	0	0	0	0	0	0	0	0	0	0	0.614441	0	0	0	0	0	0	0	0	0	0	0	0	0	0.0767
AT1G04550	0	0	0	0	0	0.251	0	0	0	0	0	0	0	0.087676	0	0	0	0	0	0	0	0	0	0	0.294548	0	0	0.190484	0.480799	0	0.362347	0.230088	0	0	0	0	0	0.273275	0.519412	0
AT1G04555	0.212091	0.428969	0	0	0	0	0	0	0	0	0	0	0	0	0	0	0	0	0	0	0	0.205203	0	0	0	0	0	0.560928	0	0.365858	0.502672	0.305026	0	0	0	0	0.295332	0	0	0
AT1G04560	0	0	0	0	0	0	0	0	0	0.236849	0	0	0	0	1.27086	25.8259	0	0	0.280111	0	0	0	0	0	0	0	0	0	0	0	0	0	0	0.352556	0	0	0	0	0	0
AT1G04570	6.06791	4.02492	6.87463	5.59449	4.84453	5.53146	5.50675	5.28036	5.81729	4.50052	4.49814	5.95405	9.76185	8.11344	7.15524	11.5532	12.1676	9.57217	11.4248	13.8606	7.07201	11.4931	9.36088	5.99311	8.26242	8.21121	8.98598	8.38058	6.80431	5.89983	8.95205	6.79138	6.07703	5.83424	5.83179	3.70079	8.03491	6.41968	6.40948	8.00475
AT1G04573	0	0	0.633328	0	0.422233	0	0.858314	0	0	0	0	0.701801	1.39223	0	0	0	0.495001	0	0.85628	0	0.592755	0	0.471278	0	0	0.636113	0.843446	0	0	0	0	0	0	0	0	0	0	0.380817	0	0
AT1G04580	0.235562	0.232404	0.136797	0.12626	0.1455	0.100134	0.108013	0.15703	0.143713	0	0.264625	0.118457	0.364778	0.179911	0	0.122953	0.151989	0.293596	0.212157	0.171148	0.235457	0.156926	0.150211	0	0.218952	0.138801	0.250713	0.125839	0.106684	0.29473	0.263328	0.15904	0.171603	0.210664	0	0.239428	0.240433	0	0.158639	0.081907
AT1G04590	3.14144	4.47048	3.52235	4.09653	3.47941	3.36424	3.26328	2.83256	3.36736	2.79583	1.74858	3.65519	2.31907	3.42941	2.64662	2.90195	3.62467	3.47526	3.69149	2.9682	2.04591	3.71575	3.22388	2.77208	3.80039	4.45073	3.55358	2.96102	4.12214	3.12265	3.95706	3.8703	2.56025	2.35641	3.52889	2.00977	3.08497	4.0022	2.55848	3.1656
AT1G04597	0	0	0	0	0	0	0	0	0	0	0	0	0	0	0	0	0	0	0	0	0	0	0	0	0	0	0	0	0	0	0	0	0	0	0	0	0	0	0	0
AT1G04600	66.8077	62.7954	65.8462	59.7041	66.7649	68.1302	64.1814	61.5491	59.904	58.6736	68.3665	63.5031	62.9361	55.7193	55.3782	68.5233	75.4008	75.9622	60.761	55.5634	62.1936	64.0996	52.2886	42.1976	38.0037	44.3682	43.298	54.2987	44.058	47.7908	41.5132	46.3517	46.6207	48.5904	41.7992	44.0254	41.3973	37.1974	44.6115	45.6173
AT1G04603	0	0	0	0	0	0	0	0	0	0	0	0	0	0	0	0	0	0	0	0	0	0	0	0	0	0	0	0	0	0	0	0	0	0	0	0	0	0	0	0
AT1G04607	0	0	0.24918	0	0	0	0	0	0	0.281347	0	0	0	0	0	0	0	0	0	0	0	0	0	0	0	0.215674	0	0	0	0	0	0	0	0	0	0	0	0	0	0
AT1G04610	0	0	0	0	0	0	0	0	0	0	0	0	0	0	0	0	0	0	0	0	0	0	0	0	0	0	0	0	0	0	0	0	0	0	0	0	0	0	0.140313	0
AT1G04620	0.496856	0	1.01383	0.51499	0.670303	0.584138	0.502138	0	0.670385	0.290452	0.366716	0	0.377987	0.738369	0.815444	0.424864	0.668306	0.414391	0.366433	0.526963	0.581649	0.529164	0.439177	0	0.541158	0.62207	0.417036	0.715975	0.553894	0.653001	1.01746	0.550529	0.464346	0.470656	0.579967	0.484085	0.524883	0.321732	0.35534	0.459048
AT1G04623	0.670448	0	0	0.482662	0	0	0	0	0	0	0.46413	0	0	0	0	0	0	0	0	0	0	0	0	0	0	0	0	0	0	0	0	0	0	0	0	0	0	0	0	0
AT1G04630	12.0172	8.94807	9.14159	10.1019	9.27565	9.48748	10.3958	9.58285	11.4547	11.1874	12.5906	9.20233	8.34283	10.0734	7.85801	9.78239	9.05918	7.58071	7.95075	8.90926	7.28862	9.75071	6.95266	8.26996	11.1507	8.88008	15.4264	12.3599	12.8092	10.7131	13.0845	12.0844	9.69499	7.91378	10.4598	7.61762	9.71902	12.4443	10.1328	9.78679
AT1G04635	4.08164	1.80942	2.23131	3.29362	3.24227	1.6139	1.99105	2.24778	1.70387	1.76419	1.9273	1.06838	3.15534	1.59739	2.28798	2.35885	1.79071	2.37023	2.31563	1.92379	2.06169	3.88003	1.70821	3.30825	1.85272	1.96175	1.9715	1.16315	0.895184	1.68434	0.641377	1.076	0.540817	1.58427	0.876193	1.20607	1.09442	1.12172	2.26511	1.27465
AT1G04640	1.93969	0.751096	1.53449	3.55226	1.87808	2.15307	0.61806	1.0203	1.40481	0.888911	1.07681	1.00413	1.68314	1.08298	1.38984	2.46335	2.52675	1.65554	1.9478	2.38044	1.82782	2.30917	1.41146	1.08569	2.12092	3.17093	1.89182	0.939206	0.479531	0.673702	1.31058	0.595256	0.68033	1.44994	1.23816	1.412	2.05516	1.41002	1.96894	2.09697
AT1G04645	0	0	0.539321	0	0.678113	0	0	0.378394	0	0	0.311217	0	0	0.525146	0	0	0	0.312425	0	0.180083	0.214279	0	0.533288	0	0	0.30433	0	0.222192	0	0	0.63841	0	0	0	0.167377	0.172001	0.18905	0.325747	0.262403	0
AT1G04647	1.39518	0.658463	3.0374	1.81701	1.43258	2.13863	1.01919	1.42747	1.63436	1.83699	2.36746	1.09823	1.45593	1.74383	1.58533	1.49048	2.14199	1.75374	1.61194	1.3149	2.03215	2.14737	1.52719	1.97524	1.55538	0.788428	0.817973	1.77402	1.02868	1.12912	1.14301	0.83661	1.64438	1.3024	1.83085	1.4393	0.818017	1.37167	1.27303	0.812127
AT1G04650	0	0	0	0	0	0.060602	0	0.059422	0	0	0	0	0	0.078904	0	0	0	0	0	0.080775	0.153078	0	0	0	0	0	0	0.107551	0.074171	0	0	0	0	0.053881	0.095029	0	0.089418	0	0.154817	0.103431
AT1G04653	0	0	0	0	0	0	0	0	0	0	0	0	0	0	0	0	0	0	0	0	0	0	0	0	0	0	0	0	0	0	0	0	0	0	0	0	0	0	0	0
AT1G04657	0.005957	0	0	0	0.000146	0.240906	0	0.248266	0	0	0	0	0	0	0	9.5e-05	0	0	0	0	0	0	0	0	0	0	0	0	0.003229	0	0	0	0.001672	0	0	0	0	0	0	0
AT1G04660	0.552073	0.205198	0	0.346829	0.135859	0	0	0	0	0	0	0	0.093238	0	0.105227	0.113856	0.241657	0	0	0	0.131103	0	0	0	0	0	0	0	0.285053	0	0	0.152809	0	0	0	0.594989	3.35044	2.53578	0.013575	0
AT1G04667	0	0	0	0	0	0	0	0	0	0	0	0	0	0	0	0	0	0	0	0	0	0	0	0	0	0	0	0	0	0	0	0	0	0	0	0	0	0	0	0
AT1G04670	9.36293	6.90241	6.77214	5.27858	3.55193	4.70309	4.49397	4.58554	5.8047	2.36987	5.10368	5.36157	6.2072	5.55508	5.42091	9.19543	10.4767	9.44159	6.59579	7.38269	4.39598	9.73891	5.83887	7.37618	6.9135	6.88632	4.41906	5.32464	9.08006	3.48118	5.988	4.12123	3.20859	4.61291	3.97764	5.93851	11.4378	9.76561	3.34686	4.92253
AT1G04673	0	0	0	0	0	0	0	0	0.75936	0.521029	0	0.275012	0	0.212676	0	0	0	0	0	0	0	0.227891	0	0	0	0	0	0	0	0	0	0	0	0	0.502133	0	0	0	0	0
AT1G04677	0	0	0	0	0.188634	0	0	0	0	0	0	0	0	0	0	0	0	0.349303	0.384151	0	0	0	0	0	0.181485	0	0.127795	0	0	0	0	0.319131	0	0	0	0	0	0	0	0
AT1G04680	6.37897	4.52752	2.7141	3.71037	3.53932	3.6128	4.77104	3.33332	3.50345	2.40923	2.52269	3.37267	1.95067	2.85937	2.33846	3.05859	2.9181	2.1693	2.5696	3.00969	1.84002	3.39681	1.52891	2.06739	3.20763	3.89315	4.51492	6.87506	4.15551	4.15756	9.22734	2.49699	1.63773	2.14679	1.68554	2.1095	2.68651	1.94931	4.06486	4.67615
AT1G04690	0.767474	0.494586	0	0.376691	0.375638	0.416629	0.557642	0.359536	0	0	0	0.62988	0	0	0.427973	0.435603	0	0	0.349046	0.440102	0	0.313442	0.395604	0.233773	0.480749	0.483466	0.971795	1.56798	1.94422	0.73124	2.39756	0.696195	0.543936	0	0	0.547507	0.565346	0.447113	0.911046	1.01317
AT1G04693	0	0.848192	0.609392	0	0	0.412158	0.778617	0	0.32025	0.472042	0	1.90975	0.399366	0.380536	0.657762	0.919738	1.098	0.278188	1.415	0.978446	1.7336	0.901706	1.57909	0.461971	1.10477	0.189099	0.131446	0.748574	0.805438	0.667118	1.05676	1.24651	0	0.78023	1.15272	0.363713	0.798784	0.867174	0	0.885639
AT1G04700	201.842	204.14	230.94	208.234	213.373	221.506	211.08	207.318	205.838	214.137	226.184	222.781	216.222	223.262	198.09	248.493	262.458	267.055	226.339	231.514	244.53	237.547	208.227	205.026	193.324	211.903	184.245	238.677	213.67	224.085	200.139	225.06	228.348	262.694	246.964	290.098	196.407	199.502	202.225	218.384
AT1G04703	0	0	0	0	0	0	0	0	0	0	0	0	0	0	0	0	0	0	0	0	0	0	0	0	0	0	0	0	0	0	0	0	0	0	0	0	0	0	0	0
AT1G04710	25.104	26.5105	28.4356	27.0954	23.6161	25.4849	23.2223	24.1443	25.2856	24.1867	27.1912	26.2778	26.1086	27.8949	24.3131	32.1318	30.0418	29.1085	22.8409	27.9135	22.7631	32.8165	27.1756	21.7156	23.161	23.1889	26.4728	24.4379	20.398	20.4503	22.6211	23.054	21.3865	23.823	20.4158	18.5432	22.1659	25.1397	22.0322	28.6913
AT1G04717	0	0	0	0	0	0	0	0	0	0	0	0	0	0	0	0	0	0	0	0	0	0	0	0	0	0	0	0	0	0	0	0	0	0	0	0	0	0	0	0
AT1G04720	0	0	0	0	0	0	0	0	0	0	0	0	0	0	0	0	0	0	0	0	0	0	0	0	0	0	0	0	0	0	0	0	0	0	0	0	0	0	0	0
AT1G04730	0.336757	0.297616	0.376103	0.353168	0.49327	0.773026	0.399284	0.37647	0.406632	0.355111	0.322828	0.539253	0.453732	0.542566	0.602383	0	0.48519	0.400581	0.56077	0.518458	0.243456	0.766487	0.268229	0.468646	0.386802	0.361082	0.77635	0.701082	0.573991	0.686379	0.312086	0.289228	0.597542	0.496938	0.432915	0.291023	0.327363	0.425146	0.422348	0.348869
AT1G04750	2.02707	2.46251	2.0461	1.50791	1.47495	1.08709	1.54531	0.713508	1.10817	2.82298	0.882611	2.06112	1.56356	0.325723	1.70041	1.2573	1.24733	1.19	1.48229	1.16601	1.3374	1.4531	0.634327	0.893306	1.67796	2.83468	2.3874	2.58628	4.09014	1.8018	2.25949	1.81826	0.706039	1.08986	1.37907	0.725501	1.66918	1.12416	2.88041	1.02332
AT1G04753	0	0	0	0	0	0	0	0	0	0	0	0	0	0	0	0	0	0	0	0	0	0	0	0	0	0	0	0	0	0	0	0	0	0	0	0	0	0	0	0
AT1G04760	117.459	107.767	112.38	105.009	95.6811	89.0075	93.8028	102.132	88.5968	82.9114	92.6129	95.3803	100.389	100.686	88.367	132.848	138.027	107.031	111.465	116.064	70.9849	121.004	107.277	65.5164	108.823	91.872	106.641	90.1735	89.2095	74.6278	72.7123	81.4963	53.4531	52.0362	53.0281	28.6218	72.5246	77.0635	64.5917	89.8902
AT1G04763	0	0	0	0	0	0	0	0	0	0	0	0	0	0	0	0	0	0	0	0	0	0	0	0	0	0.211847	0	0	0	0	0	0	0	0	0	0	0	0	0	0
AT1G04770	1.19285	0.68058	0	1.30943	0.815602	0.383014	1.00213	0	0.593109	0.803358	0.710214	0	0.313388	0.910691	0.339127	1.14288	2.25967	0.848061	0.74229	0	1.18582	0.561431	0.377257	0.329165	0.593708	0.334239	0.758185	0.696566	0.493923	0.584417	0.387481	0.347708	0	0	0	0	0.534605	0.40529	0.575212	0.309939
AT1G04773	0	0	0	0	0	0	0	0	0	0	0	0	0	0	0	0	0	0	0	0	0	0	0	0	0	0	0	0	0.224807	0	0	0	0	0	0	0	0	0	0	0
AT1G04778	0.877309	2.53431	1.87821	1.59777	2.09056	1.61908	0.953717	1.26631	1.74165	1.05547	0.557665	0.591731	0.601522	0.629952	0.607748	1.05954	1.56057	0.760811	0.624967	0.640898	0.498234	1.21857	0.844267	0	1.22833	1.48587	1.05935	0.756761	0.739083	0.960336	1.61863	0.431592	0.535971	0.638357	0.494089	0.352518	0.976434	1.18347	0.204441	0.818298
AT1G04780	0.257983	0.643598	0.303473	0.39218	0.403054	0.285326	0.320708	0	0.259997	0.250214	0.062118	0.391916	0.174271	0.066237	0.257861	0.266512	0.473483	0.20585	0.128426	0.196254	0.299166	0.216465	0.09877	0.141801	0.268673	0.429447	0.89739	0.77255	1.12253	0.67644	1.21256	0.361491	0.268541	0.2139	0.294376	0.246876	0.425528	0.51774	0.375683	0.63408
AT1G04783	0	0	0	0	0	0	0	0	0	0	0	0	0	0	0	0	0	0	0	0	0	0	0	0	0	0	0	0	0	0	0	0	0	0	0	0	0	0	0	0
AT1G04787	0	0	0	0.709261	0	0	0	0	0	0.258416	0	0.222576	0	0	0	0.449301	0	0	0.400934	0	0	0.227091	0	0	0	0	0.291336	0.149627	0	0	0	0.468211	0	0.156239	0	0	0	0	0.259323	0
AT1G04790	38.1084	32.257	34.3559	35.0369	43.9827	40.16	38.7982	36.1259	39.6475	35.099	35.7094	35.8139	29.7477	30.7321	28.3045	30.1668	32.6133	33.5984	26.2332	31.4855	32.6911	33.9072	26.7392	24.8038	25.6779	30.0084	27.3181	31.154	27.3825	25.0211	23.3144	25.0581	27.4175	30.5397	27.2026	27.7506	23.323	23.865	27.0783	25.8108
AT1G04793	0	0	0	0	0	0	0	0	0	0	0	0	0	0	0	0	0	0	0	0	0	0	0	0	0	0	0	0	0	0	0	0	0	0	0	0	0	0	0	0
AT1G04800	0.115965	0.01175	0.145289	0.000965	0	0	0	0	0.037064	0	0.071124	0.148872	0.122945	0.096937	0.000264	0	0.000197	0.14895	0	0.120837	0.001182	0.037053	0.165331	0	0.000778	0	0.29572	0.107511	0.074925	0.000428	0.258699	0.105078	0	0.266876	0	0	0.092475	0.123615	0.002534	0.111409
AT1G04807	0	0	0	0	0	0	0	0	0	0	0	0	0	0	0	0	0	0	0	0	0	0	0	0	0	0	0	0.023544	0	0	0	0	0	0	0	0.03079	0	0	0	0
AT1G04810	0.618243	0.933156	0.666062	1.06549	0.717991	0.805595	0.827027	0.925689	1.01646	0.300609	0.863985	0.68233	0.806159	1.34624	0.658899	0.679355	0.68481	0.523498	0.618524	1.21619	1.08361	1.08431	0.497875	0.971989	0.990475	0.829186	1.12703	1.42102	1.05393	0.600303	1.12026	0.568253	0.751142	1.23258	1.39428	1.6427	1.08902	0.634196	0.901059	1.15793
AT1G04813	0	0	0.5009	0	0	0	0	0	0	0	0	0	0	0	0	0	0	0	0	0	0	0	0	0	0	0	0	0	0	0	0	0	0	0	0	0	0	0	0	0
AT1G04820	407.427	396.746	429.884	410.075	403.831	411.977	411.848	422.378	427.175	416.304	422.346	424.95	498.192	504.801	458.058	426.885	433.206	447.262	426.273	529.788	511.764	544.223	470.216	483.169	482.934	488.714	490.89	544.812	490.433	499.079	478.392	520.962	529.743	576.839	547.825	572.158	520.465	520.278	517.449	544.384
AT1G04823	0	0	0	0	0	0.038267	0.581888	0	0	0	0.14273	0.292997	0	0	0	0	0	0	0.238362	0.117472	0	0.075156	0	0.381483	0	0.109792	0	0.134781	0	0	0	0	0	0	0	0.331767	0	0.116333	0.155729	0
AT1G04830	24.7318	25.599	25.9317	27.3249	28.1471	27.7405	31.2087	26.3975	28.5507	28.2757	26.5929	25.9518	26.5518	23.0885	22.9476	24.6671	26.6866	25.3202	25.4541	27.1165	24.2869	32.6539	22.0367	23.0129	22.5246	27.6593	25.0771	23.7818	20.2896	20.0308	18.1284	21.8959	22.6219	23.0508	24.0899	21.1898	22.5964	20.1621	21.5662	21.4441
AT1G04840	3.04567	2.7721	3.36974	2.14045	1.78796	2.64554	2.39046	2.86774	2.92917	3.49964	2.37592	2.14905	3.5781	3.11786	2.89153	2.82063	3.16716	3.05146	2.34448	3.1953	2.68493	3.37187	2.86077	1.36419	3.19277	3.24905	2.8474	3.60063	3.85483	2.79541	3.15621	3.08465	2.01288	2.01779	2.12629	2.34133	2.69632	2.57275	2.52729	2.27901
AT1G04850	9.86358	10.7163	11.1905	11.2001	8.07646	8.83202	9.95934	11.0561	7.78763	10.5624	9.10776	8.2264	10.769	8.54088	7.77436	11.9555	14.2804	11.922	9.71717	8.89519	7.30792	10.6098	7.90932	9.23513	10.5571	12.1077	11.2493	10.9175	12.8257	9.64749	13.7613	9.22314	8.69334	9.88912	8.2886	9.37615	9.03681	9.97699	10.4432	8.73576
AT1G04857	0	0	0	0	0	0	0	0	0	0	0	0	0	0	0	0	0	0	0	0	0	0	0	0	0	0	0	0	0	0	0	0	0	0	0	0	0	0	0	0
AT1G04860	0.842267	0.620648	0.615047	0.944068	0.735702	0.402446	0.530147	0.623666	0.475404	1.21333	0.510297	0.614331	0.939855	0.493175	0.740214	0.937479	0.817855	0.948141	0.708336	0.756199	0.404508	0.928935	0.428705	0.610961	0.837904	0.62086	0.495024	0.881295	0.649798	0.699859	0.671311	0.302015	0.818188	0.600043	0.721643	0.726382	0.813431	0.625842	0.380974	0.48982
AT1G04863	0	0	0	0	0	0	0	0	0	0	0	0	0	0	0	0	0	0	0	0	0	0	0	0	0	0	0	0	0	0	0	0	0	0	0	0	0	0	0	0
AT1G04867	0	0	0	0	0	0	0	0	0	0	0	0	0	0	0	0	0	0	0	0	0	0	0	0	0	0	0	0	0	0	0	0	0	0	0	0	0	0	0	0
AT1G04870	6.96164	6.44341	6.28068	8.12963	6.91265	7.09265	9.52765	7.80879	7.5331	10.4757	9.24334	6.01775	4.74395	3.6805	3.7161	4.63622	3.94531	4.23326	3.64144	4.35586	6.8799	4.22751	3.4654	4.84517	4.6911	4.09385	4.35866	4.86169	4.93174	4.70186	3.42456	4.88104	5.69024	7.25664	7.06689	8.44508	3.57595	4.74985	5.02538	2.88998
AT1G04877	0	0	0	0	0	0	0	0	0	0	0	0	0	0	0	0	0	0	0	0	0	0	0	0	0	0	0	0	0	0	0	0	0	0	0	0	0	0	0	0
AT1G04880	210.278	197.962	197.469	206.324	212.387	213.492	221.462	202.916	218.191	208.019	194.887	193.593	170.269	162.439	154.78	194.022	205.239	181.011	158.719	170.102	145.411	190.623	150.443	139.564	163.646	172.16	180.73	164.418	148.095	148.843	139.845	154.96	146.59	149.067	147.366	123.109	143.417	150.753	143.194	151.025
AT1G04890	40.4746	37.5342	42.3544	37.0107	39.982	40.3198	36.8168	38.4656	34.8082	37.0451	41.7867	41.1163	47.9966	47.573	42.5142	61.4369	64.0239	49.6275	52.0936	51.1813	43.6619	54.1226	44.4769	35.8353	38.1734	40.0958	41.3795	44.3093	43.2694	40.5854	34.7869	35.5737	36.4224	37.6608	35.8942	23.939	39.2696	34.1804	34.9221	40.8493
AT1G04897	2.02832	1.45672	0.965517	1.67632	0.475646	0.512562	0	1.21603	1.10251	0.588594	0.472202	2.36861	1.62469	1.07427	0.954273	1.16297	0.484026	0.454849	2.0283	1.23514	1.33278	1.39192	1.98138	1.37164	3.0133	1.80246	0.91383	0.490502	2.65588	0.495094	0.875281	1.88085	0.590728	0.957963	0	1.48943	0.315004	0.706896	0.927409	1.68062
AT1G04900	2.02424	2.12549	2.2878	2.87976	1.7338	2.07622	2.09861	2.57406	1.1818	2.78921	1.96202	2.99904	2.82884	2.67433	1.55809	2.17796	2.58706	1.52811	3.42127	2.48692	1.87914	2.67301	1.45438	1.42159	2.73854	2.36944	2.58807	2.13651	2.1211	1.6728	1.75022	1.94198	3.75985	1.79904	2.18093	1.94572	1.66131	2.48848	1.55382	1.75262
AT1G04907	22.7876	20.9521	18.5699	19.7535	15.4573	16.2956	27.2341	16.1092	25.0104	23.6375	16.721	13.2716	11.5031	9.62949	13.803	21.6666	19.8667	16.6685	24.9223	13.4007	15.3956	13.7668	21.9729	30.3281	21.4568	13.9123	19.067	14.8969	18.3451	14.863	12.5223	17.2413	11.9628	13.1272	14.5037	12.9486	15.8877	29.2939	12.9218	16.8125
AT1G04910	1.39128	1.70941	1.87752	1.67766	1.358	0.43269	1.83666	1.73454	1.0595	0.776317	1.64048	1.90698	1.29271	1.54385	1.18032	2.32226	2.34396	1.60142	1.45408	2.03562	1.49023	2.38759	1.60516	1.35535	1.74662	1.66333	1.85429	2.03134	1.92192	1.76536	2.10519	1.36138	1.56337	1.64807	1.03437	2.22517	2.29257	1.32003	1.60834	2.07126
AT1G04917	2.07878	0.918839	1.56512	3.45603	3.17161	1.71777	2.67374	3.18329	1.95158	4.51007	2.18523	1.7113	1.13875	0.779182	0.838138	1.02255	1.0958	1.23579	0.438392	0.575909	1.63781	0.705408	1.13978	0.424861	0.785431	0.594863	1.59197	0.572194	0.62144	1.13921	0.853445	1.61547	2.44765	2.62838	1.91467	3.07072	0.261562	0.858796	1.07439	0.092176
AT1G04920	0.656268	0	0.155678	0.288926	0.209682	0.114314	0.116409	0.086103	0.228317	0.287935	0.155107	0.098631	0.303545	0.295764	0.245893	0.376815	0.087049	0.154419	0.210573	0.123658	0.223225	0.277216	0.176687	0	0.230979	0.15353	0.720345	0.440729	0.213557	0.239223	0.336291	0.150281	0.18812	0.110842	0	0.321673	0.355512	0.278444	0.227436	0.304523
AT1G04923	0	0	0	0	0	0	0	0	0	0	0	0	0	0	0	0	0	0	0	0	0	0	0	0	0	0	0	0	0	0	0	0	0	0	0	0	0	0	0	0
AT1G04930	0	0	0	0	0	0	0	0.313279	0	0	0	0	0	0	0.330314	0.240541	0	0.128917	0	0.140727	0	0	0	0	0	0.250378	0	0.290241	0	0	0	0.216922	0.423528	0.292109	0.174163	0	0.24791	0	0.114255	0.149188
AT1G04937	0	0	0	0	0	0	0	0	0	0	0	0	0	0	0	0	0	0	0	0	0	0	0	0	0	0	0	0	0	0	0	0	0	0	0	0	0	0	0	0
AT1G04940	0.481166	0	0	0.590875	0	0.21534	0	0.266417	0	0	0	0	0	0	0	0.190085	0	0.1513	0	0.086207	0	0	0.147576	0	0.475746	0	0.548502	0.614592	0.759266	0.344247	1.12031	0	0.094387	0	0	0	0	0	0.271502	0.11067
AT1G04943	0	0	0	0	0	0	0	0	0	0	0	0	0	0	0	0	0	0	0	0	0	0	0	0	0	0	0	0	0	0	0	0	0	0	0	0	0	0	0	0
AT1G04945	0.123781	0	0	0	0	0	0.20747	0	0	0	0	0	0.077203	0	0	0	0	0	0	0	0	0	0.128346	0	0.123757	0	0.143449	0	0.188438	0.114101	0.167793	0.21634	0	0	0	0.091438	0	0	0.177973	0
AT1G04947	0	0	0	0	0	0	0	0	0	0	0	0	0	0	0	0	0	0	0	0	0	0	0	0	0	0	0	0	0	0	0	0	0	0	0	0	0	0	0	0
AT1G04950	0.274627	0.550741	0.490428	0.658603	0.326348	0.386579	0.674521	0.598439	0.546321	0.440145	0.348511	0.329018	0.656974	0.278693	0.450017	0.439923	0.607629	0.76141	0.379609	0.439385	0.28722	0.832216	0.591979	0.432485	0.223748	0.287127	0.425795	0.583592	0.63955	0.729749	0.958274	0.626936	0.613992	0.553325	0.382421	0.494256	0.61528	0.668394	0.622238	0.566222
AT1G04957	0	0	0	0	0	0	0	0	0	0	0	0	0.118929	0	0	0	0.135397	0	0	0	0.121808	0.0506	0	0	0	0	0.106317	0.009835	0	0	0	0	0	0	0	0	0	0	0	0
AT1G04960	2.10253	1.62182	1.05536	0	0.903337	1.18477	1.37033	0.700804	1.69325	1.16207	1.47366	0.933105	0.862011	1.49483	0.703422	0.881655	0.81747	1.20921	0	1.3695	1.25489	1.11111	0.363371	0.493843	0.545808	1.41613	0.761595	1.2554	1.29671	1.67547	1.41313	1.15126	1.44623	1.57431	1.35596	2.23742	1.11623	0.55191	1.20605	1.44752
AT1G04963	0	0	0	0	0	0	0	0	0	0	0	0	0	0	0	0	0	0	0	0	0	0	0	0	0	0	0	0	0.324089	0	0	0	0	0	0	0	0	0	0	0
AT1G04970	11.7315	12.3021	12.4205	11.848	11.6812	12.4392	9.67232	12.4336	11.4007	12.4939	10.1897	11.7827	15.8015	14.526	15.8245	14.3017	14.655	15.2598	12.2667	16.8376	15.6581	17.3311	13.7111	11.4695	14.6363	16.0608	13.7047	17.0868	11.83	13.9341	13.7522	11.9126	14.5089	15.0468	13.7039	10.6444	13.1415	11.4225	13.0992	14.9554
AT1G04980	4.26622	3.05358	2.82564	4.36229	3.26069	4.13173	3.85166	3.79157	4.53743	4.84993	2.02499	3.01207	1.95731	2.29304	1.68069	1.89806	1.49811	3.67915	2.04909	1.7921	3.82092	2.287	1.76438	4.60504	3.05759	2.64029	2.9811	2.65112	3.43967	4.60725	1.92462	3.31034	5.32754	8.44141	6.89423	15.6411	2.20527	3.68949	2.31611	1.36388
AT1G04983	0	0.084133	0.21689	0.431349	0	0	0	0.04186	0.593735	0.525334	0	1.26257	0.093965	0	0.22181	0.146913	0	0	0	0.348008	0.387251	0.114223	0.417529	0	0	0.068796	0	0	0	0	0	0.097865	0.00617	0	0	0	0	0	0.057274	0
AT1G04985	381.73	377.257	369.928	384.42	357.947	341.034	362.821	355.007	341.755	356.025	338.78	348.932	326.392	310.675	272.657	395.761	389.473	360.391	367.386	330.276	265.318	341.069	323.007	287.385	365.787	326.501	380.203	310.114	338.395	305.797	302.898	331.212	294.891	295.845	294.064	288.577	303.833	345.56	300.196	321.574
AT1G04987	0	0	0	0	0	0	0	0	0	0	0	0	0	0	0	0	0	0	0	0	0	0	0	0	0	0	0	0	0	0	0	0	0	0	0	0	0	0	0	0
AT1G04990	13.8986	13.537	13.993	13.9163	14.9601	17.2393	16.748	13.256	15.0381	14.6122	13.1111	15.827	18.8076	16.2101	14.3694	17.5855	20.7969	18.844	16.2864	17.4514	19.831	20.8647	14.6224	17.4527	19.0197	19.5896	18.4898	21.8399	20.2886	19.8702	20.3471	18.5482	19.0532	21.6253	21.1748	23.1793	21.1448	17.3702	23.2686	19.1653
AT1G04997	0	0	0	0	0	0	0.535694	0	0	0	0	0	0	0	0	0	0	0	0	0	0	0.176916	0	0	0	0	0	0	0	0	0	0	0	0	0	0	0	0	0	0
AT1G05000	0	0	0	0	0	0	0	0	0	0	0	0	0	0	0	0	0	0	0	0	0	0	0	0	0	0	0	0	0	0	0	0	0	0	0	0	0.244024	0	0.259748	0
AT1G05003	0	0	0	0	0	0	0	0	0	0	0	0	0	0	0	0	0	0	0	0	0	0	0	0	0	0	0	0	0	0	0	0	0	0	0	0	0	0	0	0
AT1G05005	0	0	0	0	0	0	0	0	0	0	0	0	0	0	0	0	0	0	0	0	0	0	0	0	0	0	0	0	0	0	0	0	0	0	0	0	0	0	0	0
AT1G05007	0	0	0	0	0	0	0	0	0	0	0	0	0	0	0	0	0	0	0	0	0	0	0	0	0	0	0	0	0	0	0	0	0	0	0	0	0	0	0	0
AT1G05010	0	0	0.236608	0	0	0	1.35058	0	0.957877	0.216353	0.217272	0	0.624009	1.0387	0	0	0.906473	0	2.0989	0.565348	0	0.569922	0	0.312196	3.64864	3.6489	6.05976	14.3003	1.00704	5.20225	15.0024	2.85007	0.219649	0.980899	1.59348	0.557049	3.53146	1.39017	6.18788	5.72372
AT1G05013	0	0	0	0	0	0	0	0	0	0	0	0	0	0	0	0	0	0	0	0	0	0	0	0	0	0	0	0	0	0	0	0	0	0	0	0	0	0	0	0
AT1G05020	134.738	133.275	139.947	136.775	136.473	136.682	131.191	121.132	116.792	149.004	139.959	142.065	145.521	130.457	117.91	146.162	148.834	151.445	119.495	165.788	137.816	171.02	117.287	135.705	114.183	117.392	113.064	146.85	137.536	133.557	130.133	132.97	152.395	169.942	146.521	186.487	123.202	122.713	132.063	132.615
AT1G05027	0	0	0	0	0	0	0	0	0	0	0	0	0	0	0	0	0	0	0	0	0	0	0	0	0	0	0	0	0	0	0	0	0	0	0	0	0	0	0	0
AT1G05030	0.804551	0.732943	1.05675	0.706741	0.697612	0.650124	0.670776	0.661629	0.384309	0.737086	0.3948	0.625024	0.733064	0.874263	1.31957	0.619047	0.880672	0.581371	0.946354	0.91149	0.767631	1.03597	0.972375	0.440975	0.770345	1.09919	0.833528	0.898036	0.864953	0.753109	1.12339	0.297307	0.466757	0.384865	0.502444	0.344174	0.507684	0.781995	0.503423	0.807443
AT1G05033	0	0	0	0	0	0	0	0	0	0	0	0	0	0	0	0	0	0	0	0	0	0	0	0	0	0	0	0	0	0	0	0	0	0	0	0	0	0	0	0
AT1G05035	0	0	0	0	0	0	0	0	0	0	0	0	0	0	0	0	0	0	0	0	0	0	0	0	0	0	0	0	0	0.097444	0	0	0	0	0	0	0	0	0	0
AT1G05037	0.567251	0	0.663987	0.908215	0.803201	0.361199	0	0.864197	0	0	0.494101	0	0	0	0.497526	0.509232	0	0	0	0	0	0	0	0	0	0	0	0	0.277456	0.313051	0	0	0.231027	0	0.334364	0	0	0	0	0.302067
AT1G05040	0	0.39515	0.435053	0.518219	0.43043	0.256472	0	0	0	0.739936	0	0.226943	0.425785	0	0	0	0	0	0	0.296179	0	0.223332	0	0	0	0	0	0	0	0	0	0	0	0	0	0	0	0	0	0
AT1G05053	1.08789	0.389105	0.33642	1.35253	0.954653	1.29109	1.16146	0.385384	1.09371	0.8099	0.730727	0.86195	1.60482	0.95461	0.806049	1.12515	0.499463	1.18859	0.534217	1.24102	1.58809	1.22364	1.42819	0.961605	1.46784	0.522851	0.415886	0.573394	1.2322	0.655906	0.809134	0.334283	0.083955	0.662676	0.72802	0.818848	1.45219	0.187786	0.604919	1.05015
AT1G05055	0.428711	0	0.296641	0.182552	0	0.180899	0.252873	0	0.210621	0	0	0.315349	0.082086	0.371444	0	0	0	0.113498	0	0.161993	0.29713	0.084286	0.214286	0	0.231927	0.386806	0.22216	0.195985	0.384704	0	0	0.236813	0.254713	0.539906	0.389307	0.155262	0.245427	0.245949	0.337623	0
AT1G05057	2.9114	2.17967	2.28558	2.9318	2.91001	4.17722	2.21392	2.77254	2.80008	2.23535	1.73324	1.8499	3.70116	2.68677	3.18196	3.25871	1.54881	5.44104	2.00928	3.08053	2.73759	4.68925	2.30905	4.94839	3.49329	2.33205	3.93577	2.56604	3.3482	2.57214	3.6581	3.032	2.87701	2.97314	3.68185	4.15837	2.6374	3.80378	1.59816	2.81764
AT1G05060	22.6908	18.6526	22.2765	21.3275	22.6484	18.8687	19.7387	20.2588	17.5458	21.7723	21.7002	22.3218	25.3843	22.5431	21.1355	25.0085	25.0441	24.428	21.3319	23.4449	21.9584	30.0829	19.2304	16.1419	17.6361	18.0856	17.6749	19.6489	19.3046	15.6986	17.0544	18.4951	15.5292	16.4461	18.3694	18.8216	21.0782	23.5476	16.7754	17.7552
AT1G05061	0	0	0	0	0	0	0	0	0	0	0	0	0	0	0	0	0	0	0	0	0	0	0	0	0	0	0	0	0	0	0	0	0	0	0	0	0	0	0	0
AT1G05061_v2	0	0	0	0	0	0	0	0	0	0	0	0	0	0	0	0	0	0	0	0	0	0	0	0	0	0	0	0	0	0	0	0	0	0	0	0	0	0	0	0
AT1G05065	0	0	0.138182	0	0	0	0	0	0	0.23714	0	0	0.182834	0	0.166714	0	0	0	0	0	0	0	0	0	0	0	0	0	0	0	0	0	0	0.077951	0.207355	0.572059	0.767155	0.73484	0.59672	0.308189
AT1G05067	0	0	0	0	0	0	0	0	0	0	0	0	0	0	0	0	0	0	0	0	0	0	0	0	0	0	0	0	0	0	0	0	0	0	0	0	0	0	0	0
AT1G05070	0.363283	0	0	0	0.191804	0	0	0	0.466102	0	0	0	0	0	0	0	0	0	0	0	0	0	0	0.172251	0	0.23056	0.595106	0.286221	0.505116	0	1.00806	0.181238	0	0	0	0.264236	0	0	0	0
AT1G05080	0	0	0	0	0	0	0	0	0	0	0	0.136171	0	0	0	0.161849	0	0	0	0	0	0.086837	0	0	0	0	0	0	0	0.230261	0	0	0	0	0	0	0	0	0	0
AT1G05085	0	0	0	0	0	0	0	0	0	0	0	0	0	0	0	0	0	0	0	0	0	0	0	0	0	0	0	0	0	0	0	0	0	0	0	0	0	0	0	0
AT1G05087	0.671375	0.310615	0.419764	0.465696	0	0.328253	0	0	0	0.377144	0.622977	0.981642	0.960454	0.69551	0.585585	0.809273	0.912076	1.0988	0.877833	0.668323	0.153104	1.15538	0.459533	0	0	0.313108	0.345184	1.18428	0.579603	0.472417	0.387397	0	0.620255	0.646861	0.264793	0.635105	0.516226	0	0.268184	0.942624
AT1G05097	0	0.369243	0	0	0	0	0	0	0	0	0	0	0.274987	0	0	0	0	0	0	0	0	0	0.552582	0	0	0	0	0	0.405342	0	0	0	0	0	0	0	0	0.392253	0	0.310243
AT1G05100	0	0.11328	0.247103	0.59903	0.241384	0.303336	0.12174	0.108252	0.351514	0.436652	0.137141	0	0.056621	0.204302	0	0.105925	0	0.455682	0.091065	0.046514	0.078256	0.22824	0	0	0.462781	0.314684	0.402989	0.47247	0	0.678621	0.59396	0.317905	0.4457	0.129251	0	0.521873	0.305989	0.090967	0.259155	0.203148
AT1G05103	0	0	0	0	0	0	0	0	0	0	0	0	0	0	0	0	0	0	0	0	0	0	0	0	0	0	0	0	0	0	0	0	0	0	0	0	0	0	0	0
AT1G05117	0	0	0	0	0	0	0	0	0	0	0	0	0	0	0	0	0	0	0	0	0	0	0	0	0	0	0	0	0	0	0	0	0	0	0	0	0	0	0	0
AT1G05120	89.7745	94.0682	93.3952	92.7408	111.131	107.309	106.921	97.7652	103.551	107.127	106.042	94.1274	69.6982	71.2094	70.9396	81.823	83.969	90.8207	65.7822	68.8177	75.2131	80.5668	61.3865	58.9709	57.5451	66.8316	62.8166	69.2997	64.2819	61.1037	52.9129	69.7002	69.5918	70.6603	68.0889	60.2406	52.6458	54.6233	57.8654	56.2155
AT1G05127	0	0	0	0	0	0	0	0	0	0	0	0	0	0	0	0	0	0	0	0	0	0	0	0	0	0	0	0	0	0	0	0	0	0	0	0	0	0	0	0
AT1G05133	0	0	0	0	0	0	0	0	0	0	0	0	0	0	0	0	0	0	0	0	0	0	0	0	0	0	0	0	0	0	0	0	0	0	0	0	0	0	0	0
AT1G05135	0.628969	0	0	0	0	0	0.263755	0.15965	0.331401	0	0	0	0	0	0	0	0	0	0	0	0	0	0	0	0.24542	0.282939	0.052706	0.285484	0.129492	0	0	0.199247	0.257466	0	0	0	0	0	0	0.102019
AT1G05136	0	0	0	0	0	0	0	0	0	0	0	0	0	0	0	0	0	0	0	0	0	0	0	0	0	0	0	0	0	0	0	0	0	0	0	0	0	0	0	0
AT1G05140	0.092779	0.290118	0	0.191176	0.11871	0	0	0.245618	0	0	0	0.066889	0	0	0.130725	0.139986	0.100733	0	0.129995	0	0	0	0	0	0.216683	0.081111	0.236408	0.053836	0	0.20443	0.434956	0.055958	0.136764	0	0	0	0	0	0.365587	0.081907
AT1G05150	2.75837	2.79463	3.49142	3.17326	3.16563	3.63112	3.12785	2.69015	2.62576	3.40499	3.12558	3.14748	3.25001	2.72107	2.84593	5.05392	5.32557	3.85125	3.80594	3.55646	3.43602	5.29716	3.14678	2.67728	3.25943	3.27019	3.33036	3.92722	3.15104	3.00593	4.10917	2.9813	2.39533	3.19311	3.73511	3.58969	2.66524	2.89143	3.24066	3.33706
AT1G05153	0	0	0	0	0	0	0	0	0	0	0	0	0	0	0	0	0	0	0	0	0	0	0	0	0	0	0	0	0	0	0	0	0	0	0	0	0	0	0	0
AT1G05160	0.405223	0.261686	0.682601	0	0.371216	0.503707	0.34174	0.517232	0.380835	0.291069	0	0.494056	0	0	0.257868	0.460551	0.530294	0.273424	0.229539	0.393638	0.344632	0.458094	0.324159	0.242726	0.35292	0.524151	0.324355	0.317735	0.655287	0.136242	0.852712	0.321004	0.25052	0.107132	0.405999	0.287823	0.264928	0.518997	0.432438	0.528582
AT1G05170	0.207895	0	0.192228	0.216774	0	0	0	0.103991	0.443484	0.195097	0	0.179588	0	0	0.161446	0	0.194765	0.142543	0	0.154617	0	0.082343	0	0	0.775286	0.26987	0.877092	0.902597	1.33524	1.29808	0.828323	0.356434	0	0	0.07923	0.102509	0.346095	0.24798	0.493554	0
AT1G05177	0	0	0	0	0	0	0	0	0	0	0	0	0	0	0	0	0	0	0	0	0	0	0	0	0.066599	0	0	0	0	0	0	0	0	0	0	0	0	0	0	0
AT1G05180	0	0	0	0.240625	0	0	0	0	0	0	0	0.146403	0	0.188599	0	0	0	0	0	0	0	0.070717	0	0	0.169004	0.152928	0.215342	0.219054	0.292101	0.250928	0	0.091849	0	0	0.078571	0	0.142827	0.124441	0	0
AT1G05190	3.7681	2.20938	0.502519	1.26218	0.483931	0.243852	0	0	0.672556	0	0	0.817849	0.25109	0	0	0	0	0	0.44743	0.317719	0	0.251459	0.443867	0.613089	2.50525	0.92943	0	3.06558	1.88592	2.77446	10.5018	1.38779	0.283212	0	0	0	0.880682	0.276027	0.381534	0.57638
AT1G05193	0	0	0	0	0	0	0	0	0	0	0	0	0	0	0	0	0	0	0	0	0	0	0	0	0	0	0	0	0	0	0	0	0	0	0	0	0	0	0	0
AT1G05197	0	0	0	0	0	0	0	0	0.368903	0	0	0	0	0	0	0	0	0	0	0	0	0	0.627727	0	0.099134	0	0	0	0	0.029652	0	0	0	0	0	0	0.310419	0	0.674665	0.359545
AT1G05200	0	0	0	0	0	0	0	0	0	0	0	0	0	0	0	0	0	0	0	0	0	0	0	0	0	0	0.134838	0	0.073857	0	0.070212	0.034452	0.17751	0.038192	0	0	0	0	0	0.040316
AT1G05205	4.21091	3.14341	2.3385	2.24186	2.56976	2.63397	2.75386	2.19485	3.1289	3.75276	2.1038	2.06718	3.16491	1.75911	1.29104	3.0513	3.49807	2.35745	1.11452	2.16109	1.64463	1.97753	2.73066	1.10196	2.63522	3.439	2.35595	2.81026	3.88807	1.71858	2.63703	2.29252	2.24204	1.53384	1.6339	1.28699	1.4886	3.6345	2.67191	1.75114
AT1G05210	0	0	0	0	0	0	0	0	0	0	0	0	0	0	0	0	0	0	0	0	0	0	0	0	0	0	0.368206	0	0.507648	0	0.614366	0	0	0	0	0	0	0	0	0
AT1G05220	0	0	0	0	0	0	0	0	0	0	0	0	0	0	0	0	0	0	0	0	0	0	0	0	0	0	0	0	0	0	0	0	0	0	0	0	0	0.419909	0	0
AT1G05223	0	0	0	0	0	0	0	0	0	0	0	0	0	0	0	0	0	0	0	0	0	0	0	0	0	0	0	0	0	0	0	0	0	0	0	0	0	0	0	0
AT1G05227	0	0	0	0	0	0	0	0	0	0	0	0	0	0	0	0	0	0	0	0	0	0	0	0	0	0	0	0	0	0	0	0	0	0	0	0	0	0	0	0
AT1G05230	1.54011	0.933278	1.19484	1.51592	1.24377	2.22871	0.83099	0.703426	0.770203	0.668075	0.619032	1.15285	2.3122	1.29242	1.26312	2.08485	2.24663	1.95514	1.96859	1.59794	0.99415	1.90985	1.23221	1.09493	1.50747	1.31208	1.67859	2.19399	1.09308	0.920149	1.24873	1.30128	0.663643	0.841262	1.27731	0.308302	0.883472	0.575996	1.17871	1.43922
AT1G05233	0	0	0	0	0	0	0	0	0	0	0	0	0	0	0	0	0	0	0	0	0	0	0	0	0	0	0	0	0	0	0	0	0	0	0	0	0	0	0	0
AT1G05237	0	0	0	0	0	0	0	0	0	0	0	0	0	0	0	0	0	0	0	0	0	0	0	0	0	0	0	0	0	0	0	0	0	0	0	0	0	0	0	0
AT1G05240	0	0	0	0	0	0	0	0	0	0	0	0	0	0	0	0	0	0.156795	0	0	0	0	0	0	0	0	0	0	0	0	0	0	0	0	0	0	0	0	0	0
AT1G05250	0	0	0	0	0	0	0	0	0	0	0	0	0	0	0	0	0	0	0	0	0	0	0	0	0	0	0	0	0	0	0	0	0	0	0	0	0	0	0	0
AT1G05260	16.9799	15.5978	16.874	14.8741	15.9636	15.1419	18.2158	14.9112	14.5166	18.8926	13.296	17.01	9.99538	7.90123	9.65727	9.02408	9.79879	9.72017	6.6996	9.28238	5.88633	10.8565	7.7989	7.52377	11.0587	11.0445	14.601	16.0072	9.988	10.8041	20.7047	9.35351	9.35267	9.84302	8.57239	8.45066	9.2917	11.4513	8.97106	9.44083
AT1G05263	10.0004	7.70596	7.87784	7.51564	7.41363	7.09259	3.95542	5.57181	5.59288	7.96435	7.70897	8.83397	7.94229	6.5067	9.08599	9.02528	10.5091	9.7222	8.10519	9.17074	10.8623	12.4353	7.04663	0.319354	8.24853	9.57082	7.96597	5.74046	9.89232	8.3553	6.44063	7.13927	5.59601	5.7428	6.86713	3.90625	6.81284	9.66977	4.18789	5.16218
AT1G05270	7.85242	5.89942	7.13972	7.48646	6.474	6.18639	6.21563	5.90528	5.83218	6.84765	6.20673	5.14585	6.75592	5.74203	4.48691	7.73677	7.46064	6.49175	4.55065	7.61744	6.67305	7.74347	6.55494	4.35561	8.00476	6.9028	8.01893	6.57233	7.33915	5.42769	5.76688	5.48779	5.59432	4.82828	5.30075	4.42016	6.09679	5.59399	5.55995	6.60033
AT1G05280	0	0	0	0	0	0	0	0	0	0	0	0	0	0	0	0	0	0	0	0	0	0	0	0	0	0	0	0	0	0	0	0	0	0	0	0	0	0	0	0
AT1G05290	1.10419	1.18002	1.10571	0.773898	1.24126	0.789446	0.776353	0.912915	1.32041	0.801491	1.04398	0.944969	1.15913	1.24227	0.838281	2.13837	2.0573	1.70329	2.16412	1.59992	1.40394	1.41398	0.652511	1.49437	0.822438	1.43322	0.917863	1.03706	0.94093	0.818842	0.832482	1.38349	1.22864	0.685433	1.29372	0.875505	1.07067	1.39353	1.03974	0.478608
AT1G05291	0.731513	0	0.832577	0	0.645946	0.43506	0.648281	0	0.749233	0	0.620922	0	0	0.360551	0	0.302076	1.41455	0	0.329156	0.942038	0.240737	0.397006	0.244195	0	0	0.683602	0	0.409037	0	0	0.434363	0	0.443189	0.647073	0	0.435299	0.41034	0	0	0.304298
AT1G05300	0	0	0	0	0	0	0	0	0	0	0	0	0	0	0	0	0	0	0	0	0	0	0	0	0	0	0	0	0	0.19296	0.116462	0	0.124738	0	0	0	0	0	0	0
AT1G05307	0	0	0	0	0	0	0	0	0	0	0	0	0	0	0	0	0	0	0	0	0	0	0	0	0	0	0	0	0	0	0	0	0	0	0	0	0	0	0	0
AT1G05310	0	0	0	0.153644	0	0	0	0	0	0	0	0	0	0	0	0	0	0	0	0	0	0	0	0	0	0	0	0	0	0	0	0	0	0	0	0	0	0	0	0
AT1G05313	0	0	0	0	0	0	0	0	0	0	0	0	0	0	0	0	0	0	0	0	0	0	0	0	0	0	0	0	0	0	0	0	0	0	0	0	0	0	0	0
AT1G05320	0.180229	0	0	0	0	0.069705	0.13157	0.230108	0	0	0.183488	0.164547	0	0	0	0	0	0	0	0	0	0	0	0	0.102316	0	0.131186	0	0	0.141259	0.18271	0	0	0	0.104492	0.099866	0.135254	0.277777	0.142578	0.047116
AT1G05330	0	0	0	0	0	0	0	0	0	0	0	0	0	0	0	0.265448	0	0	0	0	0	0	0	0	0	0	0	0	0	0	0	0	0	0	0	0	0	0	0	0
AT1G05337	0	0	0	0	0	0	0	0	0	0	0	0	0	0	0	0	0	0	0	0	0	0	0	0	0	0	0	0	0	0	0	0	0	0	0	0	0	0	0	0
AT1G05340	0	0	0	0	0	0	0	0	0	0	0	0	0	0	0	1.16281	0.698627	0	0	0.520209	0	0	0	0	1.47214	1.8216	1.3172	2.9525	1.27159	0.477851	0.968003	0	1.12705	0	0	0	3.33998	0.856081	1.66281	0.65731
AT1G05350	18.983	20.9522	20.7357	20.9914	17.9725	16.6387	22.3392	21.8287	18.0956	19.414	17.4273	17.2663	18.7377	18.9601	13.8451	16.4869	18.7551	15.2759	14.8342	18.9991	16.198	21.9231	15.3868	14.2325	16.4444	16.8879	20.6911	18.3619	17.6201	16.351	16.3056	17.6735	14.4771	17.4577	14.6466	15.8502	14.9702	20.127	15.0242	17.4404
AT1G05360	22.1256	24.0908	28.5858	25.3191	26.7994	29.1665	27.1885	23.092	25.0869	29.0304	30.952	29.5685	31.6667	34.0279	29.9389	26.3137	25.0369	29.7635	25.1677	34.0948	33.2507	38.3007	24.0904	25.669	23.5614	25.8977	24.2543	35.0902	34.4894	36.9914	28.8371	27.4694	40.0537	41.7932	38.7939	47.4629	29.0549	28.1777	31.7656	30.55
AT1G05370	0	0	0	0	0	0	0	0	0	0	0	0	0	0	0	0	0	0	0	0	0	0	0	0	0	0	0	0	0	0	0	0	0	0	0	0	0	0	0	0
AT1G05373	0	0	0	0	0	0	0	0	0	0	0	0	0	0	0	0	0	0	0.628323	0	0	0	0	0	0	0	0	0	0	0	0	0	0.081208	0.27782	0	0	0	0	0.472756	0
AT1G05380	105.235	100.302	112.97	108.047	106.378	113.213	107.041	103.201	103.482	114.134	111.539	108.311	109.477	110.989	103.303	98.8312	113.238	113.014	98.1521	100.734	114.774	119.057	94.2766	97.237	77.1324	89.1387	75.6718	107.797	84.7392	91.2445	84.5175	94.2403	108.868	111.656	103.999	106.092	82.026	75.0837	95.7997	94.198
AT1G05385	7.83585	8.9518	6.35884	7.7047	7.37252	6.5933	6.10186	7.09623	6.67815	7.0786	6.16713	6.50474	8.64798	5.97864	6.03899	6.99493	5.98312	8.29987	4.14411	7.94956	6.14152	8.18762	7.66146	5.11033	9.43416	8.29097	9.51381	9.87037	12.8027	8.06552	5.77977	6.83821	5.81703	6.04215	4.89414	5.67696	8.80223	8.86007	4.15297	6.09902
AT1G05387	0	0	0	0	0	0	0	0	0	0	0	0	0	0	0	0	0	0	0	0	0	0	0	0	0	0	0	0	0	0	0	0	0	0	0	0	0	0	0	0
AT1G05390	0	0	0	0	0	0	0	0	0.672214	0	0	0	0.64897	0	0	0	0	0	0	0	0	0	0	0	0	0	0	0	0	0	0	0	0	0	0	0	0	0	0	0
AT1G05397	6.13374	7.11224	5.71632	6.17102	6.67687	6.27866	5.38399	4.32522	5.55703	5.47161	5.15362	3.48648	5.19782	4.44351	6.41837	5.98396	5.49418	5.676	2.39199	5.74568	4.79478	6.1289	2.79931	2.50836	3.84386	4.53586	5.25302	3.72758	4.48416	4.99421	3.05271	3.68616	3.38597	2.16902	2.83228	3.1799	3.15424	3.27387	4.8198	2.87476
AT1G05400	5.85861	3.25373	6.70489	6.71949	4.9627	6.08575	6.45177	4.45281	4.82835	8.66603	6.21975	3.16669	4.15279	4.70131	3.69684	3.31852	3.1276	4.71179	2.2891	4.24861	4.48017	4.48517	2.697	2.80463	5.51865	4.611	6.56706	7.0918	5.98365	6.18829	5.86639	7.3274	6.14805	7.88105	7.16896	7.09676	6.52953	7.82022	5.84752	4.91865
AT1G05407	0	0	0	0	0	0	0	0	0	0	0	0	0	0	0	0	0	0	0	0	0	0	0	0	0	0	0	0	0	0	0	0	0	0	0	0	0	0	0	0
AT1G05410	3.56065	3.33047	3.54297	3.37344	3.5975	3.78767	3.7341	4.19918	3.77585	4.32782	4.16756	3.7879	3.08927	3.10029	3.60706	3.07683	4.04812	2.71542	2.59716	3.87041	2.75162	3.74304	3.38435	2.6801	3.5453	3.08636	3.90515	3.30695	3.44459	3.35609	3.61006	4.40854	3.28381	3.27267	3.7907	3.4524	3.86427	4.35584	4.35827	3.95657
AT1G05413	0	0	0	0	0	0	0	0	0	0	0	0	0	0	0	0	0	0	0	0	0	0	0	0	0	0	0	0	0	0	0	0	0	0	0	0	0	0	0	0
AT1G05420	0.161078	0	0	0	0	0	0	0	0	0	0	0	0	0	0	0	0	0	0	0	0	0	0	0	0	0	0	0	0.141144	0	0	0	0	0	0	0	0	0	0	0
AT1G05423	0	0	0	0	0.596716	0	1.07404	0	0.967721	0	0	0.623062	0	0.611054	0	0	0.718055	0	0	0	0	0.333354	0	0	0.599185	0	0	0.543381	0	0.676464	0	0	0	0	0	0	0	0	0	0
AT1G05427	0	0	0	0	0	0	0	0	0.14652	0	0	0	0	0	0	0	0.099511	0	0	0	0	0	0	0	0	0	0	0.369723	0	0	0	0	0	0	0	0	0	0	0.229559	0
AT1G05430	1.0927	1.68527	1.13347	1.03621	1.42347	1.39673	1.10053	1.22004	0	1.19321	1.03096	1.59117	1.3763	0.602003	0.879812	0.991213	0	0.732501	0	1.26948	0.610682	1.71196	0.727126	0.463752	0.991147	1.4037	0.781202	1.53496	1.60935	0.225588	1.15117	0.800517	0.693047	0.949461	1.00665	0.187855	0.972353	1.26316	0.648513	0.883976
AT1G05433	0	0	0	0	0	0	0	0	0	0	0	0	0.611349	0	0	0	0.5176	0	0	0	0	0.084034	0	0	0	0	0	0	0	0.75731	0	0	0	0	0	0	0	0	0.795257	0
AT1G05440	0	0.254574	0	0	0	0	0	0	0	0	0	0	0.163545	0.099336	0	0	0	0	0	0	0.113855	0	0	0	0	0	0	0.111428	0	0	0.111786	0.13438	0.101135	0	0	0	0	0	0	0.145857
AT1G05443	0	0	0	0	0	0	0	0	0	0	0	0	0	0	0	0	0	0	0	0	0	0	0	0	0	0	0	0	0	0	0	0	0	0	0	0	0	0	0	0
AT1G05450	0	0	0.201952	0	0	0	0	0	0	0	0	0.324643	0.251717	1.10463	1.47464	0	0	0	0	0.883618	0.39362	0	0.262369	0	4.20111	1.03463	4.13566	7.48729	25.1242	10.0692	16.1113	6.44492	3.16301	0	0	0	0.796781	2.63536	6.57406	0.864143
AT1G05460	0	0	0	0	0	0	0	0.059387	0	0.114671	0	0	0.038762	0.130088	0.058978	0.101334	0.188085	0.092862	0	0.07566	0	0	0.063922	0	0.045927	0.056556	0.161844	0.167912	0.098171	0	0.180264	0	0	0	0.13094	0	0	0.086134	0	0
AT1G05470	0	0	0	0	0	0	0	0	0	0	0	0	0	0	0	0	0	0	0	0	0	0	0	0	0.050343	0	0	0	0	0	0	0	0	0	0	0	0	0	0	0
AT1G05473	0	0	0	0	0	0	0	0	0	0.350539	0	0	0.113123	0	0.20225	0	0	0	0.549301	0	0.514868	0	0.321185	0.822843	0	0	0	0	0	0	0	0	0	0.29095	0	0	0	0	0.4487	0
AT1G05477	0	0	0	0	0	0	0	0	0	0	0	0	0	0	0	0	0	0	0	0	0	0	0	0	0	0	0	0	0	0	0	0	0	0	0	0	0	0	0	0
AT1G05487	0	0	0	0	0	0	0	0	0	0	0	0	0	0	0	0	0	0	0	0	0	0	0	0	0	0	0	0	0	0	0	0	0	0	0	0	0	0	0	0
AT1G05490	0	0	0	0	0.064388	0	0	0	0	0	0	0	0	0	0	0.048093	0	0	0	0	0	0	0	0	0	0	0.092793	0.070232	0.05608	0	0	0	0	0	0	0.032953	0.031371	0	0.072387	0.043185
AT1G05493	0	0	0	0	0	0	0	0	0	0	0	0	0	0	0	0	0	0	0	0	0	0	0	0	0	0	0	0	0	0	0	0	0	0	0	0	0	0	0	0
AT1G05497	0	0	0	0	0	0	0	0	0	0	0	0	0	0	0	0	0	0	0	0	0	0	0	0	0	0	0	0	0	0	0	0	0	0	0	0	0	0	0	0
AT1G05500	3.15821	3.14502	3.6967	2.82687	3.33066	3.47546	4.19901	3.06967	2.6548	3.18622	2.85532	3.4121	3.50784	3.06636	3.21412	2.63198	2.90144	2.99673	2.35515	3.5375	2.56012	4.03864	2.67715	2.77218	3.78665	3.56777	4.47143	4.24481	3.93868	3.40654	3.46386	3.89214	3.4325	2.54377	2.92451	2.97238	2.74854	2.81655	3.48424	3.49409
AT1G05507	0	0	0	0	0	0	0	0	0	0	0	0	0	0	0	0	0	0	0	0	0	0	0	0	0	0	0	0	0	0	0	0	0	0	0	0	0	0	0	0
AT1G05510	0	0.376626	0	0	0	0	0	0.161035	0	0	0.320117	0	0	0	0.928258	7.99134	0	0	0	0	0	0	0.289879	0	0.62671	0.311097	0	0.321681	0	0	0	0.237918	0.216446	0	0	0	0	0	0.387803	0
AT1G05517	0	0	0	0	0	0	0	0	0	0	0	0	0	0	0	0	0	0	0	0	0	0	0	0	0	0	0	0	0	0	0	0	0	0	0	0	0	0	0.061822	0
AT1G05520	3.66614	2.44077	3.32692	4.16058	3.58268	3.36958	3.52492	3.59433	3.92727	3.21608	3.05758	3.44886	3.21619	3.15801	3.65486	3.84056	3.50298	4.2473	3.1199	2.3714	3.06274	4.02673	3.21358	2.75023	3.11909	2.8245	2.8548	3.30841	2.30984	3.24132	2.71281	2.76833	2.12021	3.12928	2.20284	2.586	2.7566	2.4932	2.62799	2.63242
AT1G05527	0	0	0	0	0	0	0	0	0	0	0	0	0	0	0	0	0	0	0	0	0	0	0	0	0	0	0	0	0	0	0	0	0	0	0	0	0	0	0	0
AT1G05530	8.89048	9.53449	8.89448	7.23322	10.5174	9.57392	8.95785	10.6937	10.0096	7.34074	10.3145	9.51168	6.87145	7.32057	7.32256	11.6178	9.51233	8.762	6.48888	9.06693	4.49364	9.07339	6.12241	4.9711	6.2967	6.3458	6.35915	7.2603	5.46722	4.3752	5.49778	6.92934	5.26495	5.51809	6.15992	4.17332	4.53885	5.28753	5.84557	7.46998
AT1G05533	0	0	0	0	0	0	0	0	0	0	0	0	0	0.473355	0	0	0	0	0	0	0	0	0	0	0	0	0	0	0	0	0	0	0	0	0	0	0	0	0	0
AT1G05537	0	0	0	0	0	0	0	0	0	0	0	0	0.205338	0	0	0	0	0	0	0	0	0	0	0	0	0	0	0	0	0	0	0	0	0	0	0	0	0	0	0
AT1G05540	0	0	0	0	0	0	0	0	0	0	0	0	0	0	0	0	0	0	0	0	0	0	0	0	0	0	0	0	0	0	0.173306	0	0	0	0	0	0	0	0	0.153016
AT1G05543	0	0	0	0	0	0	0	0	0	0	0	0	0	0	0	0	0	0	0	0	0	0	0	0	0	0.223055	0	0	0	0	0	0	0	0	0	0	0	0	0	0
AT1G05547	0	0	0	0	0	0	0	0	0	0	0	0	0	0	0	0	0	0	0	0	0	0	0	0	0	0	0	0	0	0	0	0	0	0	0	0	0	0	0	0
AT1G05550	0	0	0	0	0.124914	0	0	0	0	0	0	0	0	0	0	0	0	0.096081	0.149965	0	0	0	0	0	0	0.130955	0	0	0	0	0	0	0.102529	0.079433	0	0	0	0	0.167317	0
AT1G05553	0.235496	0.420584	0	0.379059	0.112079	0.103122	0.147345	0	0	0	0	0	0.065172	0.495032	0	0.169049	0.735883	0.830451	0.273745	0	0.646401	0	0	0	0	0	0	0	0	0	0	0	0	0	0	0	0	0	0	0
AT1G05560	0	0.105851	0.109919	0.077572	0.050221	0	0	0	0	0	0	0.056808	0.159812	0.045781	0	1.35639	0.308647	0.240291	0.258106	0.037101	0.086297	0.271652	0.206925	0.129355	0.371931	0.398607	0.247133	0.21954	0	0.063606	0.41358	0.085672	0.235814	0.04263	0.086353	0	0.10638	0.05306	0.111693	0
AT1G05567	0	0	0	0	0	0	0	0	0	0	0	0	0	0	0	0	0	0	0	0	0	0	0	0	0	0	0	0	0	0	0	0	0	0	0	0	0	0	0	0
AT1G05570	0.450408	0.381889	0.410978	0.502777	0.812552	0.84158	0.427253	0.454501	0.639208	0.723268	0.755073	0.601051	0.396397	0.619785	0.395696	0.51334	0.498941	0.767694	0.403397	0.199552	0.463394	0.330964	0.370075	0.297995	0.463756	0.463971	0.311682	0.525361	0.341593	0.607294	0.324125	0.473092	0.357293	0.395497	0.532649	0.267497	0.298389	0.446649	0.276666	0.439289
AT1G05575	0.112843	0	0	0.257003	0	0	0.172451	0.282883	0	0.251586	0.245318	0	0	0	0	0	0	0	0	0.14546	0	0	0	0	0.05749	0	0.211795	0	0	0	0	0	0.176841	0	0	0	0.167787	0	0	0.115201
AT1G05577	5.64646	5.52131	3.93587	5.24556	4.3034	4.43489	4.58973	5.81991	5.16704	5.34923	4.44358	4.50331	3.64072	3.37276	3.232	3.76455	3.29087	3.94818	2.52774	3.06694	3.11173	4.02377	2.51541	3.23077	3.75528	3.68306	4.03818	3.45917	3.90889	3.46808	2.95723	3.75298	4.51958	4.59312	4.80365	5.3247	4.08076	4.70415	2.9064	3.46826
AT1G05580	1884.76	1842.54	2019.64	1920.65	1944.72	2108.36	1981.9	1897.77	1883.7	2174.15	2135.51	2078.49	2157.78	2250.42	2207.05	1842.59	1870.72	2023.79	1919.27	2119.29	2374.59	2147.2	2015.5	2387.17	1816.36	2130.91	1739.64	2436.13	2093.24	2347.25	2370.79	2314.89	2656.57	2502.86	2418.55	2776.75	2176.24	1940.35	2426.41	2208.27
AT1G05583	0	0	0	0	0	0	0	0	0	0	0	0	0	0	0	0	0	0	0	0	0	0	0	0	0	0	0	0	0	0	0	0	0	0	0	0	0	0	0	0
AT1G05587	0	0	0	0	0	0	0	0	0	0	0	0	0	0	0	0	0	0	0	0	0	0	0	0	0	0	0	0	0	0	0	0	0	0	0	0	0	0	0	0
AT1G05590	0	0	0	0	0	0	0	0	0.222928	0	0	0	0	0	0	0	0	0	0	0	0	0	0	0	0	0	0.126721	0.15518	0.133047	0	0.147871	0	0	0	0	0	0	0	0	0
AT1G05593	0	0	0	0	0	0	0	0	0	0	0	0	0	0	0	0	0	0	0	0	0	0	0	0	0	0	0	0	0	0	0	0	0	0	0	0	0	0	0	0
AT1G05597	0	0	0	0	0	0	0	0	0	0	0	0	0	0	0	0	0	0	0	0	0	0	0	0	0	0	0	0	0	0	0	0	0	0	0	0	0	0	0	0
AT1G05600	0	0	0	0	0	0	0	0	0	0	0	0	0	0	0	0	0	0	0	0	0	0.086987	0	0	0	0	0	0.077193	0	0	0.207142	0	0	0	0	0	0	0	0	0
AT1G05610	0.335603	0.401816	0.442209	0	0.369125	0.394064	0.283557	0.329367	0	0.261704	0.49137	0	0.284884	0.154488	0.194005	0.754599	0	0.494472	0.417845	0.225074	0	0.120434	0.53789	0.717	0.361474	0.257198	0.218965	0.116052	0	0	0.214783	0.298788	0.252829	0.245565	0.120296	0.1188	0.40889	0.544628	0.165885	0.132663
AT1G05613	0	0	0	0	0	0	0	0	0	0	0	0	0	0	0	0	0	0	0	0	0	0	0	0	0	0	0	0	0	0	0	0	0	0	0	0	0	0	0	0
AT1G05615	0	0	0	0	0	0	0	0	0	0	0	0	0	0	0	0	0	0	0	0	0	0	0	0	0	0	0	0	0	0	0	0	0	0	0	0	0	0	0	0
AT1G05617	0	0	0	0	0	0	0	0	0	0	0	0	0	0	0	0	0	0	0	0	0	0	0	0	0	0	0	0	0	0	0	0	0	0	0	0	0	0	0	0
AT1G05620	3.05535	2.07155	4.6019	3.2424	2.33038	2.02178	2.65164	3.0148	1.46963	2.09081	2.81727	3.45776	4.22227	4.05278	3.94748	3.55795	4.09287	3.38524	3.93227	3.14414	2.71005	4.51301	3.88261	2.56339	3.64354	3.93684	4.10815	3.29623	4.00625	2.93736	5.1766	3.54115	2.5904	2.66724	3.0995	2.6016	3.87517	3.69734	4.16986	3.62217
AT1G05623	0	0	0	0	0	0	0	0	0	0	0	0	0	0	0	0	0	0	0	0	0	0	0	0	0	0	0	0	0	0	0	0	0	0	0	0	0	0	0	0
AT1G05630	38.5102	34.8558	36.481	34.6078	41.0157	38.3429	43.2615	37.1313	34.2379	39.6369	36.4737	38.0242	35.6731	31.4619	33.0989	37.6967	39.3049	37.5293	32.9032	34.4853	30.6384	38.6998	28.191	23.3842	24.15	29.137	29.2495	33.1471	23.4635	29.0587	23.724	28.4603	31.6772	29.4857	27.0905	29.1849	27.7996	23.8408	29.6698	31.5111
AT1G05633	0	0	0	0	0	0	0	0	0	0	0	0	0	0	0	0	0	0	0	0	0	0	0	0	0	0	0	0	0	0	0	0	0	0	0	0	0	0	0	0
AT1G05640	4.06149	4.08655	2.64242	3.74591	3.71643	2.92919	4.52576	3.99524	3.13334	3.43546	0	0	1.69967	2.40209	1.62333	1.99328	2.43843	2.25988	1.53623	1.57917	2.21587	0	1.43502	0.728267	0	0	2.97271	0	2.37616	1.40465	1.63862	0	1.37241	1.07812	0	0	0	0	1.39118	0
AT1G05643	0	0	0	0	0	0	0	0	0	0	0	0	0	0	0	0	0	0	0	0	0	0	0	0	0	0	0	0	0	0	0	0	0	0	0	0	0	0	0	0
AT1G05647	0	0	0	0	0	0	0	0	0	0	0	0	0	0	0	0	0	0	0	0	0	0	0	0	0	0	0	0	0	0	0	0	0	0	0	0	0	0	0	0
AT1G05650	1.17299	0.634327	1.6807	0.406893	0.971715	1.11629	1.64901	0.943913	0.710625	0.95904	0.616262	0.711017	0.543404	0.487595	0.584609	0.974018	0.59524	1.08874	0.472667	0.403563	0.264634	0.616004	0	0.320183	0.992741	0.462429	0.813484	0.585403	0.612998	0.595433	0.328515	0.500639	0	0.880442	0.687977	0.664815	0.566719	0.526592	0.344081	0.285834
AT1G05653	0	0	0	0	0	0	0	0	0	0	0	0	0	0	0	0	0	0	0	0	0	0	0	0	0	0	0	0	0	0	0	0	0	0	0	0	0	0	0	0
AT1G05657	0	0	0	0	0	0	0	0	0	0	0	0	0	0	0	0	0	0	0	0	0	0	0	0	0	0	0	0	0	0	0	0	0	0	0	0	0	0	0	0
AT1G05660	0	0	0	0	0	0	0	0	0	0	0.128133	0	0	0	0	0	0	0	0	0	0	0	0	0	0	0.098005	0	0	0	0	0	0	0	0	0	0	0	0	0	0
AT1G05667	0	0	0	0	0	0	0	0	1.01834	0	0	0.430591	0.427593	0	0	0	0	0	0	0	0	0	0	0	0	0	0	0	0	0	0	0	0	0	0	0	0	0	0	0
AT1G05670	1.46427	1.06173	1.35914	1.43991	1.59072	1.18377	1.71755	1.14163	1.594	1.01154	1.19186	1.11694	0.947579	0.688165	0.763057	0.754657	0.894769	1.1871	0.601322	1.42837	0.68391	1.21732	1.07285	0.503861	0.747811	0.735612	0.763099	0.698942	1.00557	0.848862	0.501491	0.750651	0.525173	0.725076	0.612375	0.999478	0.369815	0.587873	0.679601	0.817618
AT1G05675	0	0	0	0	0	0	0	0	0.285583	0	0	0	0	0	0	0	0	0	0	0	0	0	0	0	0	0	0	0	0	0	0	0	0	0	0	0	0	0	0	0
AT1G05680	0	0	0	0	0	0	0	0.114443	0	0	0	0	0	0	0.112774	2.95677	0	0	0	0	0.105032	0	0	0	0.083127	0	0	0.252959	0	0	0.195527	0	0	0	0	0	0	0	0	0
AT1G05683	0	0	0	0	0	0	0	0	0	0	0	0	0	0	0	0	0	0	0	0	0	0	0	0	0	0	0	0	0	0	0	0	0	0	0.203609	0	0	0	0	0
AT1G05690	5.92486	5.90054	4.64133	5.48739	7.0632	5.83403	5.07182	5.20154	4.99326	4.4073	6.00441	5.13049	4.76709	3.95142	3.25587	4.22835	5.47168	5.2926	3.24511	4.57194	4.61151	5.3689	3.91693	4.2882	5.16895	5.01629	3.588	4.60565	4.20425	5.14295	4.23618	4.12341	4.89386	4.89914	5.48774	4.40627	3.9699	2.85177	4.17545	4.69109
AT1G05693	0	0	0	0	0	0	0	0	0	0	0	0	0	0	0	0	0	0	0	0	0	0	0	0	0	0	0	0	0	0	0	0	0	0	0	0	0	0	0	0
AT1G05700	0.07298	0	0	0	0	0	0	0	0	0	0	0	0	0	0	0	0	0	0	0	0	0	0	0	0	0	0	0	0	0	0	0	0	0	0	0	0	0	0	0
AT1G05710	0.618899	0	0	0	0.411014	0.387137	0	0.415223	0.398356	0.506719	0	0	0.355981	0	0.223384	0.325731	0.366055	0	0	0.669384	0.208049	0.19306	0	0	0.707265	0.322566	0.93878	0.582019	0.476554	0.201432	1.70089	0	0.339779	0	0	0.403657	0.287172	1.00382	0	0.718431
AT1G05713	0	0	0	0	0	0	0.209693	0	0	0	0	0	0	0	0	0	0.174665	0	0	0	0	0	0	0	0	0	0	0	0	0	0	0	0	0	0	0	0	0	0	0
AT1G05720	0	0.843406	0.337531	0	0	0	0	0	0.433737	0	0	0.394525	0	0	0.564042	0	0	0	0.32204	0	0	0.135164	0	0.394886	0.754873	0.620546	0.589517	0.84885	1.74182	1.23738	1.31971	0.451534	0.836455	0	0	0	0.763186	0	1.21223	0.605243
AT1G05730	0	0	0	0	0	0	0	0.266303	0	0	0	0	0	0	0	0.348449	0	0	0	0	0	0.100066	0	0	0	0	0	0	0	0.160221	0	0	0	0	0	0	0	0	0	0
AT1G05737	0	0	0	0	0	0	0	0	0	0	0	0	0	0	0	0	0	0	0	0	0	0	0	0	0	0	0	0	0	0	0	0	0	0	0	0	0	0	0	0
AT1G05740	0	0	0	0	0	0	0	0	0	0	0	0	0	0	0	0	0	0	0	0	0	0	0	0	0	0	0	0	0	0	0	0	0	0	0	0	0	0	0	0
AT1G05747	0	0	0	0	0	0	0	0	0	0	0	0	0	0	0	0	0	0	0	0	0	0	0	0	0	0	0	0	0	0	0	0	0	0	0	0	0	0	0	0
AT1G05750	3.47694	3.31301	3.58659	3.75267	3.68457	4.14247	3.38925	2.30357	2.95323	2.86181	3.05487	3.93246	3.01974	2.55628	3.09852	2.22846	2.48824	1.79101	1.84495	3.76448	2.44935	3.92252	2.61432	2.31072	3.54375	3.82393	3.11945	3.42603	2.92364	2.52313	2.65397	2.72827	2.8985	2.4265	2.46399	3.00093	2.41534	2.66842	3.28703	2.33901
AT1G05760	0	0	0	0	0	0	0	0	0	0	0	0	0	0	0	0	0	0	0	0	0	0	0.008856	0	0	0	0	0	0	0	0	0	0.006694	0	0	0	0	0	0	0.005396
AT1G05770	0	0	0	0	0	0.248629	0	0	0	0	0	0	0	0	0	0	0	0	0	0	0	0.106576	0	0	0	0	0.146663	0	0	0	0.141526	0	0	0	0	0	0	0	0	0
AT1G05780	4.74667	4.76322	3.81966	3.2645	3.56419	3.70971	1.64978	2.95582	2.73776	1.27363	3.70949	3.6084	4.19844	3.83632	2.0449	2.62585	2.93122	2.84332	1.95667	4.2126	2.73883	4.17999	3.03413	3.39708	2.2646	3.20687	3.6869	2.51582	1.40473	3.78004	2.28315	4.3644	2.7542	1.42173	2.00978	2.27318	3.09152	4.32932	2.15206	2.19513
AT1G05785	2.02084	1.22112	1.81668	0.738558	1.59475	0.534848	0.805275	1.58898	0.731956	0.866488	1.07081	1.91894	0.951618	1.9871	1.50544	0.899731	1.22784	0.555398	1.14179	1.64285	1.2637	1.55892	1.93049	1.05993	1.256	0.936841	1.47509	1.33759	1.36792	1.66193	1.54902	0.881409	0.938871	0.56906	0.939734	1.18173	0.607108	0.327201	0.987475	0.977858
AT1G05790	84.0752	80.6049	87.311	82.3829	82.8548	84.556	80.8967	83.4336	77.6375	78.5175	79.752	85.086	88.3631	86.5056	76.5679	91.1158	95.0636	89.5532	82.2639	85.2144	82.9995	98.2997	82.0704	77.2738	80.9797	87.6529	79.6488	91.7479	77.0451	82.1699	79.7349	88.7201	88.6057	87.4503	80.1229	82.7198	75.6199	75.2749	83.7502	89.5808
AT1G05793	0	0	0	0	0	0	0	0	0	0	0	0	0	0	0	0	0	0	0	0	0	0	0	0	0	0	0	0	0	0	0	0	0	0	0	0	0	0	0	0
AT1G05797	0	0	0	0	0	0	0	0	0	0	0	0	0	0	0	0	0	0	0	0	0	0	0	0	0	0	0	0	0	0	0	0	0	0	0	0	0	0	0	0
AT1G05800	0	0	0	0	0	0.094847	0	0	0	0	0	0	0	0	0	0	0	0	0	0.072213	0	0	0	0	0	0.057817	0.092922	0.077516	0	0.103328	0.207536	0	0	0	0	0	0	0	0	0
AT1G05803	0	0	0	0	0	0	0	0	0	0	0	0	0	0	0	0	0	0	0	0	0	0	0	0	0	0	0	0	0	0	0	0	0	0	0	0	0	0	0	0
AT1G05805	0	0	0	0	0.111135	0	0	0	0	0.107496	0	0.163154	0.117863	0	0	0	0	0	0	0.057536	0	0.20766	0.191625	0.382808	0	0.233434	0	0.895747	1.1072	0.312608	0.766175	0	0	0.070671	0	0	0	0.194239	0.2769	0.276709
AT1G05807	0	0	0	0	0	0	0	0	0	0	0	0	0	0	0	0	0	0	0	0	0	0	0	0	0	0	0	0	0	0	0	0	0	0	0	0	0	0	0	0
AT1G05810	0	0	0	0	0	0	0	0	0	0	0	0	0	0	0	0	0	0	0	0	0	0	0	0	0	0	0.247205	0.44133	0.98854	0.348649	0	0	0	0	0	0	0	0.245851	0	0
AT1G05813	0	0	0	0	0	0	0	0	0	0	0	0	0	0	0	0	0	0	0	0	0	0	0	0	0	0	0	0	0	0	0	0	0	0	0	0	0	0	0	0
AT1G05817	0	0	0	0	0	0	0	0	0	0	0	0	0	0	0	0	0	0	0	0	0	0	0	0	0	0	0	0	0	0	0	0	0	0	0	0	0	0	0	0
AT1G05820	271.616	263.564	300.148	265.81	278.239	300.798	277.975	278.385	272.986	288.532	302.572	297.537	344.609	352.358	330.271	290.75	305.24	338.978	287.86	345.805	388.142	361.981	309.602	314.084	242.484	277.404	240.302	346.773	284.878	336.435	285.65	307.27	355.022	376.641	349.433	375.108	291.779	274.827	314.7	307.928
AT1G05823	0	0	0	0	0	0	0	0	0	0	0	0	0	0	0	0	0	0	0	0	0	0	0	0	0	0	0	0	0	0	0	0	0	0	0	0	0	0	0	0
AT1G05827	0	0	0.375546	0	0	0	0	0	0	0	0	0.551287	0	0	0	0.638024	0	0	0	0	0	0	0	0	0	0	0	0	0	0	0	0	0	0	0	0	0	0	0	0.449101
AT1G05830	17.2908	13.5028	16.4394	14.8309	15.0842	15.5743	15.0116	15.7833	13.7888	12.8302	15.1644	14.6024	14.4052	13.4111	13.1949	16.8095	16.82	17.6028	13.3529	13.1527	14.0629	14.3038	11.7017	9.93494	10.5199	11.3117	12.4897	14.1905	13.2446	11.5186	10.7658	11.4274	12.0558	12.2683	11.5841	13.2561	10.6834	10.3145	12.8246	12.3207
AT1G05840	18.8612	15.1326	20.1006	20.8585	16.5815	16.5544	18.0551	18.5298	16.4868	16.0222	16.0471	19.5291	17.9839	20.317	15.3127	14.8239	16.901	18.3857	14.4475	22.218	17.5569	22.2318	19.6136	14.5891	21.0126	21.0842	20.3294	21.3096	19.6032	17.8041	18.4659	21.0677	15.9177	19.6565	18.6325	15.6035	17.834	21.206	17.7854	19.4819
AT1G05850	7.91301	5.15951	2.92175	4.30339	2.30002	2.45348	1.63254	2.37636	2.09973	2.71896	4.04857	5.05698	2.47026	1.98694	3.01006	2.22407	4.22436	3.72064	2.77181	2.81418	3.08305	3.18613	1.48352	1.94879	4.71894	4.38684	6.33385	8.61609	23.9323	9.05092	17.8486	6.75291	3.11481	2.59898	2.57708	3.34412	3.80602	4.62859	9.87198	4.96173
AT1G05853	1.91236	1.90502	1.68043	1.15773	1.7352	0.913022	2.61777	0.346634	2.27458	0.698157	1.68423	0.783999	2.38551	0.729082	1.77081	0	0	1.76993	1.9434	0.59101	1.16648	0.415433	1.11612	1.62357	2.45261	1.50671	1.50573	0.378872	0.90284	0.286025	1.28776	0.819092	1.03739	1.37889	0	0.269292	0	1.2091	1.15033	0.518414
AT1G05857	12.0792	7.70293	7.53292	5.58983	7.69183	7.44069	10.8783	10.0232	6.96282	7.44019	9.30732	9.45152	7.47447	7.59678	2.69128	7.65444	9.53467	10.1255	9.72642	7.98802	2.47635	10.5586	5.37183	2.49507	6.45215	5.67817	3.81828	4.33209	5.18099	5.19815	5.39214	5.10994	4.29775	4.38786	3.40483	2.27764	3.63768	5.83068	2.95777	2.96162
AT1G05860	0.362876	0.384541	0.355829	0	0.173223	0.301213	0	0	0	0.603528	0.283543	0.460812	0.294168	0	0	0	0	0	0	0.119186	0.789285	0.209191	0.322241	0	0.20628	0.493644	0.512232	0.390571	0.505019	0	0.605036	0	0	0.233536	0	0.144342	0.299995	0.269711	0.311187	0
AT1G05863	0	0	0	0	0	0	0	0	0	0	0	0	0	0	0	0	0	0	0	0	0	0	0	0	0	0	0	0	0	0	0	0	0.042015	0	0	0	0	0	0	0
AT1G05870	0.79665	0.377135	0.297738	0.584566	0	0.713604	0.345979	0.483684	0	0.531569	0.362507	0.378226	0.221171	0.461056	0.33849	0.544194	0.480374	0.366969	0	0.598631	0.335702	0.259869	0	0	0	0.252254	0.985765	0.734148	0.8955	0.649286	1.91571	0.411971	0.270803	0	0.149952	0.348356	0.278078	0	0.664571	0.572161
AT1G05880	0	0	0	0	0	0	0	0	0	0	0	0	0	0	0	0	0	0	0	0	0	0	0	0	0	0	0	0	0	0	0	0	0	0	0	0	0	0	0	0
AT1G05890	36.4255	33.674	34.0296	38.4844	39.7129	37.1084	43.1118	39.8565	37.7396	37.2692	35.216	34.0867	29.8877	27.9132	28.8587	39.4604	37.7072	38.8623	31.1296	32.0919	33.4642	33.9106	25.853	28.5289	27.8143	29.1108	29.2558	28.7173	26.3769	24.6907	23.3705	26.2138	33.2144	30.7436	31.6145	27.6411	25.0963	26.3249	27.5214	28.0858
AT1G05893	0	0	0	0	0	0	0	0	0	0	0	0	0	0	0	0	0	0	0	0	0	0	0	0	0	0	0	0	0	0	0	0	0	0	0	0	0	0	0	0
AT1G05894	2.17452	1.39075	1.35588	1.69267	1.72995	1.06823	2.16091	1.21552	1.28785	0.979234	1.61339	1.46858	0.539653	0.61565	0.723604	0.810605	1.08477	0.673972	0.800348	0.884682	0.940635	0.860874	0.9693	0.500995	0.874196	0.722734	0.889038	0.607931	1.06413	0.869096	0.753477	1.05477	0.557498	0.892053	0.861505	1.1089	0.471444	1.5612	0.453861	0.841208
AT1G05897	0	0	0	0	0	0	0	0	0	0	0	0	0	0	0	0	0	0	0	0	0	0	0	0	0	0	0	0	0	0	0	0	0	0	0	0	0	0	0	0
AT1G05900	1.68153	0.881354	1.09279	0.555234	1.40918	0.322738	1.13359	0.946058	0.819953	1.52981	0.788282	0.475455	0.54598	0.689995	0.301474	0.94765	0.904382	1.00365	0.767407	0.848221	0.960592	0.373697	0.441558	0.538344	0.983239	1.22804	1.18267	0.460914	0.656072	1.24515	0.967353	0.550005	0.428951	0.56184	0.899176	0.639687	0.858176	0.878947	0.914848	0.453458
AT1G05903	0	0	0	0	0	0	0	0	0	0	0	0	0	0	0	0	0	0	0	0	0	0	0	0	0	0	0	0	0	0	0	0	0	0	0	0	0	0	0	0
AT1G05907	0	0	0.777803	0	0	0	0	0	0	0	0	0.34813	0	0	0	0	0	0	0	0	0	0	0	0	0.547029	0	0	0	0	0	0	0	0	0	0	0	0.619251	0	0	0
AT1G05910	12.5117	11.4954	12.3347	12.4784	13.8198	13.3718	13.815	12.5316	14.3546	11.6478	13.6871	13.4824	12.3135	11.5527	11.1323	11.7801	14.7277	14.7177	12.418	12.5755	12.8586	13.967	9.38596	9.92755	10.6109	11.5589	10.8576	13.2053	10.3885	12.8766	9.10221	10.4778	15.5993	14.1757	13.5595	13.8297	10.6514	10.3371	12.9064	12.8742
AT1G05917	0	0	0	0	0	0	0	0	0	0	0	0	0	1.32246	0	0	0	0	0	0	0	0	0	0	0	0	0	0	0	0	0	0	0	0	0	0	0	0	0	0
AT1G05920	0.071856	0.113214	0.09301	0.360688	0.433219	0.174009	0.366497	0.486038	0	0.363462	0.092891	0.19334	0.134891	0.066208	0.266009	0	0.188868	0.195622	0.16215	0.066116	0.177934	0.300601	0	0	0.135621	0.184426	0.214226	0.186155	0	0.073479	0.324532	0.349205	0.158583	0.054848	0.344501	0.153756	0.223048	0.273546	0.059765	0.045552
AT1G05930	0	0	0	0	0	0	0	0	0	0	0	0	0	0	0	0	0	0	0	0	0	0	0	0	0	0	0	0	0	0	0	0	0	0	0	0	0	0	0	0
AT1G05937	0	0	0	0	0	0	0	0	0	0	0	0	0	0	0	0	0	0	0	0	0	0	0	0	0	0	0	0	0.280913	0	0	0	0	0	0	0	0	0	0	0
AT1G05940	8.0185	6.03578	7.70474	7.23718	7.38315	6.31402	8.90768	6.96397	7.62614	9.3789	6.2399	7.6505	8.4164	7.57034	7.60149	7.25998	9.00458	6.7864	6.56398	10.2052	8.41261	11.5715	8.6554	6.60665	9.51127	8.64223	10.6888	10.7921	8.8915	10.2407	9.40903	11.0891	9.55148	12.0166	11.5578	10.6061	10.9766	10.257	10.3438	11.1434
AT1G05943	0	0	0	0	0	0	0	0	0	0	0	0	0	0	0	0	0	0	0	0	0	0	0	0	0	0	0	0	0	0	0	0	0	0	0	0	0	0	0	0
AT1G05947	0	0	0	0	0	0	0	0	0	0	0	0	0	0	0	0	0	0	0	0	0	0	0	0	0	0	0	0	0	0	0	0	0	0	0	0	0	0	0	0
AT1G05950	0	0.438658	0.196053	0.30926	0.231593	0	0.216236	0.451509	0	0	0	0	0	0	0	0.325453	0.147249	0.23358	0.42167	0.143065	0.233495	0.181646	0	0	0	0.267007	0.428589	0.253256	0	0	0	0.14547	0.112336	0.310792	0.103655	0.156886	0.122615	0.166509	0.106152	0.350431
AT1G05957	0	0	0	0	0	0	0	0	0	0	0	0	0	0	0	0	0	0	0	0	0	0	0	0	0	0	0	0	0	0	0	0	0	0	0	0	0	0	0	0
AT1G05960	395.545	371.424	426.838	397.079	381.001	404.391	385.513	381.977	356.114	419.784	420.096	400.895	459.247	459.486	406.004	476.039	488.079	490.284	449.795	409.75	467.983	459.599	401.084	374.188	397.529	429.761	409.245	504.58	455.721	457.889	459.26	480.824	477.601	481.453	453.84	498.805	422.475	406.795	455.606	456.469
AT1G05967	0	0	0	0	0	0	0	0	0	0	0	0	0	0	0	0	0	0	0	0	0	0	0	0	0	0	0	0	0	0	0	0	0	0	0	0	0	0	0	0
AT1G05970	3.4687	4.59914	5.81756	4.33783	4.35535	6.36196	7.15764	6.71485	8.02467	5.65313	5.6596	5.61765	4.64221	6.23129	5.31843	3.07444	1.71679	5.47898	3.24708	7.35576	3.75928	6.45935	7.34716	3.8799	7.70013	8.60928	8.63739	6.29878	4.14234	4.73575	6.74924	6.21718	5.1706	5.29739	5.65457	4.9459	5.34584	5.22362	6.35371	5.93309
AT1G05980	0	0	0	0	0	0	1.70056	0	0	0	0	0	0	0	0	0.986419	0	0	1.02095	0	0	0	0	0	0	0	0	0	0	0	0	0	0	0	0	0	0	0	0	0
AT1G05987	0	0	0	0	0	0	0	0	0	0	0	0	0	0	0	0	0	0	0	0	0	0	0	0	0	0	0	0	0	0	0	0	0	0	0	0	0	0	0	0
AT1G05990	0.801698	0.338575	0.5659	2.34071	0.867407	1.00763	1.64424	1.08582	0.58696	0.405937	1.66387	1.7522	1.25293	0.323064	0	1.82535	2.08874	1.39745	1.23047	1.07283	1.20597	0.817366	0.215221	1.67647	1.55468	1.22666	0.981716	0.422782	0.687391	1.07966	1.08576	0.776902	1.12129	1.87922	1.168	12.8042	0.603682	0.949164	0.52148	1.25685
AT1G05993	0	0	0	0	0	0	0	0	0	0	0	0	0	0	0	0	0	0	0	0	0	0	0	0	0	0	0	0	0	0	0	0	0	0	0	0	0	0	0	0
AT1G05997	0	0	0	0	0	0	0	0	0	0	0	0	0	0	0	0	0	0	0	0	0	0	0	0	0	0	0	0	0	0.600864	0	0	0	0	0	0	0	0	0	0
AT1G06000	0.228163	0.0883	0.094957	0.081279	0.099612	0	0	0	0	0	0	0	0	0	0.06359	0.095898	0	0	0	0	0	0	0.088791	0	0.072874	0.094731	0.099689	0.123262	0.106005	0	0.563992	0.055519	0.12307	0	0	0	0	0.081228	0.010524	0.061099
AT1G06007	0	0	0	0	0	0	0	0	0	0	0	0	0	0	0	0	0	0	0	0	0	0	0	0	0	0	0	0	0	0	0	0	0	0	0	0	0	0	0	0
AT1G06010	0	0.763303	0.790447	0.609	0.906966	0.975521	1.07404	1.59566	0.970332	0	0	0.685904	0	0	0.306922	0	0.683819	0	0	0	0	0.695601	0	0	0.688501	0.711972	0.949276	0.392806	2.18386	0	1.22411	0.537308	0	0.696085	0	0	0.735361	1.27585	0	0
AT1G06013	0	0	0	0	0	0	0	0	0	0	0	0	0	0	0	0	0	0	0	0	0	0	0	0	0	0	0	0	0	0	0	0	0	0	0	0	0	0	0	0
AT1G06020	0	0	0	0	0	0	0	0	0	0	0	0	0	0	0	0	0	0	0	0	0	0	0	0	0	0	0	0	0	0	0	0	0	0	0	0	0	0	0	0
AT1G06023	0	0	0	0	0	0	0	0	0	0	0	0	0	0	0	0	0	0	0	0	0	0	0	0	0	0	0	0	0	0	0	0	0	0	0	0	0	0	0	0
AT1G06027	0	0	0	0	0	0	0	0	0	0	0	0	0	0	0	0	0	0	0	0	0	0	0	0	0	0	0	0	0	0	0	0	0	0	0	0	0	0	0	0
AT1G06030	0	0	0	0	0	0	0	0	0	0	0	0	0	0	0	0	0	0	0	0	0	0	0	0	0	0	0	0	0	0	0	0	0	0	0	0	0	0	0	0
AT1G06033	0	0	0.86656	0.720531	0	0	0	0	0	0	0	0	0	0	0	0.59051	0	0.097667	0	0	0	0.284564	0	0	0.478219	0.597427	0.394264	0	0	0.344534	0	0	0	0	0	0	0	0	0.638369	0
AT1G06037	0	0	0	0	0	0	0	0	0	0	0	0	0	0	0	0	0	0	0	0	0	0	0	0	0	0	0	0	0	0	0	0	0	0	0	0	0	0	0	0
AT1G06040	1.18392	1.33567	0.478149	0	0.359368	0.288544	0.395537	0.506781	0.542449	0	0.220036	0.833747	0	0	0.339023	0.417592	0.139972	0	0.171928	0.299862	0	0.139443	0	0.209775	0.349459	0.530006	0.685371	1.04034	1.43857	1.24194	2.35983	0.390697	0	0.286721	0	0.323838	0.46191	0.468912	0.645683	0.646831
AT1G06043	0	0	0	0	0	0	0	0	0	0	0	0	0	0	0	0	0	0	0	0	0	0	0	0	0	0	0	0	0	0	0	0	0	0	0	0	0	0	0	0
AT1G06045	0	0	0	0	0	0	0	0	0	0	0	0	0	0	0	0	0	0	0	0	0	0	0	0	0	0	0	0	0	0	0	0	0	0	0	0	0	0	0	0
AT1G06050	53.5844	46.0331	60.163	52.9487	49.4836	49.6129	44.1033	52.3124	49.7081	44.2545	54.7645	51.9779	70.4296	60.8294	54.8944	67.982	62.6739	64.7328	53.1652	70.1787	64.3507	80.2541	63.2415	54.4779	45.9513	47.7823	44.3945	55.8267	50.0092	43.7418	47.5845	47.296	40.9974	49.2655	45.4628	43.1496	44.3828	40.6878	45.0406	48.3894
AT1G06053	0	0	0	0	0	0	0	0	0	0	0	0	0	0	0	0	0	0	0	0	0	0	0	0	0	0	0	0	0	0	0	0	0	0	0	0	0	0	0	0
AT1G06057	0	0	0	0	0	0	0	0	0	0	0	0	0	0	0	0	0	0	0	0	0	0	0	0	0	0	0	0	0	0	0	0	0	0	0	0	0	0	0	0
AT1G06060	26.2659	23.3546	25.6638	20.3148	21.9491	20.6	25.6	24.6552	28.0497	27.2686	25.3663	19.9465	19.6393	20.4444	19.0546	24.4976	26.6996	19.1729	21.5938	22.1865	16.169	26.2145	17.3361	16.919	21.4689	18.1266	22.1168	18.0522	14.0657	13.3017	17.4835	15.4774	13.5808	17.32	17.9444	14.6944	17.1385	17.2861	16.5174	14.8877
AT1G06063	0	0	0	0	0	0	0	0	0	0	0	0	0	0	0	0	0	0	0	0	0	0	0	0	0	0	0	0	0	0	0	0	0	0	0	0	0	0	0	0
AT1G06070	0	0.674246	0.418583	0.51953	0	0.446715	0.383445	0	0.349583	0.640517	0	0.282697	0.311172	0.265265	0	0.233337	0.307368	0	0	0.36819	0.398988	0.341123	0.172581	0.30828	0.713771	0.340451	1.07001	0.577987	0.964545	0.635058	0.846572	0.399683	0.622745	0.183052	0.143137	0.364698	0.235513	0.563703	0.769446	0.30739
AT1G06073	0	0	0	0	0	0	0	0	0	0	0	0	0	0	0	0	0	0	0	0	0	0	0	0	0	0	0	0	0	0	0	0	0	0	0	0	0	0	0	0
AT1G06080	0	0	0	0	0	0.633757	0	0	0	0	0	0	0	0.210221	0	0.355778	0	0	0	0	0	0.124499	0.406123	0	0.170558	0	0.31645	0.232994	0.940262	0.973857	1.38087	0.205259	0	0.215607	0.251506	0.281414	0.260188	0.256824	0.254554	0
AT1G06087	0	0	0	0	0	0	0	0	0	0	0	0	0	0	0	0	0	0	0	0	0	0.414167	0	0	0	0	0	0.362254	0	0	0	0	0	0	0	0	0.609811	0	0.381465	0
AT1G06090	0.152949	0	0	0.137831	0.14849	0	0	0	0.183827	0	0	0	0.19051	0.103423	0.277036	0	0	0.136168	0	0.110963	0	0	0.128276	0	0	0	0.122237	0.436491	1.4215	0.256502	0.851405	0.37331	0	0.104258	0	0.067459	0	0.120441	0.204573	0.057606
AT1G06097	2.03716	1.93671	1.77231	1.62798	1.04815	2.6169	5.32739	5.31459	3.88227	3.06257	3.8545	4.15437	3.15024	2.77336	1.94284	2.79266	3.04528	1.77112	2.45631	3.52707	3.25934	6.16345	3.36136	3.432	2.92457	1.35457	2.00795	1.86408	3.04599	1.34047	2.52662	1.81328	3.3953	1.88683	2.00572	2.58918	3.29154	5.4767	3.0189	3.66996
AT1G06100	0	0	0	0	0	0	0	0	0	0	0	0	0	0	0	0	0	0	0	0	0	0	0	0	0	0	0	0	0	0	0	0	0	0	0	0	0	0	0	0
AT1G06110	5.82199	5.72297	5.38806	6.98604	6.37616	7.95626	5.35542	7.72239	5.64264	6.06466	5.55957	6.75326	7.32618	6.62607	5.01538	5.90671	5.10576	6.41307	4.88261	7.96611	7.03202	7.50318	5.64986	7.16883	9.05324	10.0397	7.93927	7.49723	6.3781	6.43734	6.15006	7.63762	7.39902	6.83602	7.1365	5.63849	6.10685	6.63936	7.58702	8.2978
AT1G06113	0	0.315807	0	0	0	0	0	0	0	0	0	0	0	0	0	0	0	0	0	0	0	0.154371	0.393854	0	0	0	0	0	0	0.343491	0	0	0.267001	0	0	0	0	0	0	0
AT1G06117	0	0	0	0	0	0	0	0	0	0	0	0	0	0	0	0	0	0	0	0	0	0	0	0	0	0	0	0	0	0	0	0	0	0	0	0	0	0	0	0
AT1G06120	1.69633	0.29771	0.947192	1.07593	1.29293	1.04233	0.936414	0.603461	0.92289	1.44151	1.31087	1.15326	1.04847	0.948811	0.278244	0.615886	0.321751	0.515081	0.572793	0.369178	0.78849	0.981091	0.585002	0	0.984299	0.973005	0.899833	0.554202	0.601896	1.2104	0.731499	1.12197	0.540996	0.384406	0.616761	0.868078	0.640497	0.913096	1.03487	0
AT1G06123	0	0	0	0	0	0	0	0	0	0	0	0	0	0	0	0	0	0	0	0	0	0	0	0	0	0	0	0	0	0	0	0	0	0	0	0	0	0	0	0
AT1G06127	0	0	0	0	0	0	0	0	0	0	0	0	0	0	0	0	0	0	0	0	0	0	0	0	0	0	0	0	0	0	0	0	0	0	0	0	0	0	0	0
AT1G06130	3.49966	4.76485	3.02646	2.82702	1.86339	3.6449	4.08755	2.66603	3.0517	4.45213	3.53707	2.95992	2.85242	2.65322	2.24951	3.04073	3.07006	3.19438	2.87859	2.90936	1.55504	3.19298	4.18025	2.11284	4.40862	3.37229	2.86064	3.06569	2.35635	3.0833	2.52946	2.47141	1.39163	2.59248	2.13902	1.73653	2.95595	2.07887	2.69289	2.36671
AT1G06133	1.03501	4.45556	1.41912	2.08632	0.936011	1.09368	1.45378	0.582408	1.00625	0.642693	2.49808	1.84153	1.80821	0.639711	2.1845	1.4694	0	1.96983	1.12305	1.74965	1.81784	1.92768	1.38328	1.5115	1.04908	1.14289	1.86811	0.64661	2.1476	1.44238	1.04961	2.39272	0.282852	0.316481	1.202	0.536021	0.725659	1.19844	0.757488	1.28094
AT1G06135	0	0	0	0	0	0	0	0	0	0	0	0	0	0	0	0	0	0	0	0	0	0	0	0	0	0	0	0	0	0	0	0	0	0	0	0	0	0	0	0
AT1G06137	0.457721	0	0	0	0	0	0	0	0	0	0	0	0	0	0	0	0	0	0	0	0	0	0	0	0	0	0	0	0	0	0	0	0	0	0	0	0	0	0	0
AT1G06140	0.107977	0.159762	0.075553	0.091867	0.249828	0.141068	0	0.313117	0	0.060935	0	0.152057	0	0.129975	0	0.160542	0.168681	0.118916	0.080959	0	0.082809	0.155359	0.055439	0.226155	0.168769	0.115015	0.102738	0.072012	0.202646	0	0.081304	0	0.066631	0.056988	0.110363	0.098204	0	0.069181	0.119681	0
AT1G06143	0	0.31125	0.166605	0	0.205414	0.072892	0	0.188857	0.202149	0.08433	0.135883	0.198186	0	0.072645	0.072344	0.120032	0.101225	0.133469	0	0.197779	0.098625	0.201876	0	0.1935	0.055812	0.063315	0	0.123562	0	0.160009	0.084849	0.109515	0.067572	0.114577	0.075293	0.125641	0.207349	0.195806	0.221685	0.071291
AT1G06147	0	0	0	0	0	0	0	0	0	0	0	0	0	0.004417	0.029472	0	0.015656	0	0	0.136766	0.044469	0	0	0	0	0	0	0	0	0	0	0.002951	0	0	0.005355	0	0.006679	0	0	0
AT1G06148	0.545255	0.211783	0.260745	0	0.638989	0.771469	0.677728	0	0.266255	0	0.319823	0.844446	0	0	0	0	0	0	0.2408	0	0	0.577265	0	0.453047	0.262512	0	0.183354	0	0	0.245536	0	0	0	0	0.430186	0	0	0.446662	0	0.204533
AT1G06150	0.074022	0	0.05923	0	0	0	0	0	0	0	0	0	0	0	0	0.076416	0	0	0	0	0	0.044474	0	0.165536	0	0.123126	0.184236	0.086248	0.223046	0	0.509008	0	0.138966	0	0	0.081133	0	0	0	0.087211
AT1G06157	0	0	0	0	0	0	0	0	0	0	0	0	0	0	0	0	0	0	0	0	0	0	0	0	0	0	0	0	0	0	0	0	0	0	0	0	0	0	0	0
AT1G06160	0	0	0	0	0	0	0	0	0	0	0	0	0	0	0	0	0	0	0	0	0	0	0	0	0	0	0	0	0	0	0	0	0	0	0	0	0	0	0	0
AT1G06163	0	0	0	0	0	0	0	0	0	0	0	0	0	0	0	0	0	0	0	0	0	0	0	0	0	0	0	0	0	0	0	0	0	0	0	0	0	0	0	0
AT1G06170	0	0	0	0	0	0	0	0	0	0	0	0	0	0	0	0	0	0	0	0	0	0	0	0	0	0	0	0	0	0	0	0	0	0	0	0	0.170827	0	0	0
AT1G06177	2.15668	1.3665	2.07922	1.5837	2.13053	2.38297	1.18432	1.7089	0.45855	1.44458	3.20741	2.11741	2.09406	2.19027	2.3274	2.08226	1.36684	1.64875	1.32384	2.41309	2.6966	1.85157	1.27213	0.656004	1.05663	1.16294	0.789064	1.48834	1.55319	1.60009	1.85323	1.3258	1.65698	0.831499	1.09691	1.22682	0.945351	0.457099	0.605586	1.58943
AT1G06180	0	0	0	0	0	0	0	0	0	0	0	0	0	0	0	0	0	0	0	0	0	0	0	0	0	0	0	0	0	0.243565	0	0	0	0	0	0	0	0	0	0
AT1G06187	0	0	0	0	0	0	0	0	0	0	0	0	0	0	0	0	0.459515	0	0	0	0	0	0	0	0	0	0	0	0	0	0	0	0	0	0	0	0	0	0.226256	0
AT1G06190	1.06455	1.12921	0.635923	0.576175	0.782738	1.3966	0.705226	1.38741	0.928192	1.02266	0.944317	1.70288	0.659383	0.783269	1.21499	0.801002	1.79297	0.888098	0.40789	0.846977	0.571064	0.825676	0.590416	0.476323	1.09648	1.05762	1.36784	0.740784	0.897176	0.985543	1.22374	0.746928	0.617848	0.747703	0.756771	1.02579	1.01006	0.756318	0.692659	0.618973
AT1G06197	0	0	0	0	0	0	0	0	0	0	0	0	0	0	0	0	0	0	0	0	0	0	0	0	0	0	0	0	0	0	0	0	0	0	0	0	0	0	0	0
AT1G06200	5.32426	3.40875	2.22495	3.53592	3.9189	3.18822	3.54114	4.85869	4.05523	3.69105	2.51275	3.07289	2.45744	1.97641	2.52312	3.89342	3.30497	1.53214	2.74368	2.50251	1.98605	2.64567	2.64854	2.33073	4.12782	2.37946	3.93926	4.22918	5.01923	2.88931	4.95394	3.05266	2.48629	1.9241	2.11821	1.94675	2.86334	3.03623	2.46021	2.07325
AT1G06210	0.765925	0.752347	1.33034	1.57701	0.863156	0.350129	0.479385	0.718727	1.0625	1.24649	0.396835	0.653729	0.8698	0.719393	1.01567	1.34298	0.908582	0.716604	1.04565	0.769489	0.625061	0.609746	0.628795	0.242015	1.31709	0.879101	0.883573	1.52826	1.45409	1.04448	1.31564	1.04488	0.601217	0.714815	0.609332	0.646627	1.01158	0.717687	1.11456	0.839929
AT1G06213	0	0	0	0	0	0	0	0	0	0	0	0	0	0	0	0	0	0	0	0	0	0	0	0	0	0	0	0	0	0	0	0	0	0	0	0	0	0	0	0
AT1G06220	0.502593	0	0.154584	0.358996	0.162971	0	0	0.263932	0.313703	0.352492	0	0.227622	0.294832	0.268686	0.262358	0.347979	0.159335	0.316025	0.20775	0.182586	0.437072	0.456581	0.279048	0	0.367969	0.564181	0.687771	0.438709	0.541401	0.694533	0.996541	0	0.264136	0.244127	0.200894	0.239553	0.436054	0.47236	0.3283	0.307707
AT1G06225	0	0	0	0	0	0	0	0	0	0	0	0	0	0	0	0	0	0	0	0	0	0	0	0	0	0	0	0	0	0	0	0	0	0	0	0	0	0	0	0
AT1G06230	8.82928	7.98941	8.79913	8.54812	8.29886	8.00182	7.84464	7.25214	8.33259	8.92244	7.19275	8.30698	9.12483	8.19388	7.63656	12.5069	14.0521	10.3511	10.2372	7.79703	8.04983	10.0004	8.26755	7.12098	6.62278	8.1274	7.88185	8.43337	8.04543	7.63417	8.23903	7.25214	6.57382	7.67805	7.58657	7.35866	7.20535	7.03563	7.08287	8.87994
AT1G06240	0.953752	1.70444	1.12783	0.579508	1.48623	1.43843	2.19937	1.45906	1.51733	1.06453	1.82231	1.27501	0.885754	0.779653	1.02257	0.55117	0.696636	0.214635	0.148946	0.185844	1.90398	0.80569	0.165671	1.47919	0.502104	0.988401	0.801314	0.930461	0.613889	1.18907	0.470944	0.990163	1.85562	2.02672	1.43145	4.05725	0.970099	0.60977	1.33038	0.811505
AT1G06250	1.72338	1.49239	2.02963	0.730105	1.23957	0.289014	1.01424	0.503524	0.966947	1.19902	0.663594	0.766884	1.86476	1.41278	0.942913	0.831773	0.803765	1.26145	1.41265	1.21579	1.01476	1.00978	0.956784	0.267638	1.40034	1.05332	1.17877	1.37427	0.641425	0.332121	0.938528	1.31098	0.422296	0.724887	0.607598	0.724531	0.765914	0.833028	0.655347	0.696882
AT1G06260	0	0	0	0	0.186226	0	0	0	0	0	0	0	0	0	0	0	0	0	0	0	0	0	0	0	0	0	0	0	0	0	0	0	0	0	0	0	0	0	0	0
AT1G06267	1.93236	0	0	0	0	0	0	0	0	0	0	0	0	0	0	0	0	0	0	0	0	0	0	0	0	0	0	0.543381	0.310586	0	0	0	0	0	0	0	0	0	0	0
AT1G06270	0	0.211922	0	0	0	0.18643	0.140814	0	0	0	0	0	0	0	0	0	0	0	0	0	0	0.083243	0.109336	0	0	0.12151	0	0.092748	0.103019	0	0.111925	0.084668	0	0	0	0	0	0	0	0
AT1G06273	0.913611	0	0	0	0	0	0	0	0	0	0	0	0	0	0	0	0	0	0	0	0	0	0	0	0	0	0	0	0.824661	0	0	0	0	0	0	0	0	0	0	0
AT1G06277	0	0	0	0	0	0	0	0	0	0	0	0	0	0	0	0	0	0	0	0.159062	0	0	0	0	0	0	0	0	0	0.348362	0	0	0	0	0	0	0	0	0	0
AT1G06280	0	0	0	0	0	0	0	0	0	0	0	0	0	0	0	0	0	0	0	0	0	0	0	0	0	0	0	0	0	0	0	0	0	0.118175	0	0	0.108646	0	0	0
AT1G06283	0	1.22805	0	0	0.134425	0	0	0	0	0	0	0	0	0	0	0	0	0	0	0.474751	0	0	0	0	0	0	0	0.170777	0	0.453637	0	0.440544	0	0	0	0	0	0	0.244258	0
AT1G06290	15.4159	13.1587	16.3911	14.9061	15.2387	16.7416	15.868	14.9073	16.2	16.3669	17.8408	16.107	23.9385	20.0316	20.1548	20.1001	22.325	21.9469	18.1236	21.9556	23.3828	24.4623	17.8646	18.9817	9.75581	12.3208	11.3516	19.1791	13.4165	12.9223	11.238	13.3222	16.9671	19.4961	15.9788	18.1252	15.2315	11.9741	13.9481	15.3765
AT1G06293	0	0	0	0	0	0	0	0	0	0	0	0	0	0	0	0	0	0	0	0	0	0	0	0	0	0	0	0	0.285803	0	0	0	0	0	0	0	0	0	0	0
AT1G06297	0	0	0	0	0	0	0	0	0	0	0	0	0	0	0	0	0	0	0	0	0	0	0	0	0	0	0	0	0	0	0	0	0	0	0	0	0	0	0	0
AT1G06310	0	0	0	0	0	0	0	0	0	0	0	0	0	0	0	0	0	0	0	0	0	0	0	0	0	0	0	0	0	0	0	0	0	0	0	0	0	0	0	0
AT1G06313	0	0	0	0	0.317998	0	0	0	0	0	0	0	0	0	0.22268	0	0	0	0	0	0	0	0	0	0.227067	0	0	0	0	0	0	0	0	0	0.262396	0	0	0	0	0
AT1G06320	0	0	0	0	0	0	0	0	0	0	0	0	0	0	0	0	0	0	0	0	0	0	0	0	0	0	0	0	0	0	0	0	0	0	0	0	0.222703	0	0	0
AT1G06323	64.3452	61.0517	67.1768	68.9245	65.0531	63.7183	43.5712	72.6275	52.2112	43.4144	68.0279	65.6296	120.803	79.1726	93.8347	125.426	109.178	108.857	92.3931	80.7749	103.182	97.7827	69.7418	18.7291	90.9072	65.9241	79.0368	54.9721	76.5833	50.3012	61.6185	52.7669	36.3129	47.5026	53.8996	30.7933	53.2228	45.6917	49.7687	58.5021
AT1G06327	0	0	0	0	0	0	0	0	0	0	0	0	0	0	0	0	0	0	0	0	0	0	0	0	0	0	0	0	0	0	0	0	0	0	0	0	0	0	0	0
AT1G06330	0	0	0	0	0	0	0	0	0	0	0	0	0	0	0	0	0	0	0	0	0	0	0	0	0	0	0	0	0	0	0	0	0	0	0	0	0	0	0	0
AT1G06340	0.129428	0.288652	0	0	0	0	0.226597	0	0	0	0	0	0	0.190215	0	0	0.14008	0	0	0	0	0.081318	0.186787	0	0	0	0	0	0	0.137254	0	0	0	0	0	0.139416	0.139001	0	0	0
AT1G06343	0	0	0	0	0	0	0	0	0	0	0	0	0	0	0	0	0	0	0	0	0	0	0	0	0	0	0	0	0	0	0	0	0	0	0.140716	0	0	0	0	0
AT1G06347	0	0	0	0.438478	0	0	0	0	0	0	0	0	0	0	0	0	0	0	0	0	0	0	0	0	0	0	0	0	0	0	0	0	0	0	0	0	0	0	0	0
AT1G06350	3.13243	1.87672	0.278422	0.601432	0	0	0	0	0.48791	0	0	0.748002	0.505337	0	0.879279	0	0.332147	0	0.452987	0.976701	0	0.462676	0.258751	0	0.84687	0.536247	1.04638	0.513535	2.3734	1.56562	4.11717	0.385414	0	0.157759	0	0	0.187701	0.345923	1.42029	0.918562
AT1G06353	0	0	0	0	0	0	0	0	0	0	0	0	0	0	0	0	0	0	0	0	0	0	0	0	0	0	0	0	0	0	0	0	0	0	0	0	0	0	0	0
AT1G06360	0	0	0	0	0	0	0	0	0	0	0	0	0	0	0	0	0	0	0	0	0	0	0	0	0	0	0	0	0	0	0	0	0	0	0	0	0	0	0	0
AT1G06363	0	0	0	0	0	0	0	0	0	0	0	0	0	0	0	0	0	0	0	0	0	0	0	0	0	0	0	0	0	0	0	0	0	0	0	0	0	0	0	0
AT1G06370	2.8509	4.57761	2.46575	2.70098	3.05758	2.68567	2.1961	2.79879	4.26763	3.081	2.96693	2.49458	2.12509	2.54156	2.70306	3.51618	2.86719	2.55067	3.37244	2.52416	2.12043	2.46179	2.49231	1.92123	3.85563	3.47568	2.56414	2.93522	2.75545	1.94043	1.7541	2.02047	2.41823	2.22723	1.93304	1.59985	1.35079	2.23699	2.68725	2.30035
AT1G06373	0	0	0	0	0	0	0	0	0	0	0	0	0	0	0	0	0	0	0	0	0	0	0	0	0	0	0	0	0	0	0	0	0	0	0	0	0	0	0	0
AT1G06377	0	0	0	0	0	0	0	0	0	0	0	0	0	0	0	0	0	0	0	0	0	0	0	0	0	0	0	0	0	0	0	0	0	0	0	0	0	0	0	0
AT1G06380	0.606691	0.639227	0.228551	0.827916	0.469031	1.07988	0.1319	1.22311	0.326345	0.838897	1.18995	1.01873	0.67442	0.168472	0.384232	0.365308	1.16448	0.583393	0.397653	0.649509	1.08392	0.581714	0.554584	0.444883	0.538253	0.543788	1.1752	0.443004	0.797428	0.67615	0.700857	0.572843	0.512993	0.239142	0.225632	0.35553	0.452296	0.467846	0.383266	0.53028
AT1G06383	0	0	0	0	0	0	0	0	0	0	0	0	0	0	0	0	0	0	0	0	0	0	0	0	0	0	0	0	0	0	0	0	0	0	0	0	0	0	0	0
AT1G06387	0	0	0	0	0	0	0	0	0	0	0	0	0	0	0	0	0	0	0	0	0	0	0	0	0	0	0	0	0	0	0	0	0	0	0	0	0	0	0	0
AT1G06390	0.33571	0.487328	0	0.277013	0	0	0	0.092551	0	0	0	0.226077	0	0	0	0	0	0	0	0.191646	0	0	0	0	0	0	0.272889	0.323978	0.438264	0.382744	0.978784	0	0	0	0	0	0.217833	0	0.181559	0.130264
AT1G06400	1.56546	1.61903	1.09365	1.37226	0	1.03224	0.719985	0.79843	0.554693	1.46211	1.11289	0.665688	1.04161	0.759435	0.65582	0.882608	0.904137	1.39061	0.788824	1.25531	0.319157	1.44396	0.312268	0	1.81794	1.59098	1.79152	1.49089	3.44534	1.78719	2.80221	0.990415	1.60208	0.27013	1.47742	0.514703	0.986641	1.0208	1.04383	1.10975
AT1G06410	6.24449	5.26753	6.27211	4.51436	4.84839	5.72535	7.02717	5.81325	5.33491	6.03299	7.0103	7.05205	8.48158	8.54441	7.79019	9.53705	10.6392	10.9049	9.42535	9.4702	8.6487	10.3268	8.59819	7.11556	7.03469	7.70801	7.47121	10.338	10.1997	9.13074	7.42308	7.21705	7.65848	8.87141	7.77838	7.12573	8.99998	6.95172	7.84393	8.28239
AT1G06413	0	0	0	0	0	0	0	0	0	0	0	0	0	0	0	0	0	0	0	0	0	0	0	0	0	0	0	0	0	0	0	0	0	0	0	0	0	0	0	0
AT1G06417	0	0	0	0	0	0	0	0	0	0	0	0	0	0	0	0	0	0	0	0	0	0	0	0	0	0	0	0	0	0	0	0	0	0	0	0	0	0	0	0
AT1G06420	0	0.161143	0	0.012266	0	0	0.22737	0	0	0.081557	0.363042	0	0	0	0	0.188548	0	0.130136	0.280111	0.188363	0	0.01211	0.385921	0	0	0	0.438775	0	0.1794	0	0.504037	0.31391	0	0	0	0	0.116969	0.186186	0	0
AT1G06430	0.680799	0.313029	0.3685	0.368026	0.489176	0.254731	0.32629	0.20398	0.591412	0.296447	0.462526	0.46314	0.410457	0.070551	0.32674	0.318863	0.36276	0.318818	0.245301	0.506585	0.080459	0.432607	0.577247	0	0.683638	0.438885	1.20813	0.881601	0.822862	1.11411	1.01132	0.509133	0.675283	0.204487	0.417129	0.325026	0.674696	0.820596	0.86364	0.433026
AT1G06433	0	0	0	0	0	0	0	0	0	0	0	0	0	0	0	0	0	0	0	0	0	0	0	0	0	0	0	0	0	0	0	0	0	0	0	0	0	0	0	0
AT1G06440	0	0	0	0	0	0	0	0	0	0	0	0	0	0	0	0	0.052586	0	0	0	0	0	0	0	0	0	0.064822	0	0.085533	0.058114	0	0	0	0	0	0	0	0.120551	0	0
AT1G06447	0	0	0	0	0	0	0	0	0	0	0	0	0	0	0	0	0	0	0	0	0	0	0	0	0	0	0	0	0	0	0	0	0	0	0	0	0	0	0	0
AT1G06450	1.36027	0.977729	1.326	0.79236	0.951437	0.88217	0.970923	0.323335	0	0.762	1.24137	0.094802	1.74597	1.63293	1.12587	1.45603	0.794726	0.865913	0.752109	1.43522	1.17537	1.99576	1.12468	1.02237	0.934133	1.09962	1.15843	2.23264	0.897759	1.42181	1.37425	1.59412	1.22423	1.07013	1.1868	2.69873	2.06501	0.773616	1.19541	1.17449
AT1G06457	0.912128	0.841133	0	0	0	1.58734	0	0	0.699858	0.6823	0	0	0	0	0	0	0	0	0	0	0	0	0	0	0	0	1.72914	0	0	0	0	0	0.576914	0.521966	0	0	0	1.15167	0	0
AT1G06460	34.7758	34.8718	37.6609	33.4469	37.0638	39.3432	36.8058	36.1262	40.6319	37.9656	35.0496	32.6055	34.9321	32.7711	32.9716	31.5628	37.4599	33.992	31.0361	37.8025	30.8146	39.1673	30.9618	26.7152	34.7764	41.0782	33.7908	37.0171	31.4256	32.2817	25.8781	29.1914	30.1704	31.1792	32.5659	29.9058	29.959	24.6438	32.9011	30.7777
AT1G06463	0.809876	0	0	1.60547	0	0.921383	0	0.594524	0.744814	0	0	0	0	1.18309	0.575754	0	0	0	0	0.305708	0.583267	0	0	0	0	0.675198	0.68631	0	0	0.464116	0	0	0	0	0	0	1.12199	0.593123	0	0
AT1G06467	0	0	0	0	0	0	0	0	0	0	0	0	0	0	0	0	0	0	0	0	0	0	0	0	0	0	0	0	0	0	0	0	0	0	0	0	0.443434	0	0	0
AT1G06470	2.70709	3.17383	2.93515	2.58514	3.16877	3.27106	3.07243	3.07343	2.3742	2.21317	2.7862	2.33939	2.72155	2.70986	2.15924	3.56454	3.79264	2.48639	2.20638	2.93028	2.17303	3.18188	2.51458	1.58169	2.63172	2.45288	2.4339	2.7891	2.45274	2.16177	2.72206	2.12088	1.61879	2.02974	2.21105	1.80018	1.92038	1.17994	2.8679	1.9919
AT1G06475	0	0	0	0	0	0	0	0	0	0	0	0.180441	0	0.286122	0	0	0	0	0.227792	0	0	0	0	0	0	0	0	0.123232	0	0	0	0	0.289135	0	0	0.270489	0.232715	0	0	0
AT1G06480	0	0	0	0	0	0	0	0	0	0	0	0	0	0	0	0	0	0	0	0	0	0	0	0	0	0	0	0	0	0	0	0	0	0	0	0	0	0	0	0
AT1G06483	0	0	0	0	0	0	0	0	0	0	0	0	0	0	0	0	0	0	0	0	0	0	0	0	0	0	0	0	0	0	0	0	0	0	0	0	0	0	0	0
AT1G06490	0.242927	0.151581	0.038647	0.091754	0.088939	0	0.088724	0.059363	0	0.087806	0	0.119528	0.084627	0.039736	0.108168	0	0	0	0	0	0	0.024601	0	0	0.039705	0.102166	0.057045	0	0	0	0	0.051952	0.064243	0	0.048802	0	0.080397	0	0.067637	0.037367
AT1G06493	0	0	0	0	0	0	0	0	0	0	0	0	0	0	0	0	0	0	0	0	0	0	0	0	0	0	0	0	0	0	0	0	0	0	0	0	0	0	0	0
AT1G06500	0	0	0.43338	0	0.586726	0.423846	0.432347	0	0.358029	0	0.70905	0.842148	0	0.176278	0.267996	0.218336	0.426686	0.404138	0.515818	0.562481	0	0.673211	0.259995	0	0	0	0	0.299165	0	0.573324	1.26155	0.460073	0	0.458934	0.236175	0	0.262899	0.85287	0.737559	0
AT1G06510	8.11944	6.14343	6.84216	7.78628	8.45142	6.55898	7.01312	6.57372	5.97596	6.77572	6.29474	5.88273	4.74516	5.7656	4.23944	5.00212	4.75299	6.36351	4.67072	4.42636	4.55666	4.72048	3.12115	3.38232	4.42959	6.22064	6.89331	5.23833	5.50679	4.09445	4.26236	5.05952	4.88481	3.97437	4.40496	3.70357	4.76465	5.39225	4.03555	4.36523
AT1G06515	6.55001	3.613	2.50966	2.84643	2.52283	3.20586	1.60167	3.23455	1.7676	3.32038	1.78663	2.00398	2.24349	1.81865	2.75327	2.74397	2.79797	2.17984	2.53057	2.71934	2.66783	4.37363	1.80102	1.1546	3.81199	2.4922	4.07675	3.06762	2.52648	3.13421	4.72654	1.72096	1.61342	1.22281	1.22442	0.888296	1.70364	3.3182	2.20657	3.17433
AT1G06517	0	0	0	0	0	0	0	0	0	0	0	0	0	0	0	0	0	0	0	0	0	0	0	0	0	0	0	0	0	0	0	0	0	0	0	0	0	0	0	0
AT1G06520	0	0.149171	0	0	0	0	0	0	0	0.266371	0	0.413374	0.077719	0.2341	0.81035	0	0	0.209489	0.270647	0.687884	0.306544	0.108511	0.24066	0.126336	1.71408	0.950506	3.17174	3.25958	14.1576	3.92886	6.68767	2.25715	1.24725	0.147156	0	0.123898	0.144974	1.57396	2.50198	0.480525
AT1G06527	0	0	0	0	0	0	0	0	0	0	0	0	0	0	0	0	0	0	0	0	0	0	0	0	0	0	0	0	0	0	0	0	0	0	0	0	0	0	0	0
AT1G06530	2.84469	3.72091	3.31217	3.29524	2.87092	3.22304	4.98793	3.19311	4.09013	2.87792	2.44783	2.22905	3.52913	2.50822	2.68102	2.66929	3.79212	3.18107	2.68605	2.28897	2.08536	3.24173	2.13463	0.906793	2.94509	3.2645	3.49417	3.07073	3.26858	2.84238	3.90485	2.74634	2.62034	2.14835	2.03453	3.05098	2.07851	2.54196	2.46009	2.63373
AT1G06533	0	0	0	0	0	0	0	0	0	0	0	0	0	0	0	0	0	0	0	0	0	0	0	0	0	0	0	0	0	0	0	0	0	0	0	0	0	0	0	0
AT1G06537	15.6876	9.36825	10.4258	9.7779	14.2518	8.54331	14.193	11.7705	11.3307	6.40809	9.65561	9.1271	6.33731	5.41178	4.73632	1.35554	2.83324	4.68274	2.70724	10.3455	2.21298	9.02783	7.23217	13.7282	8.526	6.92727	6.42732	4.23925	10.3801	3.05943	4.60671	3.63301	3.3413	5.0646	3.46343	4.60025	8.59211	11.4922	6.81925	5.32233
AT1G06540	254.866	254.352	274.413	269.766	244.522	257.868	270.478	229.56	232.805	265.719	262.498	241.098	306.144	263.383	245.213	216.937	207.886	228.457	168.878	280.18	211.879	286.226	223.6	207.308	332.939	297.475	346.949	336.132	377.385	313.433	349.961	357.578	295.842	299.18	304.311	343.105	335.839	355.837	308.955	315.084
AT1G06543	0	0	0	0	0	0	0	0	0	0	0	0	0	0	0	0	0	0	0	0	0	0	0	0	0	0	0	0	0	0	0	0	0	0	0	0	0	0	0	0
AT1G06547	0.025212	0.98075	0	0	0	0.714426	1.67413	0	0.570678	0	0.492249	0	0	0	0	0.808415	0	0.010557	0	0	0	0.009745	0.078345	0	0.000506	0	0.016229	0.493176	0	0.468117	0	0	0	0.10078	0	0	0	0	0.633486	0.131272
AT1G06550	0.470328	1.14636	0.481465	0	0.38138	0	0.593299	0	0.397783	0.305743	0.469937	0.551206	0.535482	0.628576	0.527627	0.261195	0.729425	0.354054	0.907179	0.588736	0.51157	0.657595	0	0.646592	1.20638	2.07676	3.89326	4.22939	2.50626	2.75432	6.39043	0.691879	0.747697	0.609356	0.655509	0.803651	0.955412	1.13825	1.92438	2.04173
AT1G06553	4.68909	4.188	3.85477	4.92143	2.87973	2.60445	3.19111	3.10292	2.64542	3.22668	3.63168	3.04353	1.90092	2.87844	2.74136	0.547394	1.67716	1.70984	1.23852	5.10466	1.22868	2.56871	4.08211	0.710018	1.95422	1.30488	1.92408	2.19064	1.78352	1.13729	1.52147	2.02083	0.250533	0.901603	1.18318	0.658907	1.05189	2.31844	1.5759	0.766956
AT1G06557	0	0	0	0.165773	0	0	0.372777	0	0	0	0	0	0	0	0	0	0	0	0	0	0	0	0	0	0	0	0	0	0	0	0	0	0	0	0	0	0	0	0	0
AT1G06560	0	0	0	0	0	0	0	0	0	0	0	0	0	0	0.245068	0	0	0	0	0	0	0	0	0	0	0	0.138712	0.101867	0.166397	0.14595	0.464993	0	0	0	0	0	0	0.069998	0	0
AT1G06567	0	0	0	0	0	0	0	0	0	0	0	0	0	0	0	0	0	0	0	0	0	0	0	0	0	0	0	0	0	0	0	0	0	0	0	0	0	0	0	0
AT1G06570	0	0.262272	0	0.16616	0	0.389949	0	0	0.120385	0	0.14472	0.106372	0	0	0	0.533336	0	0.090536	0	0.072984	0	0	0	0	0.3497	0.449444	0.287993	0.226612	0.184285	0	0.778767	0	0.14707	0.135173	0	0.116617	0	0.21144	0.339976	0.308117
AT1G06580	0.361754	0	0.067981	0	0.191252	0.072529	0	0.082058	0.085267	0	0.043569	0.126558	0.108542	0.167452	0.303228	0	0.078814	0	0.064538	0.113566	0	0.053453	0.231295	0	0.132066	0.064689	0.088359	0.031725	0	0.106929	0.151816	0.079141	0.095731	0	0	0.097997	0.10685	0.076717	0.121488	0.084841
AT1G06590	0.712025	1.0297	0.437279	0.568193	0.821034	0.77103	1.11609	1.08055	0.704765	0.464297	1.05045	0.652039	0.845917	0.667441	0.69779	0.526773	0.327697	0.379665	0.459321	0.665949	0.856802	0.814325	0.475853	0.568587	0.764654	1.06638	0.403987	1.08949	0.862111	0.670726	0.859753	0.723184	0.803931	1.00738	1.12322	0.509961	0.43159	0.514271	0.929003	0.799472
AT1G06603	0	0	0	0	0	0	0	0	0	0	0	0	0	0	0	0	0	0	0	0	0	0	0	0	0	0	0	0	0	0	0	0	0	0	0	0	0	0	0	0
AT1G06607	0	0	0	0	0	0	0	0	0	0	0	0	0	0	0	0	0	0	0	0	0	0	0	0	0	0	0	0	0	0	0	0	0	0	0	0	0	0	0	0
AT1G06610	0	0	0	0	0	0	0	0	0	0	0	0	0	0	0	0	0	0	0	0	0	0	0	0	0	0	0	0	0	0	0	0	0	0	0	0	0	0	0	0
AT1G06617	0	0	0	0	0	0	0	0	0	0	0	0	0	0	0	0	0	0	0	0	0	0	0	0	0	0	0	0	0	0	0	0	0	0	0	0	0	0	0	0
AT1G06620	0	0	0	0	0.126852	0	0	0	0	0	0	0	0	0	0	0	0	0	0	0.130304	0	0	0	0	0	0.174208	0	0	1.70353	0.163371	0.754137	0.182281	0.187134	0	0	0	0	0	0.301888	0
AT1G06627	0.04204	0	0	0	0	0	0	0	0	0	0	0	0	0	0	0	0	0	0	0	0	0.070283	0	0	0	0	0.243662	0	0	0	0	0	0	0	0	0	0	0	0	0
AT1G06630	3.36201	2.54913	3.78837	2.47332	3.78214	3.56393	2.516	3.06475	2.38433	2.88417	2.05989	2.8734	2.98886	2.0028	2.51694	2.41539	2.21708	1.84927	1.11505	3.36307	2.10545	3.41279	3.11873	1.65284	2.91529	1.94021	2.75936	2.03552	3.18907	2.15193	2.69281	2.39397	2.14229	2.63278	3.55596	2.35849	2.00252	2.90202	2.19975	2.30341
AT1G06637	0	0	0	0	0	0	0	0	0	0	0	0	0	0	0	0	0	0	0	0	0	0	0	0	0	0	0	0	0	0	0	0	0	0	0	0	0	0	0	0
AT1G06640	0.670356	0.39199	0	0.435877	0	0	0.232782	0	0	0.092595	0	0.244459	0.059941	0	0	0	0	0	0.384363	0	0	0	0	0	0.664994	0.825246	0.997712	0.965763	3.07278	1.22296	2.77511	0.913907	0.669793	0.078104	0	0	0.587078	0.320033	1.35088	0.235254
AT1G06645	0	0	0	0	0	0	0	0	0	0	0	0	0	0	0	0.320377	0	0	0	0	0	0	0	0	0.264739	0	0.102929	0.073224	0	0.168398	0.169747	0	0	0	0	0	0	0	0	0
AT1G06650	0	0	0	0.310661	0	0	0	0	0	0	0	0.592304	0.074916	0	0	0	0	0	0	0	0	0	0	0	0.316624	0	0.454764	0.485696	0.408229	0.784499	1.13176	0.135992	0.389558	0	0	0	0.202825	0.264531	0	0.224799
AT1G06660	8.18305	7.34471	7.76225	5.90152	8.9364	7.70015	8.84875	8.81998	8.918	7.71866	9.84716	8.24049	7.27632	8.63721	8.01187	9.70661	11.2218	9.72396	8.7562	9.14553	7.58652	9.5578	6.85119	7.93348	7.67576	9.77198	6.4623	7.57819	6.78446	6.81825	5.57621	6.32643	8.3322	8.88426	8.31728	6.53423	6.01309	6.9737	7.30744	7.7299
AT1G06663	0	0	0	0	0	0	0	0	0	0	0	0	0	0	0	0	0	0	0	0	0	0	0	0	0	0	0	0	0	0	0	0	0	0	0	0	0	0	0	0
AT1G06667	0	0	0	0	0	0	0	0	0	0	0	0	0	0	0	0	0	0	0.951253	1.37924	0	0.062607	0	0	0	0	0	0	0	0	0	0	0	0	0	0	0	0	0	0
AT1G06670	0.283392	0.250435	0.306823	0.465974	0.384698	0.358294	0.427349	0.177293	0.223463	0.411789	0.299757	0.312577	0.245139	0.183505	0.133522	0.335172	0.323481	0.190313	0.45058	0.233261	0.239605	0.257801	0.328085	0.244064	0.258977	0.40641	0.302306	0.369833	0.51664	0.251513	0.496126	0.391045	0.220417	0.319178	0.278342	0.202228	0.371774	0.295914	0.345273	0.343229
AT1G06673	0	0	0	0	0	0	0	0	0	0	0	0.901732	0	0	0	0	0	0	0	0.903642	0	0.317849	0	0	0	0	0	0	0	0	0	0	0	0	0	0	0	0	0	0.628937
AT1G06677	0	0	0	0	0	0	0	0	0	0	0	0	0	0	0	0	0	0	0	0	0	0	0	0	0	0	0	0	0	0	0	0	0	0	0	0	0	0	0	0
AT1G06680	26.0389	15.6149	1.73786	9.27281	3.16133	3.2343	1.10833	1.74304	2.97484	0.291498	1.14481	5.81414	0.311993	0.433299	0.983471	0.589602	0	0	1.386	0.802671	0.293038	0.670834	0.826744	0	6.59083	3.13634	12.9033	11.611	7.97947	13.813	29.3914	2.83132	3.25071	0.621503	0.92867	1.41868	4.05243	1.90497	2.80842	2.0476
AT1G06683	0	0.957082	1.69169	1.41636	0.955972	1.28956	2.02399	2.01631	1.43446	1.48801	0.403175	0.585207	1.41946	0.701915	2.2016	1.10937	0.769127	2.90286	1.11004	0.303503	0.639862	0.747481	0.997274	0.564812	0.987782	1.04966	0.58974	1.33139	0.614389	0.630961	0.228449	0.920781	0.895146	0.703049	1.16881	2.06805	1.72268	0.19647	1.01387	1.52421
AT1G06690	1.04727	1.01495	0.514717	1.75237	1.36758	1.25544	1.05385	1.68591	0	1.2681	1.21719	1.78048	1.1323	0.433594	0.622731	0.458108	0.344085	0.614429	0.584665	0.903135	0.840611	1.06551	0.818907	0.717553	1.49102	1.41855	1.43389	1.55235	1.21523	1.06317	1.45697	1.26731	1.19403	1.05618	0.959456	1.70965	1.5659	0.801349	1.66067	1.12321
AT1G06693	0	0	0	0	0	0	0	0	0	0	0	0	0	0	0	0	0	0	0	0	0	0	0	0	0	0	0	0	0	0	0	0	0	0	0	0	0	0	0	0
AT1G06697	0	0	0	0	0	0	0	0	0	0	0	0	0	0	0	0	0	0	0	0	0	0	0	0	0	0	0	0	0	0	0	0	0	0	0	0	0	0	0	0
AT1G06700	867.477	854.29	862.921	889.476	859.01	863.347	835.545	838.769	816.344	874.347	870.077	864.153	870.217	847.836	803.16	863.073	858.549	852.402	814.772	822.994	838.44	873.327	795.988	815.542	988.187	977.656	960.383	965.218	993.221	964.552	960.54	1011.83	954.161	965.236	970.1	935.68	889.008	947.973	923.436	945.555
AT1G06703	0	0	0	0	0	0	0	0	0	0	0	0	0	0	0	0	0	0	0	0	0	0	0	0	0	0	0	0	0	0	0	0	0	0	0	0	0	0	0	0
AT1G06707	0	0	0	0	0	0	0	0	0	0	0	0	0	0	0	0	0	0	0	0	0	0	0	0	0	0	0	0	0	0	0	0	0	0	0	0	0	0	0	0
AT1G06710	0.109588	0	0.05266	0	0	0.235023	0	0	0	0	0	0	0	0	0	0	0.073154	0	0	0	0.086956	0.039813	0.092181	0	0	0	0.050846	0.137473	0.079272	0.107293	0	0	0	0.084338	0	0	0	0.154036	0	0
AT1G06713	0	0	0	0	0	0	0	0	0	0	0	0	0	0	0	0	0	0	0	0	0	0	0	0	0	0	0	0	0	0	0	0	0	0	0	0	0	0	0	0
AT1G06720	0.056546	0	0	0	0.260752	0.062416	0.303132	0	0	0.107986	0.052381	0	0	0.041849	0.050736	0.134957	0	0.060496	0	0	0.088422	0.09672	0	0.074908	0.194351	0.170371	0.259394	0.244737	0.301241	0.2407	0.517681	0	0.201021	0.264654	0.157541	0.764323	0	0.212907	0.174096	0.138145
AT1G06723	0	0	0	0	0	0	0	0	0	0	0	0	0	0	0	0	0	0	0	0	0	0	0	0	0	0	0	0	0	0	0	0	0	0	0	0	0	0	0	0
AT1G06727	0	0	0	0	0	0	0	0	0	0	0	0	0.417195	0	0	0	0	0	0	0	0	0	0	0	0	0	0	0	0	0	0	0	0	0	0	0	0	0	0	0
AT1G06730	5.89131	5.56951	7.04418	6.77213	6.61652	6.70733	6.4991	6.59558	5.69414	7.81251	6.51702	6.25892	6.00289	5.67458	5.41902	8.24418	9.25764	6.65054	7.31973	6.78887	3.90647	8.64504	4.69215	3.87623	5.98508	6.30844	5.89773	5.64469	6.8335	5.81419	6.70953	6.24102	6.74801	7.65192	8.4015	6.23175	6.57958	6.68168	5.40711	6.06768
AT1G06740	1.09454	0.937103	0.736674	1.33001	1.20626	1.72076	0.844218	0.803663	0.677976	1.16297	0.846143	0.72282	0.789863	0.555714	0.491617	0.701229	0.849167	0.628575	0.318511	0.616879	0.495638	0.515566	0.430951	0.509506	0.548104	0.656198	0.365758	0.651803	0.767022	0.724182	0.51602	0.657646	0.812239	0.711362	0.517197	0.643953	0.476937	0.378358	0.647757	0.756717
AT1G06747	0	0	0	0	0	0	0	0	0	0	0	0	0	0	0	0	0	0	0	0	0	0	0	0	0	0	0	0	0	0	0	0	0	0	0	0	0	0	0	0
AT1G06750	56.2159	57.3872	61.6211	59.2717	59.3924	59.5929	59.7569	59.6362	55.0466	51.7144	58.2239	57.7902	59.0295	57.221	52.0725	84.0057	88.7213	81.2796	71.455	66.2697	61.261	69.2491	62.0574	58.7014	52.7166	61.7423	55.9933	67.1434	55.3564	58.6652	50.0204	56.6843	57.9831	70.8053	66.8409	85.567	53.8494	48.5702	54.779	57.6667
AT1G06760	1.09297	1.39801	1.43958	0.786072	1.30772	0.637532	0.906049	0.85492	1.34128	0.709475	0.405852	1.73267	0.615135	1.54035	0.636446	1.29499	0.720228	0	0	1.04527	0.760442	1.02869	0.661286	0.867968	1.89103	2.67358	4.39462	3.78602	2.43028	2.34509	6.78395	1.28774	1.77288	1.2329	1.06414	1.02662	1.87046	1.05815	1.33427	2.33234
AT1G06770	154.939	138.079	147.105	153.698	153.821	148.52	156.14	139.339	139.457	179.711	155.073	156.809	106.434	107.505	102.245	107.25	108.759	103.349	79.7248	102.238	89.5418	128.584	89.2946	79.4056	115.348	115.745	109.143	107.137	112.242	107.909	96.9313	110.935	117.026	114.83	119.907	95.0836	100.443	105.225	105.311	105.373
AT1G06773	0	0	0	0	0.748153	0	0	0	0	0	0	0	0	0.377587	0	0	0	0	0	0	0.022439	0	0	0	0	0	0	0	0	0	0	0	0	0	0	0	0	0	0	0
AT1G06780	8.57554	8.42632	8.22305	7.11498	7.68484	9.97687	8.00611	9.38567	7.90426	8.47552	8.86566	6.86335	11.0485	8.01848	8.27638	12.5516	12.4405	10.4018	10.1068	8.77521	8.61924	10.8324	8.46678	7.30809	7.44671	7.8478	9.69714	10.4563	7.98069	8.14438	8.63425	7.53104	5.84732	7.12011	6.35736	4.79941	7.95826	8.21555	9.40804	8.31211
AT1G06783	0	0	0	0	0	0	0	0	0	0	0	0	0	0	0	0	0	0	0	0	0.794982	0	0	0	0	0	0	0	0	0	0	0	0	0	0	0	0	0	0	0
AT1G06790	1.61039	2.00397	0.870911	0.748303	0.728445	0.899222	1.12432	2.17255	1.05052	1.24472	0.367989	1.03069	0.758762	0.429545	0.94103	0	0.921559	0.950876	0.843792	0.716155	0.490229	1.00091	1.2114	0	0.644987	0	0.304142	0.897865	0.72894	1.00731	1.67586	0.559812	0.384274	1.00183	0.737292	0.527122	0.894886	1.14276	0.315802	0.615921
AT1G06797	1.91734	0.939585	1.68783	2.56091	1.50821	2.02666	2.2132	1.30009	1.45809	3.5657	3.55957	3.17475	1.18217	1.72428	1.27338	1.64345	1.38172	0.871293	0.531341	1.05354	0.839561	1.36406	0.895227	1.59153	1.47459	0.773028	1.20783	1.51602	1.95151	2.06842	1.16442	2.1512	1.1117	1.30123	1.53489	1.103	2.42449	2.47611	0.394134	1.26649
AT1G06800	3.49162	3.26091	3.33265	3.22318	3.84126	2.87451	3.32511	4.76727	2.69812	2.7092	3.70066	2.39469	3.06561	4.79835	2.62873	6.60364	6.11642	5.25849	3.95502	4.19044	5.21335	3.29001	4.1439	4.5706	4.72337	3.85361	3.59357	3.54243	3.4806	3.08611	3.55153	3.6081	2.72244	2.94794	2.53224	2.19488	3.78641	3.66905	3.04582	4.00327
AT1G06810	0	0	0.351831	0	0	0	0	0	0	0	0	0	0	0.262003	0.281295	0	0	0	0.504844	0	0	0.191719	0	0	0	0.186063	0	0	0	0.506984	0	0.256893	0	0	0	0	0	0	0	0
AT1G06817	0	0	0	0	0	0	0	0	0	0	0	0	0	0	0	0	0	0	0	0	0	0	0	0	0	0	0	0	0	0	0	0	0	0	0	0	0	0	0	0
AT1G06820	0.353313	0.548031	0.299179	0.166523	0.221801	0	0	0.325603	0	0	0.179105	0.23761	0.284192	0.206927	0.277786	0.335104	0	0.37273	0.493139	0.305639	0.298327	0.341574	0	0	0.232583	0.330415	0.541785	0.447842	0.215228	0.300805	0.535601	0.411869	0.185177	0	0.329812	0	0.227477	0.450642	0.465793	0.289941
AT1G06823	0	0	0	0	0	0	0	0	0	0	0	0	0	0	0	0	0	0	0	0	0	0	0	0	0	0	0	0	0	0	0	0	0	0	0	0	0	0	0	0
AT1G06827	0.294772	0.487963	0.709363	0.425686	0.312333	0	0.703916	0.424623	0.773725	0.044429	1.09648	0.56515	0.440422	0.175986	0	0.352739	0.2306	0.254207	1.33601	0.813926	0.389706	0.100696	0.745703	0	0.888536	0.300533	0	0.444585	0.238856	0.251541	0.587198	0	0.956239	0.819175	0.268936	0.192702	0.38245	0.872473	1.0794	0
AT1G06830	0	0	0	0	0	0	0	0	0	0	0	0.345031	0	0	0	0.381382	0	0	0	0	0	0.078315	0	0	0	0	0	0	0	0	0.219916	0	0	0	0	0	0	0	0	0
AT1G06840	2.29496	2.43857	1.97062	3.25167	2.68042	2.26383	1.2981	1.31455	0.988833	1.12801	1.14491	0.946593	2.89877	2.16075	1.7765	2.1748	1.74232	2.0224	0.678291	0.460449	1.32013	1.15822	0.354722	0.561611	1.57016	2.51947	3.29686	2.70949	3.09318	2.27936	2.96382	2.63933	1.69499	1.61686	1.44695	1.75249	1.75558	1.77866	2.38679	1.94396
AT1G06850	17.2323	14.6169	16.2941	13.0119	13.4375	12.562	17.1606	14.3129	13.4116	15.1245	14.6345	16.5969	15.8444	13.3596	14.5735	19.0685	19.5271	15.3321	18.2793	17.1551	13.0651	20.6194	15.6336	12.3549	18.031	17.9245	17.4714	16.1232	14.7124	14.2911	14.1322	15.4472	16.0453	15.4481	12.4394	13.1029	14.0001	15.3048	14.8518	15.5218
AT1G06853	0	0	0	0	0	0	0	0	0	0	0	0	0	0	0	0	0	0	0	0	0	0	0	0	0	0	0	0	0	0	0	0	0	0	0	0	0	0	0	0
AT1G06860	0	0	0	0	0	0	0	0	0	0	0	0	0	0	0	0	0	0	0	0	0	0	0	0	0	0	0	0	0	0	0.681427	0	0	0	0	0	0.217501	0.255892	0	0
AT1G06863	0	0	0	0	0	0	0	0	0	0	0	0	0	0	0	0	0	0	0	0	0	0	0	0	0	0	0	0	0	0	0	0	0	0	0	0	0	0	0	0
AT1G06870	6.75914	7.13079	7.60998	6.32953	5.23977	8.43792	6.44363	6.24187	6.06926	6.83511	7.19878	9.08832	7.55933	7.92169	8.23235	8.54875	8.28819	7.47186	7.84735	9.73381	6.38772	10.7049	8.29934	6.04992	8.82661	8.89104	8.52439	7.17952	7.33846	8.56705	7.9845	7.37447	6.23452	7.02191	6.66029	7.71786	7.17934	5.72041	6.22262	7.57216
AT1G06873	0	0	0	0	0	0	0	0	0	0	0	0	0	0	0	0	0	0	0	0	0	0	0	0	0	0	0	0	0	0	0	0	0	0	0	0	0	0	0	0
AT1G06877	0	0	0	0	0	0	0	0	0	0	0	0	0	0	0	0	0	0	0	0.333975	0	0.260524	0.614073	0	0.054864	0.360122	0	0	0.192864	0	0	0	0	0	0	0	0	0	0.557963	0.478754
AT1G06880	0	0	0.152444	0	0.092773	0	0	0	0	0	0	0	0	0	0	0	0	0	0	0	0	0.2975	0	0	0	0	0.529487	0	0	0	0	0	0	0	0	0	0	0	0	0
AT1G06883	0.852485	0.487236	0.657343	0.270248	0	0.291648	2.37193	3.04718	2.74936	1.4544	2.8512	3.33089	1.31993	0.916641	0.442616	0.317135	0.759122	0.247821	6.81183	8.04858	3.66043	4.65832	3.68244	0.51983	0.422184	1.17674	0.225954	2.02011	0.971136	1.47907	1.69899	2.09938	2.60984	2.51712	3.38587	1.27207	4.1147	3.47661	3.07815	3.6008
AT1G06890	752.417	729.721	752.542	738.993	721.176	718.658	731.85	753.201	747.457	749.187	782.223	757.894	754.896	786.494	746.293	738.852	766.125	752.513	752.694	773.196	796.736	793.199	805.24	697.674	836.686	880.161	854.066	862.649	837.547	841.614	823.884	879.029	847.53	841.466	824.132	789.054	804.322	852.815	801.175	837.927
AT1G06897	0	0	0	0	0	0	0	0	0	0	0	0	0	0	0	0	0	0	0	0	0	0	0	0	0	0	0	0	0	0	0	0	0	0	0	0	0	0	0	0
AT1G06900	0.529419	0.50628	0.930391	0.530947	0.521156	0.431888	0.359315	0.786254	0.634759	0.793566	0.971685	0.824807	0.743003	0.987208	0.74656	0.854252	0.709563	0.879492	0.442078	0.6294	1.07819	0.873052	0.916849	0.54951	0.869014	0.928702	0.815405	0.843267	0.909319	1.08298	0.966875	0.956637	1.10231	0.961747	0.967841	0.872913	1.01408	0.724796	1.03128	1.05114
AT1G06910	0.616667	0	0.324921	0	0.43686	0.34957	0.209237	0.51444	0.916937	0	0.489908	0.532054	0.253266	0.242297	0.229299	0.455641	0.421879	0.362103	0.671926	0.10413	0.405761	0.397401	0	0.312014	0.293082	0.451918	0.249178	0.460551	0.405811	0.517129	0	0.277363	0.187627	0	0	0	0.194887	0.581149	0	0.323759
AT1G06913	0	0	0	0	0	0	0	0	0	0	0	0	0	0	0	0	0	0	0	0	0	0	0	0	0	0	0	0	0	0	0	0	0	0	0	0	0	0	0	0
AT1G06917	0	0	0	0	0	0	0	0	0	0	0	0	0	0	0	0	0	0	0	0.343688	0	0	0	0	0	0	0	0	0	0	0	0	0	0	0	2.26583	3.17839	4.75516	4.11914	6.68045
AT1G06920	0.087345	0.203462	0	0	0	0	0	0	0.18533	0	0.124505	0	0	0	0	0	0	0	0	0	0	0	0	0	0	0	0.109788	0	0	0	0	0	0	0	0	0	0	0	0	0
AT1G06923	0	0	0.337311	0	0	0.599593	0	0	0	0	0.163167	0.185371	0	0	0	0	0	0	0	0	0.16754	0.102401	0	0	0	0.395356	0.159132	0	0.1938	0.198765	0	0	0	0	0	0	0.212418	0	0	0
AT1G06925	0.79001	0	0.743924	0	0.773256	0.541255	1.35001	0.428098	0.54558	0	0	1.51001	0	0.716501	0	0	0.79544	0	0.675143	0	0	0.557016	0	0	1.32981	0	0.792265	0.471685	0	0	0	0	1.4974	0.361966	0.618367	0	0.233205	1.75635	0.728986	0
AT1G06927	0	1.63159	1.80559	0	0	1.41245	0	2.31203	0.703967	0.479528	0.828457	1.24577	1.00864	0.185003	1.66053	0.679119	0	1.32975	1.25228	1.66112	0.985826	0.532263	0.702996	1.801	0.989645	0.391554	0.292521	0.281511	1.25189	0	0	0.255861	0	0	0	0.40018	0.38097	0	0.357706	0
AT1G06930	0	0	0	0	0	0	0	0	0	0	0	0	0	0	0	0	0	0	0	0	0	0	0	0	0	0	0	0	0	0	0	0	0	0	0	0	0	0	0	0
AT1G06933	0	0	0	0	0	0	0	0	0	0	0	0	0	0	0	0	0	0	0	0	0	0	0	0	0	0	0	0	0	0	0	0	0	0	0	0	0	0	0	0
AT1G06950	0.363162	0.383631	0	0	0.102821	0	0	0	0	0	0	0	0	0.038518	0.107632	0.361036	0	0.052676	0	0.074588	0	0.039238	0	0	0.078203	0.060777	0.282234	0.403786	0.707709	0.294605	0.868871	0.150482	0.243898	0	0	0	0.201951	0.127221	0	0
AT1G06953	0	0	0	0	0	0	0	0	0	0	0	0	0	0	0	0	0	0	0	0	0	0	0	0	0	0	0	0	0	0	0	0	0	0	0	0	0	0	0	0
AT1G06957	0	0	0	0	0	0	0	0	0	0	0	0	0	0	0	0	0	0	0	0	0	0	0	0	0	0	0	0	0	0	0	0	0	0	0	0	0	0	0	0
AT1G06960	0.728445	0	0	0.848807	0.483664	0.586532	0.701474	0.85148	0.709342	0.975928	0.464987	0.445045	0.572172	1.16443	0.949698	1.93796	2.18425	2.30043	0.480888	0.531592	1.01475	0.829456	0.6499	0	1.84842	0.498185	0.948755	1.21537	1.14425	0.461143	2.39649	1.21837	0.458329	1.1862	0.589639	1.413	1.46209	1.71468	0.337643	1.00939
AT1G06967	0	0	0	0	0	0	0	0	0	0	0	0	0	0	0	0	0	0	0	0	0	0	0	0	0	0	0	0	0	0	0	0	0	0	0	0	0	0	0	0
AT1G06970	56.8291	52.7477	54.9819	51.6255	56.59	55.4536	63.183	50.6403	58.236	52.1685	54.9763	54.176	55.8929	48.5498	53.4402	55.0441	61.1814	50.5515	53.0882	66.6774	50.4151	63.1294	52.2481	46.1221	40.2581	44.779	44.0585	56.6028	45.0334	47.7204	49.8804	47.5489	50.0601	43.2233	41.776	39.9308	47.4592	42.0232	51.2156	51.6508
AT1G06980	0	0	0	0	0	0	0	0	0	0	0	0	0	0	0	0	0	0	0	0	0	0	0	0	0.137502	0.136817	0	0	0.160329	0	0	0	0	0.097311	0	0	0	0	0	0
AT1G06987	10.4361	7.87465	8.99864	10.2478	10.1658	7.34227	8.6109	6.84122	6.87348	5.29125	9.91558	4.599	10.2896	9.08681	5.38269	10.8976	8.27295	8.43418	7.56671	8.7326	4.67457	13.1159	10.3555	5.09954	7.99513	4.42222	6.66582	8.21907	5.19951	6.46418	3.93035	7.64504	4.47941	5.0565	5.79657	4.91278	11.856	16.2421	5.29296	5.31842
AT1G06990	0	0	0.290131	0	0	0	0	0	0	0.15858	0	0	0	0	0	0	0	0.14194	0	0	0	0	0	0	0	0	0	0	0	0	0	0	0	0	0	0	0	0	0	0
AT1G06993	0	0	0	0.418785	0	0	0	0	0	0	0	0	0	0	0	0.301367	0	0	0	0	0	0	0	0	0	0	0.372214	0	0	0	0	0	0.278677	0	0	0	0	0	0.202095	0
AT1G07000	0.369989	0.318101	0.706491	0.935346	0.489093	0	0.283138	0.71884	0.975705	0.562351	0.812278	0.570414	0.5141	0.725411	0.523355	1.2176	0.706209	0.684734	0.504253	0.988907	0.547679	1.03826	0.924013	0.470975	0.476857	0.630784	0.617957	0.892529	0.375373	0.640965	1.04804	0.76233	0.397681	0.509912	0.859738	0.704597	0.755175	0.448831	0.43222	0.891027
AT1G07003	0	0	0.328274	0	0	0	0	0	0	0	0	0	0	0	0	0	0	0	0	0	0	0	0	0	0	0	0	0	0	0	0	0	0	0	0	0	0	0	0	0
AT1G07007	0	0	0	0	0	0	0	0	0	0	0	0	0	0	0	0	0	0	0	0	0	0	0	0	0	0	0	0	0	0	0	0	0	0	0	0	0	0	0	0
AT1G07010	0.93115	0.690794	0	0.230415	0.37197	0.19705	0.181608	0.476253	0.473433	0	0.384348	0	0	0.298286	0.818136	0	0.452718	0.158978	0	0.282457	0	0.303381	0	0	0.487154	0	0.267367	0.40182	0.341815	0.335046	0	0	0	0	0.327165	0	0	0.225595	0	0
AT1G07013	0	0	0	0	0	0	0	0	0	0	0	0	0	0	0	0	0	0	0	0	0	0	0	0	0	0	0	0	0	0	0	0	0	0	0	0	0	0	0	0
AT1G07020	4.03301	2.87927	4.3479	4.6258	3.57987	2.71601	3.98239	2.95626	3.85918	3.23072	2.63675	3.58364	2.16878	3.23399	2.84201	3.97527	4.05696	3.67102	2.4856	2.67179	1.33816	3.72187	2.67592	0.796609	2.86452	2.54264	3.63704	3.22417	3.74843	2.35187	2.27324	2.75821	2.09428	2.66302	1.75078	2.87473	2.29228	4.69874	1.67693	2.49027
AT1G07025	0	0	0	0	0	0.262284	0.366588	0	0.141841	0	0	0	0	0	0	0	0	0	0	0	0	0.133095	0	0	0	0.267396	0	0	0	0	0	0	0	0	0	0	0.221636	0	0	0.265953
AT1G07030	34.0153	31.8717	34.0139	34.0059	31.8421	35.4507	29.0594	34.66	33.1571	30.9405	28.7633	35.8189	36.1026	35.4613	31.3565	40.0425	42.6318	33.6188	36.8803	44.5213	30.0593	43.8171	36.7865	29.7084	43.0347	36.4222	36.4551	40.6862	33.7191	28.8632	34.6286	35.3315	28.5372	31.2491	31.0565	22.7638	30.8386	32.2649	30.8681	40.0403
AT1G07040	3.50509	2.62999	3.7358	3.90748	3.67585	3.60885	3.79062	4.24675	3.88694	5.98977	5.0572	4.46708	3.28509	3.77343	3.173	3.5288	3.90509	3.43801	3.68852	4.78531	3.83685	5.21281	3.24832	2.92666	3.56387	4.23645	3.46171	4.89595	4.36736	4.79811	3.64794	3.68221	5.23663	4.84905	5.32061	6.42119	4.71145	3.88589	3.65979	4.0897
AT1G07050	0.221487	0.203839	0	0.104256	0	0	0.419566	0	1.03339	0.412252	0	0	0.212528	0	0	0	0.369167	0	0	0	0	0	0	0	0	0.20282	0	0.596131	0	0.349773	0.301794	0	0.443129	0.294531	0.722513	0.418293	0	0	0.558075	0.290849
AT1G07060	14.9929	11.5271	11.6349	12.6027	13.1753	13.532	14.0397	11.6361	13.161	10.5392	12.2744	10.5251	8.8575	8.58741	10.0152	7.48231	7.77533	9.30421	7.24776	10.2608	6.87557	10.5012	9.41966	5.93859	11.3417	9.70724	11.0945	8.93412	7.02877	7.44167	9.17701	6.30893	7.21191	6.48905	7.11846	5.12073	7.26983	7.12901	8.04945	8.26804
AT1G07070	0.310325	0	0.540445	0	0	0.449202	0.960983	0	0.367088	0	0	0	0.067364	0	0.519977	0	0	0	0	0	0	0.199212	0	0	0	0.54078	1.22976	0.513988	0	0.752201	1.1409	0.348789	0	0.304814	0	0	0.555821	0.623571	1.09522	0
AT1G07080	27.1594	25.3985	24.8929	22.6794	20.7092	18.4851	22.3739	19.1208	19.8884	19.7706	18.0033	21.3815	24.9851	21.2595	19.4684	25.5969	25.9151	21.5502	24.96	25.5251	19.3445	28.7096	20.5618	17.4764	24.892	21.2912	25.6394	24.5064	24.9313	20.3384	22.2369	22.9513	23.2206	23.4282	21.6092	21.9738	24.5646	24.8427	23.0098	25.9963
AT1G07090	0	0.362142	0	0	0.072844	0	0	0	0	0	0	0	0	0	0	0.190081	0	0	0	0	0	0	0	0	0	0.119175	0.115445	0.283503	0.175777	0	0.242278	0	0.098108	0.014651	0	0	0	0	0	0
AT1G07100	0	0	0	0	0	0	0	0	0	0	0	0	0	0	0	0	0	0	0	0	0	0	0	0	0	0	0	0	0	0	0	0	0	0	0	0	0	0	0	0
AT1G07110	5.8856	4.81337	4.47096	5.02613	3.96735	3.82291	5.0471	4.16041	3.84317	4.57676	5.66209	4.75045	4.65122	4.15153	4.5076	5.41275	5.49561	4.89034	4.521	4.99502	4.8159	6.00297	4.80451	3.26097	6.49841	4.6902	5.98787	6.24158	5.61266	4.79351	5.48493	5.76813	5.14426	5.10701	5.14825	6.32521	4.49364	4.6698	4.40143	5.22656
AT1G07117	0	0	0	0	0	0	0	0	0	0	0	0	0	0	0	0	0	0	0	0	0	0	0	0	0	0	0	0	0	0	0	0	0	0	0	0	0	0	0	0
AT1G07120	0	0	0	0	0	0	0	0	0	0	0	0	0	0	0	0	0	0	0	0	0	0	0	0	0	0	0	0	0	0	0	0	0	0	0	0	0	0	0	0
AT1G07123	0	0	0	0	0	0	0	0	0	0	0	0	0	0	0	0	0	0	0	0	0	0	0	0	0	0	0	0	0	0	0	0	0	0	0	0	0	0	0	0
AT1G07127	0	0	0	0	0	0	0	0	0	0	0	0	0	0	0	0	0	0	0	0	0	0	0	0	0	0	0	0	0	0	0	0	0	0	0	0	0	0	0	0
AT1G07130	3.97085	3.57332	2.75759	1.68688	3.13626	1.70448	2.03485	1.62532	3.24034	0.952227	2.10149	1.57803	3.31395	2.34858	1.97185	2.69949	2.73858	1.51176	1.5272	2.12727	1.21067	2.61989	2.82212	1.27598	2.82158	1.47297	3.42384	1.3074	2.80798	2.14405	3.93732	1.63002	1.59574	1.48803	0.974302	1.2272	2.72345	2.94858	2.28035	2.49801
AT1G07133	0	0	0	0	0	0	0	0	0	0	0	0	0	0	0	0	0	0	0	0	0	0	0	0	0	0	0	0	0	0	0	0	0	0	0	0	0	0	0	0
AT1G07135	0.144387	0.23863	0.271413	0.580939	0.79071	0	0.37615	0.133594	0.747409	0.197776	0	0.186889	0.362365	0	0.130567	0.207341	0.362502	0.1344	0	0.292235	0	0.362624	0.295921	0.285181	1.63333	0.322947	0.59085	1.85097	1.78011	1.72647	4.78465	0.706124	1.06257	0	0	0.253511	1.17593	0.113385	1.37243	1.44782
AT1G07140	22.7881	20.7359	21.0901	21.0645	20.123	19.8519	21.5354	21.0349	18.4859	20.1346	19.7786	19.953	20.3	21.9879	16.6862	28.3738	23.9658	21.1839	23.4003	23.8557	17.6156	26.3313	19.3249	14.3745	23.0972	18.9195	21.6873	21.5672	23.263	23.8395	16.9096	21.8332	19.4253	19.3094	20.893	22.0722	22.5357	23.3416	20.3074	24.7078
AT1G07147	0	0	0	0	0	0	0	0	0	0	0	0	0	0	0	0	0	0	0	0	0	0	0	0	0	0	0	0	0	0	0	0	0	0	0	0	0	0	0	0
AT1G07150	0.087818	0.145313	0	0.106823	0.099684	0	0.184424	0.100703	0.100652	0.07228	0	0	0	0	0.101515	0	0	0	0	0.060115	0	0	0	0	0	0	0.048779	0	0.327368	0.419739	0.06571	0.108095	0.450468	0.099791	0.073118	0.052605	0.118137	0.162657	0.280053	0.07295
AT1G07157	0	0	0	0	0	0	0	0	0	0	0	0	0	0	0	0	0	0	0	0	0	0	0	0	0	0	0	0	0	0	0	0	0	0	0	0	0	0	0	0
AT1G07160	11.244	9.00404	8.09321	10.4863	8.56107	9.06532	11.5524	7.96297	8.69057	9.22963	8.79124	7.85485	5.33275	4.35688	4.4124	6.37144	5.38828	5.99768	4.91395	5.53068	4.56492	6.07625	3.54167	5.21176	7.4149	7.12838	6.29234	7.12265	6.01629	6.8949	5.49138	7.71998	4.05549	4.68517	4.26836	6.25481	6.34711	6.5072	6.45042	5.41205
AT1G07163	0	0	0	0	0	0	0	0	0	0	0	0	0	0	0	0	0	0	0	0	0	0	0	0	0	0	0	0	0	0	0	0	0	0	0	0	0	0	0	0
AT1G07167	0	0	0	0	0	0.020413	0	0	0	0	0	0	0	0	0	0	0	0	0	0	0	0	0	0	0	0	0	0	0	0	0	0	0	0	0	0	0	0	0	0
AT1G07170	32.5539	33.5052	30.827	33.5688	38.2546	33.6934	36.8253	30.1525	32.3178	34.0176	29.6975	25.7901	25.6857	17.9905	23.5856	26.252	22.5541	25.0459	14.2138	26.1058	18.1231	30.2467	23.7309	15.2749	20.8252	21.6026	21.0437	16.3187	17.7409	14.3268	13.9311	17.067	14.7189	14.9605	13.8743	11.7024	17.1411	18.647	12.7929	17.9066
AT1G07173	0	0	0	0	0	0	0	0	0	0	0	0	0	0	0	0	0	0	0	0	0	0	0	0	0	0	0	0	0	0	0	0	0	0	0	0	0	0	0	0
AT1G07175	0	0	0	0	0	0	0	0	0	0	0	0	0	0	0	0	0	0	0	0	0	0	0	0	0	0	0	0	0	0	0	0	0	0	0	0	0	0	0	0
AT1G07177	0	0	0	0	0	0	0	0	0	0	0	0	0	0	0	0	0	0	0.215151	0	0	0	0	0	0	0	0	0	0	0	0	0	0	0	0	0.152102	0	0	0	0.134979
AT1G07180	2.282	2.17492	2.19602	2.47693	2.40775	1.81526	2.77745	1.69841	3.16325	2.40368	1.96134	2.26256	1.61928	1.37862	1.49927	0.85083	1.82593	1.2684	2.19632	1.26321	0.819553	1.72369	1.38044	1.98284	1.89653	1.5163	1.23564	1.74513	2.13826	1.77165	1.92698	1.45801	1.5528	1.09182	1.47902	1.48363	1.93215	2.07175	1.49335	0.834176
AT1G07183	0	0	0	0	0	0	0	0	0	0	0	0	0	0	0	0	0	0	0	0	0	0	0	0	0	0	0	0	0	0	0	0	0	0	0	0	0	0	0	0
AT1G07187	2.81043	3.29087	2.0936	3.58641	2.41987	1.3411	3.16409	2.51088	2.00012	1.29923	1.82027	2.1385	1.12004	0.998716	1.073	3.4645	2.82808	2.0095	1.40398	0	0.693358	1.06439	0.828058	0.401648	0	0	0	0	0	0	0	0	0.450229	0	0	0	0	0	0	0
AT1G07190	0	0	0	0	0	0	0	0	0	0	0	0	0	0	0	0	0	0	0	0	0	0	0	0	0	0	0	0	0	0	0	0	0	0	0	0	0	0	0	0
AT1G07193	0.999307	1.91001	0.882554	1.41835	1.63679	1.20807	1.63918	1.46794	0.573281	1.26753	1.16939	0.347225	1.67423	1.17355	0.973534	1.79107	2.50004	1.76254	1.82158	1.81916	1.29712	1.98832	1.59621	0.291909	0.797406	0.870671	0.558143	0.890368	1.07217	0.326494	1.24037	1.60135	0.531702	1.13567	1.39107	0.802037	1.22748	0.435341	0.494624	1.31249
AT1G07197	0	0	0	0	0	0	0	0	0	0	0	0	0	0	0	0	0	0	0	0	0	0	0	0	0	0	0	0	0	0	0	0	0	0	0	0	0	0	0	0
AT1G07200	0.342741	0	0	0	0.087387	0	0.110215	0	0	0	0	0	0	0	0	0	0	0	0.111019	0	0	0	0	0	0	0	0.251958	0	0.059237	0.229955	0.156297	0	0.105862	0	0	0	0.038107	0.09566	0	0
AT1G07210	153.234	152.068	155.156	143.478	171.452	151.155	180.351	173.76	186.787	155.422	155.619	158.12	121.479	125.64	111.699	131.469	142.119	131.703	119.365	143.484	117.642	141.263	117.664	86.0141	136.07	129.849	133.911	115.067	104.419	105.066	94.6029	104.491	113.318	123.245	120.036	97.9562	112.967	106.25	101.128	105.131
AT1G07220	8.57642	6.7185	9.77127	10.2452	8.79683	9.24458	8.11035	8.89444	7.23517	4.74507	7.03032	8.37099	9.33125	8.60024	7.07493	14.8358	14.618	10.1691	10.1818	13.2611	8.6121	12.4497	8.3964	8.09892	12.0554	12.3952	13.7321	12.7181	12.9677	10.717	11.3882	11.2942	6.28483	9.26575	8.64589	5.34594	8.66053	8.48117	11.2798	11.74
AT1G07230	0.970496	0.196988	0.855982	0.15078	0.619656	0.275614	0.700849	0.411004	0.629301	0.848692	0.444821	0.658399	0.688148	0.479315	0.417201	0.653543	0.679236	0.334942	0.699351	0.805311	1.02607	0.849519	0.567892	0.576646	0.763906	0.707211	1.76274	1.04044	1.56724	1.23403	1.47811	0.797695	0.661506	0.670242	0.479591	0.442463	0.809236	0.304599	0.912164	0.593959
AT1G07237	0	0	0	0	0	0	0	0	0	0	0	0	0	0	0	0	0	0	0	0	0	0	0	0	0	0	0	0	0	0	0	0	0	0	0	0	0	0	0	0
[truncated: 57,141 more rows]
